# Supplementary material for: Circular RNAs Are the Predominant Transcript Isoform from Hundreds of Human Genes in Diverse Cell Types
Source: PLoS One. 2012 Feb 1;7(2):e30733. doi: 10.1371/journal.pone.0030733 (PMC3270023; doi:10.1371/journal.pone.0030733)
Supplement: Table S4 — List of genes with reads in order inconsistent with the reference detected with RefSeq exon enumeration beginning at exon 0. Table description and statistical methods for generating the table can be found in the Text S1. (CSV) [file pone.0030733.s008.csv]

NM identifier	common gene name	sequencing lane	left side bin nucleotide start site	left side bin (b_i) nucleotide stop site	right side bin (b_k) nucleotide start site	right side bin (b_k) nucleotide stop site	right side bin (b_j) nucleotide start site	right side bin (b_j) nucleotide stop site	statistical method	number of reads in b_j	number of reads in b_k	p_i	lower 95% confidence interval	upper 95% confidence interval	exon position of left side bin (b_i) nucleotide start site	exon position of left side bin (b_i) nucleotide stop site	exon position of left side bin (b_k) nucleotide start site	left side bin (b_k) nucleotide stop site	exon position of left side bin (b_j) nucleotide start site	left side bin (b_j) nucleotide stop siteNM_000519	HBD	lane6	0	199.028571428571	398.057142857143	597.085714285714	0	199.028571428571	exact	1	19	0.0526315789473684	0.00133162880417947	0.260280654195214	0	0	1	2	0	0
NM_000519	HBD	lane6	199.028571428571	398.057142857143	398.057142857143	597.085714285714	0	199.028571428571	exact	0	132	0	0	0.0275591777234575	0	1	1	2	0	0
NM_000519	HBD	lane6	398.057142857143	597.085714285714	398.057142857143	597.085714285714	398.057142857143	597.085714285714	exact	2	10	0.2	0.0252107263268334	0.556095462307641	1	2	1	2	1	2
NM_000519	HBD	lane6	597.085714285714	796.114285714286	597.085714285714	796.114285714286	0	199.028571428571	exact	0	4	0	0	0.602364635616474	2	3	2	3	0	0
NM_000519	HBD	lane6	6766.97142857143	6966	6766.97142857143	6966	6766.97142857143	6966	exact	1	2	0.5	0.0125791170934251	0.987420882906575	3	3	3	3	3	3
NM_000520	HEXA	lane8	0	199.309090909091	398.618181818182	597.927272727273	0	199.309090909091	exact	1	3	0.333333333333333	0.00840375865961263	0.905700675949754	0	0	0	2	0	0
NM_000520	HEXA	lane8	199.309090909091	398.618181818182	398.618181818182	597.927272727273	0	199.309090909091	exact	0	2	0	0	0.841886116991581	0	0	0	2	0	0
NM_000520	HEXA	lane8	398.618181818182	597.927272727273	797.236363636364	996.545454545455	0	199.309090909091	exact	0	6	0	0	0.459258126439900	0	2	5	6	0	0
NM_000520	HEXA	lane8	597.927272727273	797.236363636364	797.236363636364	996.545454545455	0	199.309090909091	exact	0	2	0	0	0.841886116991581	2	5	5	6	0	0
NM_000520	HEXA	lane8	996.545454545455	1195.85454545455	1395.16363636364	1594.47272727273	0	199.309090909091	exact	0	4	0	0	0.602364635616474	6	8	10	11	0	0
NM_000520	HEXA	lane8	1195.85454545455	1395.16363636364	1594.47272727273	1793.78181818182	0	199.309090909091	exact	0	10	0	0	0.308497107818761	8	10	11	13	0	0
NM_000520	HEXA	lane8	1395.16363636364	1594.47272727273	1793.78181818182	1993.09090909091	199.309090909091	398.618181818182	exact	2	8	0.25	0.0318540262499443	0.650855794412824	10	11	13	13	0	0
NM_000520	HEXA	lane8	1594.47272727273	1793.78181818182	1793.78181818182	1993.09090909091	0	199.309090909091	exact	0	14	0	0	0.231635761650116	11	13	13	13	0	0
NM_000520	HEXA	lane8	1793.78181818182	1993.09090909091	1793.78181818182	1993.09090909091	0	199.309090909091	exact	0	2	0	0	0.841886116991581	13	13	13	13	0	0
NM_000520	HEXA	lane8	1993.09090909091	2192.4	2192.4	2391.70909090909	0	199.309090909091	exact	0	2	0	0	0.841886116991581	13	13	13	13	0	0
NM_000520	HEXA	lane8	21724.6909090909	21924	21724.6909090909	21924	21724.6909090909	21924	exact	1	2	0.5	0.0125791170934251	0.987420882906575	14	14	14	14	14	14
NM_000532	PCCB	lane1	0	199.097560975610	398.195121951220	597.292682926829	0	199.097560975610	exact	1	143	0.006993006993007	0.000177031936278826	0.0383454029963936	0	0	2	5	0	0
NM_000532	PCCB	lane1	199.097560975610	398.195121951220	597.292682926829	796.390243902439	0	199.097560975610	exact	0	60	0	0	0.0596294922861669	0	2	5	6	0	0
NM_000532	PCCB	lane1	398.195121951220	597.292682926829	796.390243902439	995.487804878049	398.195121951220	597.292682926829	exact	2	56	0.0357142857142857	0.00435481274105265	0.123131807457996	2	5	6	8	2	5
NM_000532	PCCB	lane1	597.292682926829	796.390243902439	995.487804878049	1194.58536585366	0	199.097560975610	exact	0	24	0	0	0.142473597722526	5	6	8	10	0	0
NM_000532	PCCB	lane1	796.390243902439	995.487804878049	1194.58536585366	1393.68292682927	0	199.097560975610	exact	0	44	0	0	0.0804199397635759	6	8	10	12	0	0
NM_000532	PCCB	lane1	995.487804878049	1194.58536585366	1393.68292682927	1592.78048780488	0	199.097560975610	exact	0	40	0	0	0.0880973028788024	8	10	12	14	0	0
NM_000532	PCCB	lane1	1194.58536585366	1393.68292682927	1592.78048780488	1791.87804878049	995.487804878049	1194.58536585366	exact	4	66	0.0606060606060606	0.0167582226981680	0.147967563945846	10	12	14	14	8	10
NM_000532	PCCB	lane1	1393.68292682927	1592.78048780488	1592.78048780488	1791.87804878049	0	199.097560975610	exact	0	8	0	0	0.369416647552819	12	14	14	14	0	0
NM_000532	PCCB	lane1	16126.9024390244	16326	16126.9024390244	16326	16126.9024390244	16326	exact	1	2	0.5	0.0125791170934251	0.987420882906575	15	15	15	15	15	15
NM_000532	PCCB	lane6	0	199.097560975610	199.097560975610	398.195121951220	0	199.097560975610	exact	1	5	0.2	0.00505076337946808	0.71641793611809	0	0	0	2	0	0
NM_000532	PCCB	lane6	199.097560975610	398.195121951220	398.195121951220	597.292682926829	0	199.097560975610	exact	0	16	0	0	0.205907214207823	0	2	2	5	0	0
NM_000532	PCCB	lane6	398.195121951220	597.292682926829	796.390243902439	995.487804878049	398.195121951220	597.292682926829	exact	4	20	0.2	0.0573339970500328	0.436614002996668	2	5	6	8	2	5
NM_000532	PCCB	lane6	597.292682926829	796.390243902439	995.487804878049	1194.58536585366	0	199.097560975610	exact	0	2	0	0	0.841886116991581	5	6	8	10	0	0
NM_000532	PCCB	lane6	796.390243902439	995.487804878049	995.487804878049	1194.58536585366	0	199.097560975610	exact	0	2	0	0	0.841886116991581	6	8	8	10	0	0
NM_000532	PCCB	lane6	995.487804878049	1194.58536585366	1393.68292682927	1592.78048780488	0	199.097560975610	exact	0	4	0	0	0.602364635616474	8	10	12	14	0	0
NM_000532	PCCB	lane6	1194.58536585366	1393.68292682927	1592.78048780488	1791.87804878049	0	199.097560975610	exact	0	8	0	0	0.369416647552819	10	12	14	14	0	0
NM_000532	PCCB	lane6	1393.68292682927	1592.78048780488	1592.78048780488	1791.87804878049	0	199.097560975610	exact	0	4	0	0	0.602364635616474	12	14	14	14	0	0
NM_000532	PCCB	lane6	16126.9024390244	16326	16126.9024390244	16326	16126.9024390244	16326	exact	1	2	0.5	0.0125791170934251	0.987420882906575	15	15	15	15	15	15
NM_000532	PCCB	lane2	0	199.097560975610	199.097560975610	398.195121951220	0	199.097560975610	exact	1	37	0.0270270270270270	0.00068403102469472	0.141603095611158	0	0	0	2	0	0
NM_000532	PCCB	lane2	199.097560975610	398.195121951220	597.292682926829	796.390243902439	0	199.097560975610	exact	0	18	0	0	0.185301968137852	0	2	5	6	0	0
NM_000532	PCCB	lane2	398.195121951220	597.292682926829	796.390243902439	995.487804878049	398.195121951220	597.292682926829	exact	2	26	0.0769230769230769	0.00945539100371273	0.251302916695374	2	5	6	8	2	5
NM_000532	PCCB	lane2	597.292682926829	796.390243902439	995.487804878049	1194.58536585366	0	199.097560975610	exact	0	8	0	0	0.369416647552819	5	6	8	10	0	0
NM_000532	PCCB	lane2	796.390243902439	995.487804878049	1194.58536585366	1393.68292682927	0	199.097560975610	exact	0	10	0	0	0.308497107818761	6	8	10	12	0	0
NM_000532	PCCB	lane2	995.487804878049	1194.58536585366	1393.68292682927	1592.78048780488	0	199.097560975610	exact	0	12	0	0	0.264648469397051	8	10	12	14	0	0
NM_000532	PCCB	lane2	1194.58536585366	1393.68292682927	1592.78048780488	1791.87804878049	796.390243902439	995.487804878049	exact	2	32	0.0625	0.00766073634645636	0.208069429895007	10	12	14	14	6	8
NM_000532	PCCB	lane2	1393.68292682927	1592.78048780488	1592.78048780488	1791.87804878049	1194.58536585366	1393.68292682927	exact	2	8	0.25	0.0318540262499443	0.650855794412824	12	14	14	14	10	12
NM_000532	PCCB	lane2	16126.9024390244	16326	16126.9024390244	16326	16126.9024390244	16326	exact	1	2	0.5	0.0125791170934251	0.987420882906575	15	15	15	15	15	15
NM_000532	PCCB	lane5	0	199.097560975610	199.097560975610	398.195121951220	0	199.097560975610	exact	1	3	0.333333333333333	0.00840375865961263	0.905700675949754	0	0	0	2	0	0
NM_000532	PCCB	lane5	199.097560975610	398.195121951220	398.195121951220	597.292682926829	0	199.097560975610	exact	0	8	0	0	0.369416647552819	0	2	2	5	0	0
NM_000532	PCCB	lane5	398.195121951220	597.292682926829	796.390243902439	995.487804878049	0	199.097560975610	exact	0	6	0	0	0.459258126439900	2	5	6	8	0	0
NM_000532	PCCB	lane5	796.390243902439	995.487804878049	1194.58536585366	1393.68292682927	597.292682926829	796.390243902439	exact	2	8	0.25	0.0318540262499443	0.650855794412824	6	8	10	12	5	6
NM_000532	PCCB	lane5	995.487804878049	1194.58536585366	1393.68292682927	1592.78048780488	0	199.097560975610	exact	0	6	0	0	0.459258126439900	8	10	12	14	0	0
NM_000532	PCCB	lane5	1393.68292682927	1592.78048780488	1592.78048780488	1791.87804878049	0	199.097560975610	exact	0	4	0	0	0.602364635616474	12	14	14	14	0	0
NM_000532	PCCB	lane5	16126.9024390244	16326	16126.9024390244	16326	16126.9024390244	16326	exact	1	2	0.5	0.0125791170934251	0.987420882906575	15	15	15	15	15	15
NM_000570	FCGR3B	lane6	0	200.184466019417	0	200.184466019417	0	200.184466019417	exact	1	2	0.5	0.0125791170934251	0.987420882906575	0	0	0	0	0	0
NM_000570	FCGR3B	lane6	1000.92233009709	1201.10679611650	1401.29126213592	1601.47572815534	0	200.184466019417	exact	0	2	0	0	0.841886116991581	4	4	4	4	0	0
NM_000570	FCGR3B	lane6	1201.10679611650	1401.29126213592	1401.29126213592	1601.47572815534	0	200.184466019417	exact	0	2	0	0	0.841886116991581	4	4	4	4	0	0
NM_000570	FCGR3B	lane6	1401.29126213592	1601.47572815534	1601.47572815534	1801.66019417476	0	200.184466019417	exact	0	4	0	0	0.602364635616474	4	4	4	4	0	0
NM_000570	FCGR3B	lane6	1601.47572815534	1801.66019417476	2001.84466019417	2202.02912621359	1601.47572815534	1801.66019417476	exact	2	44	0.0454545454545455	0.00555295199537054	0.154731577658989	4	4	4	4	4	4
NM_000570	FCGR3B	lane6	20418.8155339806	20619	20418.8155339806	20619	20418.8155339806	20619	exact	1	2	0.5	0.0125791170934251	0.987420882906575	5	5	5	5	5	5
NM_000628	IL10RB	lane2	0	200.172413793103	400.344827586207	600.51724137931	0	200.172413793103	exact	1	57	0.0175438596491228	0.000444073440089343	0.0939168418919109	0	1	2	4	0	1
NM_000628	IL10RB	lane2	200.172413793103	400.344827586207	600.51724137931	800.689655172414	0	200.172413793103	exact	0	6	0	0	0.459258126439900	1	2	4	5	0	1
NM_000628	IL10RB	lane2	400.344827586207	600.51724137931	800.689655172414	1000.86206896552	0	200.172413793103	exact	0	22	0	0	0.154372512815575	2	4	5	6	0	1
NM_000628	IL10RB	lane2	600.51724137931	800.689655172414	1000.86206896552	1201.03448275862	0	200.172413793103	exact	0	24	0	0	0.142473597722526	4	5	6	6	0	1
NM_000628	IL10RB	lane2	800.689655172414	1000.86206896552	1201.03448275862	1401.20689655172	0	200.172413793103	exact	0	8	0	0	0.369416647552819	5	6	6	6	0	1
NM_000628	IL10RB	lane2	1000.86206896552	1201.03448275862	0	200.172413793103	600.51724137931	800.689655172414	exact	2	2	1	0.158113883008419	1	6	6	0	1	4	5
NM_000628	IL10RB	lane2	1201.03448275862	1401.20689655172	1601.37931034483	1801.55172413793	0	200.172413793103	exact	0	4	0	0	0.602364635616474	6	6	6	6	0	1
NM_000628	IL10RB	lane2	1601.37931034483	1801.55172413793	0	200.172413793103	0	200.172413793103	exact	1	1	1	0.025	1	6	6	0	1	0	1
NM_000628	IL10RB	lane2	17214.8275862069	17415	17214.8275862069	17415	17214.8275862069	17415	exact	1	2	0.5	0.0125791170934251	0.987420882906575	7	7	7	7	7	7
NM_000628	IL10RB	lane8	0	200.172413793103	200.172413793103	400.344827586207	0	200.172413793103	exact	1	41	0.024390243902439	0.000617316893286479	0.128554020384146	0	1	1	2	0	1
NM_000628	IL10RB	lane8	200.172413793103	400.344827586207	400.344827586207	600.51724137931	0	200.172413793103	exact	0	2	0	0	0.841886116991581	1	2	2	4	0	1
NM_000628	IL10RB	lane8	400.344827586207	600.51724137931	600.51724137931	800.689655172414	0	200.172413793103	exact	0	12	0	0	0.264648469397051	2	4	4	5	0	1
NM_000628	IL10RB	lane8	600.51724137931	800.689655172414	800.689655172414	1000.86206896552	0	200.172413793103	exact	0	22	0	0	0.154372512815575	4	5	5	6	0	1
NM_000628	IL10RB	lane8	800.689655172414	1000.86206896552	1000.86206896552	1201.03448275862	0	200.172413793103	exact	0	16	0	0	0.205907214207823	5	6	6	6	0	1
NM_000628	IL10RB	lane8	1601.37931034483	1801.55172413793	0	200.172413793103	0	200.172413793103	exact	1	1	1	0.025	1	6	6	0	1	0	1
NM_000628	IL10RB	lane8	17214.8275862069	17415	17214.8275862069	17415	17214.8275862069	17415	exact	1	2	0.5	0.0125791170934251	0.987420882906575	7	7	7	7	7	7
NM_000628	IL10RB	lane1	0	200.172413793103	200.172413793103	400.344827586207	0	200.172413793103	exact	1	55	0.0181818181818182	0.000460217848795685	0.0971910157492534	0	1	1	2	0	1
NM_000628	IL10RB	lane1	200.172413793103	400.344827586207	600.51724137931	800.689655172414	0	200.172413793103	exact	0	6	0	0	0.459258126439900	1	2	4	5	0	1
NM_000628	IL10RB	lane1	400.344827586207	600.51724137931	800.689655172414	1000.86206896552	0	200.172413793103	exact	0	46	0	0	0.0770618270519007	2	4	5	6	0	1
NM_000628	IL10RB	lane1	600.51724137931	800.689655172414	1000.86206896552	1201.03448275862	0	200.172413793103	exact	0	38	0	0	0.0925127614158783	4	5	6	6	0	1
NM_000628	IL10RB	lane1	800.689655172414	1000.86206896552	1201.03448275862	1401.20689655172	0	200.172413793103	exact	0	16	0	0	0.205907214207823	5	6	6	6	0	1
NM_000628	IL10RB	lane1	1000.86206896552	1201.03448275862	1000.86206896552	1201.03448275862	0	200.172413793103	exact	0	4	0	0	0.602364635616474	6	6	6	6	0	1
NM_000628	IL10RB	lane1	1201.03448275862	1401.20689655172	1601.37931034483	1801.55172413793	0	200.172413793103	exact	0	2	0	0	0.841886116991581	6	6	6	6	0	1
NM_000628	IL10RB	lane1	1401.20689655172	1601.37931034483	0	200.172413793103	200.172413793103	400.344827586207	exact	1	1	1	0.025	1	6	6	0	1	1	2
NM_000628	IL10RB	lane1	1601.37931034483	1801.55172413793	1601.37931034483	1801.55172413793	0	200.172413793103	exact	0	2	0	0	0.841886116991581	6	6	6	6	0	1
NM_000628	IL10RB	lane1	1801.55172413793	2001.72413793103	0	200.172413793103	200.172413793103	400.344827586207	exact	1	1	1	0.025	1	6	7	0	1	1	2
NM_000628	IL10RB	lane1	17214.8275862069	17415	17214.8275862069	17415	17214.8275862069	17415	exact	1	2	0.5	0.0125791170934251	0.987420882906575	7	7	7	7	7	7
NM_000629	IFNAR1	lane3	0	200.102189781022	400.204379562044	600.306569343066	0	200.102189781022	exact	1	77	0.0129870129870130	0.000328748651410637	0.0702470606475967	0	0	2	3	0	0
NM_000629	IFNAR1	lane3	200.102189781022	400.204379562044	600.306569343066	800.408759124088	0	200.102189781022	exact	0	4	0	0	0.602364635616474	0	2	3	4	0	0
NM_000629	IFNAR1	lane3	400.204379562044	600.306569343066	600.306569343066	800.408759124088	0	200.102189781022	exact	0	2	0	0	0.841886116991581	2	3	3	4	0	0
NM_000629	IFNAR1	lane3	600.306569343066	800.408759124088	1000.51094890511	1200.61313868613	0	200.102189781022	exact	0	6	0	0	0.459258126439900	3	4	6	7	0	0
NM_000629	IFNAR1	lane3	800.408759124088	1000.51094890511	1200.61313868613	1400.71532846715	0	200.102189781022	exact	0	14	0	0	0.231635761650116	4	6	7	8	0	0
NM_000629	IFNAR1	lane3	1000.51094890511	1200.61313868613	1400.71532846715	1600.81751824818	800.408759124088	1000.51094890511	exact	2	4	0.5	0.067585986488543	0.932414013511457	6	7	8	10	4	6
NM_000629	IFNAR1	lane3	1200.61313868613	1400.71532846715	1600.81751824818	1800.91970802920	1000.51094890511	1200.61313868613	exact	2	10	0.2	0.0252107263268334	0.556095462307641	7	8	10	10	6	7
NM_000629	IFNAR1	lane3	1400.71532846715	1600.81751824818	1800.91970802920	2001.02189781022	0	200.102189781022	exact	0	4	0	0	0.602364635616474	8	10	10	10	0	0
NM_000629	IFNAR1	lane3	1800.91970802920	2001.02189781022	2201.12408759124	2401.22627737226	0	200.102189781022	exact	0	10	0	0	0.308497107818761	10	10	10	10	0	0
NM_000629	IFNAR1	lane3	2201.12408759124	2401.22627737226	2601.32846715328	2801.43065693431	0	200.102189781022	exact	0	14	0	0	0.231635761650116	10	10	10	10	0	0
NM_000629	IFNAR1	lane3	2401.22627737226	2601.32846715328	2801.43065693431	3001.53284671533	0	200.102189781022	exact	0	10	0	0	0.308497107818761	10	10	10	10	0	0
NM_000629	IFNAR1	lane3	2601.32846715328	2801.43065693431	3001.53284671533	3201.63503649635	0	200.102189781022	exact	0	8	0	0	0.369416647552819	10	10	10	10	0	0
NM_000629	IFNAR1	lane3	2801.43065693431	3001.53284671533	3201.63503649635	3401.73722627737	0	200.102189781022	exact	0	44	0	0	0.0804199397635759	10	10	10	10	0	0
NM_000629	IFNAR1	lane3	3001.53284671533	3201.63503649635	3401.73722627737	3601.83941605839	0	200.102189781022	exact	0	20	0	0	0.168433470983085	10	10	10	10	0	0
NM_000629	IFNAR1	lane3	3201.63503649635	3401.73722627737	3601.83941605839	3801.94160583942	0	200.102189781022	exact	0	42	0	0	0.0840838549403551	10	10	10	10	0	0
NM_000629	IFNAR1	lane3	3401.73722627737	3601.83941605839	3601.83941605839	3801.94160583942	3401.73722627737	3601.83941605839	exact	2	4	0.5	0.067585986488543	0.932414013511457	10	10	10	10	10	10
NM_000629	IFNAR1	lane3	3601.83941605839	3801.94160583942	4002.04379562044	4202.14598540146	0	200.102189781022	exact	0	4	0	0	0.602364635616474	10	10	10	10	0	0
NM_000629	IFNAR1	lane3	4002.04379562044	4202.14598540146	4402.24817518248	4602.35036496350	0	200.102189781022	exact	0	10	0	0	0.308497107818761	10	10	10	10	0	0
NM_000629	IFNAR1	lane3	4202.14598540146	4402.24817518248	4402.24817518248	4602.35036496350	0	200.102189781022	exact	0	4	0	0	0.602364635616474	10	10	10	10	0	0
NM_000629	IFNAR1	lane3	5002.55474452555	5202.65693430657	5402.75912408759	5602.86131386861	0	200.102189781022	exact	0	6	0	0	0.459258126439900	10	10	10	10	0	0
NM_000629	IFNAR1	lane3	5402.75912408759	5602.86131386861	6003.06569343066	6203.16788321168	0	200.102189781022	exact	0	6	0	0	0.459258126439900	10	10	10	11	0	0
NM_000629	IFNAR1	lane3	5602.86131386861	5802.96350364964	5802.96350364964	6003.06569343066	0	200.102189781022	exact	0	2	0	0	0.841886116991581	10	10	10	10	0	0
NM_000629	IFNAR1	lane3	54627.897810219	54828	54627.897810219	54828	54627.897810219	54828	exact	1	2	0.5	0.0125791170934251	0.987420882906575	11	11	11	11	11	11
NM_000629	IFNAR1	lane1	0	200.102189781022	200.102189781022	400.204379562044	0	200.102189781022	exact	1	43	0.0232558139534884	0.00058861293159318	0.122890482701340	0	0	0	2	0	0
NM_000629	IFNAR1	lane1	200.102189781022	400.204379562044	600.306569343066	800.408759124088	0	200.102189781022	exact	0	10	0	0	0.308497107818761	0	2	3	4	0	0
NM_000629	IFNAR1	lane1	600.306569343066	800.408759124088	800.408759124088	1000.51094890511	0	200.102189781022	exact	0	2	0	0	0.841886116991581	3	4	4	6	0	0
NM_000629	IFNAR1	lane1	800.408759124088	1000.51094890511	1200.61313868613	1400.71532846715	0	200.102189781022	exact	0	8	0	0	0.369416647552819	4	6	7	8	0	0
NM_000629	IFNAR1	lane1	1000.51094890511	1200.61313868613	1200.61313868613	1400.71532846715	0	200.102189781022	exact	0	2	0	0	0.841886116991581	6	7	7	8	0	0
NM_000629	IFNAR1	lane1	1200.61313868613	1400.71532846715	1600.81751824818	1800.91970802920	0	200.102189781022	exact	0	2	0	0	0.841886116991581	7	8	10	10	0	0
NM_000629	IFNAR1	lane1	1400.71532846715	1600.81751824818	1800.91970802920	2001.02189781022	0	200.102189781022	exact	0	4	0	0	0.602364635616474	8	10	10	10	0	0
NM_000629	IFNAR1	lane1	1800.91970802920	2001.02189781022	2201.12408759124	2401.22627737226	0	200.102189781022	exact	0	6	0	0	0.459258126439900	10	10	10	10	0	0
NM_000629	IFNAR1	lane1	2201.12408759124	2401.22627737226	2601.32846715328	2801.43065693431	0	200.102189781022	exact	0	24	0	0	0.142473597722526	10	10	10	10	0	0
NM_000629	IFNAR1	lane1	2401.22627737226	2601.32846715328	2601.32846715328	2801.43065693431	0	200.102189781022	exact	0	10	0	0	0.308497107818761	10	10	10	10	0	0
NM_000629	IFNAR1	lane1	2601.32846715328	2801.43065693431	3001.53284671533	3201.63503649635	2401.22627737226	2601.32846715328	exact	2	18	0.111111111111111	0.0137512156643645	0.347120438608672	10	10	10	10	10	10
NM_000629	IFNAR1	lane1	2801.43065693431	3001.53284671533	3201.63503649635	3401.73722627737	0	200.102189781022	exact	0	66	0	0	0.054358847170122	10	10	10	10	0	0
NM_000629	IFNAR1	lane1	3001.53284671533	3201.63503649635	3401.73722627737	3601.83941605839	0	200.102189781022	exact	0	14	0	0	0.231635761650116	10	10	10	10	0	0
NM_000629	IFNAR1	lane1	3201.63503649635	3401.73722627737	3601.83941605839	3801.94160583942	0	200.102189781022	exact	0	50	0	0	0.0711217364641976	10	10	10	10	0	0
NM_000629	IFNAR1	lane1	3401.73722627737	3601.83941605839	3601.83941605839	3801.94160583942	0	200.102189781022	exact	0	14	0	0	0.231635761650116	10	10	10	10	0	0
NM_000629	IFNAR1	lane1	4002.04379562044	4202.14598540146	4402.24817518248	4602.35036496350	0	200.102189781022	exact	0	10	0	0	0.308497107818761	10	10	10	10	0	0
NM_000629	IFNAR1	lane1	4202.14598540146	4402.24817518248	4602.35036496350	4802.45255474453	0	200.102189781022	exact	0	12	0	0	0.264648469397051	10	10	10	10	0	0
NM_000629	IFNAR1	lane1	4802.45255474453	5002.55474452555	5002.55474452555	5202.65693430657	0	200.102189781022	exact	0	2	0	0	0.841886116991581	10	10	10	10	0	0
NM_000629	IFNAR1	lane1	5402.75912408759	5602.86131386861	5802.96350364964	6003.06569343066	0	200.102189781022	exact	0	6	0	0	0.459258126439900	10	10	10	10	0	0
NM_000629	IFNAR1	lane1	5602.86131386861	5802.96350364964	5802.96350364964	6003.06569343066	0	200.102189781022	exact	0	14	0	0	0.231635761650116	10	10	10	10	0	0
NM_000629	IFNAR1	lane1	54627.897810219	54828	54627.897810219	54828	54627.897810219	54828	exact	1	2	0.5	0.0125791170934251	0.987420882906575	11	11	11	11	11	11
NM_000629	IFNAR1	lane8	0	200.102189781022	200.102189781022	400.204379562044	0	200.102189781022	exact	1	35	0.0285714285714286	0.000723104376338046	0.149172079656432	0	0	0	2	0	0
NM_000629	IFNAR1	lane8	200.102189781022	400.204379562044	400.204379562044	600.306569343066	0	200.102189781022	exact	0	2	0	0	0.841886116991581	0	2	2	3	0	0
NM_000629	IFNAR1	lane8	1800.91970802920	2001.02189781022	4002.04379562044	4202.14598540146	0	200.102189781022	exact	0	4	0	0	0.602364635616474	10	10	10	10	0	0
NM_000629	IFNAR1	lane8	2201.12408759124	2401.22627737226	2601.32846715328	2801.43065693431	0	200.102189781022	exact	0	2	0	0	0.841886116991581	10	10	10	10	0	0
NM_000629	IFNAR1	lane8	2401.22627737226	2601.32846715328	2601.32846715328	2801.43065693431	0	200.102189781022	exact	0	2	0	0	0.841886116991581	10	10	10	10	0	0
NM_000629	IFNAR1	lane8	2801.43065693431	3001.53284671533	3001.53284671533	3201.63503649635	0	200.102189781022	exact	0	6	0	0	0.459258126439900	10	10	10	10	0	0
NM_000629	IFNAR1	lane8	3001.53284671533	3201.63503649635	3201.63503649635	3401.73722627737	0	200.102189781022	exact	0	4	0	0	0.602364635616474	10	10	10	10	0	0
NM_000629	IFNAR1	lane8	3201.63503649635	3401.73722627737	3601.83941605839	3801.94160583942	2201.12408759124	2401.22627737226	exact	2	36	0.0555555555555556	0.00680030065402282	0.186636706457554	10	10	10	10	10	10
NM_000629	IFNAR1	lane8	3401.73722627737	3601.83941605839	3601.83941605839	3801.94160583942	0	200.102189781022	exact	0	70	0	0	0.0513337971510237	10	10	10	10	0	0
NM_000629	IFNAR1	lane8	4202.14598540146	4402.24817518248	4402.24817518248	4602.35036496350	0	200.102189781022	exact	0	4	0	0	0.602364635616474	10	10	10	10	0	0
NM_000629	IFNAR1	lane8	5402.75912408759	5602.86131386861	5602.86131386861	5802.96350364964	0	200.102189781022	exact	0	2	0	0	0.841886116991581	10	10	10	10	0	0
NM_000629	IFNAR1	lane8	54627.897810219	54828	54627.897810219	54828	54627.897810219	54828	exact	1	2	0.5	0.0125791170934251	0.987420882906575	11	11	11	11	11	11
NM_000629	IFNAR1	lane6	0	200.102189781022	200.102189781022	400.204379562044	0	200.102189781022	exact	1	9	0.111111111111111	0.00280913674659922	0.482496514917337	0	0	0	2	0	0
NM_000629	IFNAR1	lane6	200.102189781022	400.204379562044	600.306569343066	800.408759124088	0	200.102189781022	exact	0	4	0	0	0.602364635616474	0	2	3	4	0	0
NM_000629	IFNAR1	lane6	400.204379562044	600.306569343066	600.306569343066	800.408759124088	0	200.102189781022	exact	0	2	0	0	0.841886116991581	2	3	3	4	0	0
NM_000629	IFNAR1	lane6	1000.51094890511	1200.61313868613	1200.61313868613	1400.71532846715	0	200.102189781022	exact	0	6	0	0	0.459258126439900	6	7	7	8	0	0
NM_000629	IFNAR1	lane6	1400.71532846715	1600.81751824818	1600.81751824818	1800.91970802920	0	200.102189781022	exact	0	4	0	0	0.602364635616474	8	10	10	10	0	0
NM_000629	IFNAR1	lane6	2201.12408759124	2401.22627737226	2601.32846715328	2801.43065693431	0	200.102189781022	exact	0	4	0	0	0.602364635616474	10	10	10	10	0	0
NM_000629	IFNAR1	lane6	2601.32846715328	2801.43065693431	2801.43065693431	3001.53284671533	0	200.102189781022	exact	0	6	0	0	0.459258126439900	10	10	10	10	0	0
NM_000629	IFNAR1	lane6	2801.43065693431	3001.53284671533	3001.53284671533	3201.63503649635	0	200.102189781022	exact	0	4	0	0	0.602364635616474	10	10	10	10	0	0
NM_000629	IFNAR1	lane6	3001.53284671533	3201.63503649635	3201.63503649635	3401.73722627737	0	200.102189781022	exact	0	4	0	0	0.602364635616474	10	10	10	10	0	0
NM_000629	IFNAR1	lane6	3201.63503649635	3401.73722627737	3601.83941605839	3801.94160583942	0	200.102189781022	exact	0	12	0	0	0.264648469397051	10	10	10	10	0	0
NM_000629	IFNAR1	lane6	3401.73722627737	3601.83941605839	3601.83941605839	3801.94160583942	0	200.102189781022	exact	0	12	0	0	0.264648469397051	10	10	10	10	0	0
NM_000629	IFNAR1	lane6	4002.04379562044	4202.14598540146	4402.24817518248	4602.35036496350	0	200.102189781022	exact	0	2	0	0	0.841886116991581	10	10	10	10	0	0
NM_000629	IFNAR1	lane6	4202.14598540146	4402.24817518248	4402.24817518248	4602.35036496350	0	200.102189781022	exact	0	2	0	0	0.841886116991581	10	10	10	10	0	0
NM_000629	IFNAR1	lane6	4402.24817518248	4602.35036496350	0	200.102189781022	4202.14598540146	4402.24817518248	exact	2	2	1	0.158113883008419	1	10	10	0	0	10	10
NM_000629	IFNAR1	lane6	5402.75912408759	5602.86131386861	5602.86131386861	5802.96350364964	0	200.102189781022	exact	0	2	0	0	0.841886116991581	10	10	10	10	0	0
NM_000629	IFNAR1	lane6	5602.86131386861	5802.96350364964	6003.06569343066	6203.16788321168	0	200.102189781022	exact	0	2	0	0	0.841886116991581	10	10	10	11	0	0
NM_000629	IFNAR1	lane6	54627.897810219	54828	54627.897810219	54828	54627.897810219	54828	exact	1	2	0.5	0.0125791170934251	0.987420882906575	11	11	11	11	11	11
NM_000655	SELL	lane1	0	200.807339449541	401.614678899083	602.422018348624	0	200.807339449541	exact	1	825	0.00121212121212121	3.06877812226158e-05	0.00673482493127575	0	0	2	2	0	0
NM_000655	SELL	lane1	200.807339449541	401.614678899083	602.422018348624	803.229357798165	0	200.807339449541	exact	0	290	0	0	0.0126397132413124	0	2	2	4	0	0
NM_000655	SELL	lane1	401.614678899083	602.422018348624	803.229357798165	1004.03669724771	0	200.807339449541	exact	0	396	0	0	0.009272098675283	2	2	4	5	0	0
NM_000655	SELL	lane1	602.422018348624	803.229357798165	1004.03669724771	1204.84403669725	0	200.807339449541	exact	0	164	0	0	0.0222420822038015	2	4	5	6	0	0
NM_000655	SELL	lane1	803.229357798165	1004.03669724771	1204.84403669725	1405.65137614679	0	200.807339449541	exact	0	120	0	0	0.03027297257742	4	5	6	8	0	0
NM_000655	SELL	lane1	1004.03669724771	1204.84403669725	1405.65137614679	1606.45871559633	200.807339449541	401.614678899083	exact	1	67	0.0149253731343284	0.00037780634431106	0.0803764506230177	5	6	8	8	0	2
NM_000655	SELL	lane1	1204.84403669725	1405.65137614679	1606.45871559633	1807.26605504587	0	200.807339449541	exact	0	120	0	0	0.03027297257742	6	8	8	8	0	0
NM_000655	SELL	lane1	1405.65137614679	1606.45871559633	1807.26605504587	2008.07339449541	0	200.807339449541	exact	0	116	0	0	0.0313003607432899	8	8	8	8	0	0
NM_000655	SELL	lane1	1606.45871559633	1807.26605504587	2008.07339449541	2208.88073394495	0	200.807339449541	exact	0	86	0	0	0.0419870153041445	8	8	8	8	0	0
NM_000655	SELL	lane1	1807.26605504587	2008.07339449541	2208.88073394495	2409.68807339450	0	200.807339449541	exact	0	44	0	0	0.0804199397635759	8	8	8	8	0	0
NM_000655	SELL	lane1	2008.07339449541	2208.88073394495	2208.88073394495	2409.68807339450	2008.07339449541	2208.88073394495	exact	2	6	0.333333333333333	0.0432718682927417	0.777221904496488	8	8	8	8	8	8
NM_000655	SELL	lane1	21687.1926605505	21888	21687.1926605505	21888	21687.1926605505	21888	exact	1	2	0.5	0.0125791170934251	0.987420882906575	9	9	9	9	9	9
NM_000655	SELL	lane3	0	200.807339449541	401.614678899083	602.422018348624	0	200.807339449541	exact	1	319	0.00313479623824451	7.93630198187012e-05	0.0173413254188672	0	0	2	2	0	0
NM_000655	SELL	lane3	200.807339449541	401.614678899083	602.422018348624	803.229357798165	0	200.807339449541	exact	0	170	0	0	0.0214655549809446	0	2	2	4	0	0
NM_000655	SELL	lane3	401.614678899083	602.422018348624	803.229357798165	1004.03669724771	0	200.807339449541	exact	0	246	0	0	0.0148835731382165	2	2	4	5	0	0
NM_000655	SELL	lane3	602.422018348624	803.229357798165	1004.03669724771	1204.84403669725	0	200.807339449541	exact	0	116	0	0	0.0313003607432899	2	4	5	6	0	0
NM_000655	SELL	lane3	803.229357798165	1004.03669724771	1204.84403669725	1405.65137614679	0	200.807339449541	exact	0	40	0	0	0.0880973028788024	4	5	6	8	0	0
NM_000655	SELL	lane3	1004.03669724771	1204.84403669725	1405.65137614679	1606.45871559633	0	200.807339449541	exact	0	62	0	0	0.057762634429291	5	6	8	8	0	0
NM_000655	SELL	lane3	1204.84403669725	1405.65137614679	1606.45871559633	1807.26605504587	0	200.807339449541	exact	0	50	0	0	0.0711217364641976	6	8	8	8	0	0
NM_000655	SELL	lane3	1405.65137614679	1606.45871559633	1807.26605504587	2008.07339449541	0	200.807339449541	exact	0	96	0	0	0.0376969216235875	8	8	8	8	0	0
NM_000655	SELL	lane3	1606.45871559633	1807.26605504587	2008.07339449541	2208.88073394495	0	200.807339449541	exact	0	38	0	0	0.0925127614158783	8	8	8	8	0	0
NM_000655	SELL	lane3	1807.26605504587	2008.07339449541	2208.88073394495	2409.68807339450	602.422018348624	803.229357798165	exact	2	48	0.0416666666666667	0.00508646793003298	0.142540973201377	8	8	8	8	2	4
NM_000655	SELL	lane3	2008.07339449541	2208.88073394495	2208.88073394495	2409.68807339450	0	200.807339449541	exact	0	2	0	0	0.841886116991581	8	8	8	8	0	0
NM_000655	SELL	lane3	21687.1926605505	21888	21687.1926605505	21888	21687.1926605505	21888	exact	1	2	0.5	0.0125791170934251	0.987420882906575	9	9	9	9	9	9
NM_000696	ALDH9A1	lane6	0	200.892857142857	200.892857142857	401.785714285714	0	200.892857142857	exact	1	3	0.333333333333333	0.00840375865961263	0.905700675949754	0	0	0	1	0	0
NM_000696	ALDH9A1	lane6	200.892857142857	401.785714285714	401.785714285714	602.678571428571	0	200.892857142857	exact	0	6	0	0	0.459258126439900	0	1	1	3	0	0
NM_000696	ALDH9A1	lane6	401.785714285714	602.678571428571	803.571428571429	1004.46428571429	0	200.892857142857	exact	0	4	0	0	0.602364635616474	1	3	4	5	0	0
NM_000696	ALDH9A1	lane6	602.678571428571	803.571428571429	803.571428571429	1004.46428571429	0	200.892857142857	exact	0	6	0	0	0.459258126439900	3	4	4	5	0	0
NM_000696	ALDH9A1	lane6	803.571428571429	1004.46428571429	1004.46428571429	1205.35714285714	0	200.892857142857	exact	0	4	0	0	0.602364635616474	4	5	5	6	0	0
NM_000696	ALDH9A1	lane6	1004.46428571429	1205.35714285714	1205.35714285714	1406.25	0	200.892857142857	exact	0	4	0	0	0.602364635616474	5	6	6	8	0	0
NM_000696	ALDH9A1	lane6	1205.35714285714	1406.25	1406.25	1607.14285714286	0	200.892857142857	exact	0	10	0	0	0.308497107818761	6	8	8	10	0	0
NM_000696	ALDH9A1	lane6	1406.25	1607.14285714286	1808.03571428571	2008.92857142857	0	200.892857142857	exact	0	30	0	0	0.115703308222028	8	10	10	10	0	0
NM_000696	ALDH9A1	lane6	1607.14285714286	1808.03571428571	1808.03571428571	2008.92857142857	0	200.892857142857	exact	0	2	0	0	0.841886116991581	10	10	10	10	0	0
NM_000696	ALDH9A1	lane6	1808.03571428571	2008.92857142857	1808.03571428571	2008.92857142857	0	200.892857142857	exact	0	2	0	0	0.841886116991581	10	10	10	10	0	0
NM_000696	ALDH9A1	lane6	2008.92857142857	2209.82142857143	0	200.892857142857	2008.92857142857	2209.82142857143	exact	2	2	1	0.158113883008419	1	10	10	0	0	10	10
NM_000696	ALDH9A1	lane6	2209.82142857143	2410.71428571429	0	200.892857142857	2008.92857142857	2209.82142857143	exact	2	2	1	0.158113883008419	1	10	10	0	0	10	10
NM_000696	ALDH9A1	lane6	22299.1071428571	22500	22299.1071428571	22500	22299.1071428571	22500	exact	1	2	0.5	0.0125791170934251	0.987420882906575	11	11	11	11	11	11
NM_000700	ANXA1	lane1	0	199.857142857143	399.714285714286	599.571428571429	0	199.857142857143	exact	1	137	0.0072992700729927	0.000184784443384767	0.0399968206735547	0	2	4	6	0	2
NM_000700	ANXA1	lane1	199.857142857143	399.714285714286	599.571428571429	799.428571428571	0	199.857142857143	exact	0	100	0	0	0.0362166926451764	2	4	6	9	0	2
NM_000700	ANXA1	lane1	399.714285714286	599.571428571429	799.428571428571	999.285714285714	0	199.857142857143	exact	0	58	0	0	0.0616210089039199	4	6	9	11	0	2
NM_000700	ANXA1	lane1	599.571428571429	799.428571428571	999.285714285714	1199.14285714286	599.571428571429	799.428571428571	exact	2	64	0.03125	0.00380718138187242	0.108370522224517	6	9	11	12	6	9
NM_000700	ANXA1	lane1	799.428571428571	999.285714285714	1199.14285714286	1399	0	199.857142857143	exact	0	26	0	0	0.132274604497754	9	11	12	12	0	2
NM_000700	ANXA1	lane1	12391.1428571429	12591	12391.1428571429	12591	12391.1428571429	12591	exact	1	2	0.5	0.0125791170934251	0.987420882906575	13	13	13	13	13	13
NM_000852	GSTP1	lane2	0	200.302325581395	0	200.302325581395	0	200.302325581395	exact	1	2	0.5	0.0125791170934251	0.987420882906575	0	0	0	0	0	0
NM_000852	GSTP1	lane2	200.302325581395	400.604651162791	400.604651162791	600.906976744186	0	200.302325581395	exact	0	174	0	0	0.0209773066943942	0	3	3	5	0	0
NM_000852	GSTP1	lane2	400.604651162791	600.906976744186	801.209302325581	1001.51162790698	0	200.302325581395	exact	0	96	0	0	0.0376969216235875	3	5	6	7	0	0
NM_000852	GSTP1	lane2	600.906976744186	801.209302325581	600.906976744186	801.209302325581	600.906976744186	801.209302325581	exact	2	12	0.166666666666667	0.0208625254600924	0.484137748685967	5	6	5	6	5	6
NM_000852	GSTP1	lane2	8412.6976744186	8613	8412.6976744186	8613	8412.6976744186	8613	exact	1	2	0.5	0.0125791170934251	0.987420882906575	7	7	7	7	7	7
NM_000852	GSTP1	lane8	0	200.302325581395	0	200.302325581395	0	200.302325581395	exact	1	2	0.5	0.0125791170934251	0.987420882906575	0	0	0	0	0	0
NM_000852	GSTP1	lane8	200.302325581395	400.604651162791	400.604651162791	600.906976744186	0	200.302325581395	exact	0	48	0	0	0.0739727853472802	0	3	3	5	0	0
NM_000852	GSTP1	lane8	400.604651162791	600.906976744186	600.906976744186	801.209302325581	0	200.302325581395	exact	0	300	0	0	0.0122209746942935	3	5	5	6	0	0
NM_000852	GSTP1	lane8	600.906976744186	801.209302325581	801.209302325581	1001.51162790698	0	200.302325581395	exact	0	56	0	0	0.0637500966623622	5	6	6	7	0	0
NM_000852	GSTP1	lane8	1001.51162790698	1201.81395348837	0	200.302325581395	801.209302325581	1001.51162790698	exact	1	1	1	0.025	1	7	7	0	0	6	7
NM_000852	GSTP1	lane8	8412.6976744186	8613	8412.6976744186	8613	8412.6976744186	8613	exact	1	2	0.5	0.0125791170934251	0.987420882906575	7	7	7	7	7	7
NM_000876	IGF2R	lane1	0	200.002444987775	0	200.002444987775	0	200.002444987775	exact	1	2	0.5	0.0125791170934251	0.987420882906575	0	0	0	0	0	0
NM_000876	IGF2R	lane1	200.002444987775	400.00488997555	600.007334963325	800.0097799511	0	200.002444987775	exact	0	166	0	0	0.0219770719284961	0	1	3	5	0	0
NM_000876	IGF2R	lane1	400.00488997555	600.007334963325	800.0097799511	1000.01222493888	0	200.002444987775	exact	0	54	0	0	0.0660315142444218	1	3	5	6	0	0
NM_000876	IGF2R	lane1	600.007334963325	800.0097799511	1000.01222493888	1200.01466992665	600.007334963325	800.0097799511	exact	1	109	0.0091743119266055	0.000232246494352273	0.0500568230848124	3	5	6	8	3	5
NM_000876	IGF2R	lane1	800.0097799511	1000.01222493888	1200.01466992665	1400.01711491443	0	200.002444987775	exact	0	88	0	0	0.0410526290580780	5	6	8	9	0	0
NM_000876	IGF2R	lane1	1000.01222493888	1200.01466992665	1400.01711491443	1600.0195599022	0	200.002444987775	exact	0	46	0	0	0.0770618270519007	6	8	9	10	0	0
NM_000876	IGF2R	lane1	1200.01466992665	1400.01711491443	1600.0195599022	1800.02200488998	0	200.002444987775	exact	0	110	0	0	0.0329791940322197	8	9	10	12	0	0
NM_000876	IGF2R	lane1	1400.01711491443	1600.0195599022	1600.0195599022	1800.02200488998	0	200.002444987775	exact	0	104	0	0	0.034848306587674	9	10	10	12	0	0
NM_000876	IGF2R	lane1	1600.0195599022	1800.02200488998	2000.02444987775	2200.02689486553	1600.0195599022	1800.02200488998	exact	2	62	0.032258064516129	0.00393075719760894	0.111719124623807	10	12	13	15	10	12
NM_000876	IGF2R	lane1	1800.02200488998	2000.02444987775	2200.02689486553	2400.0293398533	0	200.002444987775	exact	0	58	0	0	0.0616210089039199	12	13	15	16	0	0
NM_000876	IGF2R	lane1	2000.02444987775	2200.02689486553	2400.0293398533	2600.03178484108	0	200.002444987775	exact	0	56	0	0	0.0637500966623622	13	15	16	17	0	0
NM_000876	IGF2R	lane1	2200.02689486553	2400.0293398533	2600.03178484108	2800.03422982885	2000.02444987775	2200.02689486553	exact	4	186	0.0215053763440860	0.0058898479381676	0.0541443002839604	15	16	17	18	13	15
NM_000876	IGF2R	lane1	2400.0293398533	2600.03178484108	2800.03422982885	3000.03667481663	2200.02689486553	2400.0293398533	exact	4	106	0.0377358490566038	0.0103758563611656	0.0938056387691606	16	17	18	20	15	16
NM_000876	IGF2R	lane1	2600.03178484108	2800.03422982885	3000.03667481663	3200.0391198044	0	200.002444987775	exact	0	36	0	0	0.097393755914492	17	18	20	21	0	0
NM_000876	IGF2R	lane1	2800.03422982885	3000.03667481663	3200.0391198044	3400.04156479218	0	200.002444987775	exact	0	66	0	0	0.054358847170122	18	20	21	22	0	0
NM_000876	IGF2R	lane1	3000.03667481663	3200.0391198044	3400.04156479218	3600.04400977995	0	200.002444987775	exact	0	82	0	0	0.0439894541868423	20	21	22	24	0	0
NM_000876	IGF2R	lane1	3200.0391198044	3400.04156479218	3600.04400977995	3800.04645476773	0	200.002444987775	exact	0	146	0	0	0.0249497761119478	21	22	24	25	0	0
NM_000876	IGF2R	lane1	3400.04156479218	3600.04400977995	3800.04645476773	4000.0488997555	0	200.002444987775	exact	0	114	0	0	0.0318406540834741	22	24	25	26	0	0
NM_000876	IGF2R	lane1	3600.04400977995	3800.04645476773	4000.0488997555	4200.05134474328	3400.04156479218	3600.04400977995	exact	2	90	0.0222222222222222	0.00270263585014774	0.0779776854776638	24	25	26	28	22	24
NM_000876	IGF2R	lane1	3800.04645476773	4000.0488997555	4200.05134474328	4400.05378973105	0	200.002444987775	exact	0	48	0	0	0.0739727853472802	25	26	28	30	0	0
NM_000876	IGF2R	lane1	4000.0488997555	4200.05134474328	4400.05378973105	4600.05623471883	0	200.002444987775	exact	0	138	0	0	0.0263768993409614	26	28	30	31	0	0
NM_000876	IGF2R	lane1	4200.05134474328	4400.05378973105	4600.05623471883	4800.0586797066	0	200.002444987775	exact	0	118	0	0	0.0307780960741445	28	30	31	32	0	0
NM_000876	IGF2R	lane1	4400.05378973105	4600.05623471883	4800.0586797066	5000.06112469438	0	200.002444987775	exact	0	78	0	0	0.0461924203280487	30	31	32	33	0	0
NM_000876	IGF2R	lane1	4600.05623471883	4800.0586797066	5000.06112469438	5200.06356968215	3400.04156479218	3600.04400977995	exact	1	111	0.009009009009009	0.000228062350046354	0.0491734186115298	31	32	33	34	22	24
NM_000876	IGF2R	lane1	4800.0586797066	5000.06112469438	5000.06112469438	5200.06356968215	0	200.002444987775	exact	0	58	0	0	0.0616210089039199	32	33	33	34	0	0
NM_000876	IGF2R	lane1	5000.06112469438	5200.06356968215	5400.06601466993	5600.0684596577	0	200.002444987775	exact	0	60	0	0	0.0596294922861669	33	34	35	36	0	0
NM_000876	IGF2R	lane1	5200.06356968215	5400.06601466993	5600.0684596577	5800.07090464548	0	200.002444987775	exact	0	168	0	0	0.0217183021386760	34	35	36	37	0	0
NM_000876	IGF2R	lane1	5400.06601466993	5600.0684596577	5800.07090464548	6000.07334963325	0	200.002444987775	exact	0	98	0	0	0.0369419870351929	35	36	37	39	0	0
NM_000876	IGF2R	lane1	5600.0684596577	5800.07090464548	6000.07334963325	6200.07579462103	0	200.002444987775	exact	0	44	0	0	0.0804199397635759	36	37	39	39	0	0
NM_000876	IGF2R	lane1	5800.07090464548	6000.07334963325	6200.07579462103	6400.0782396088	0	200.002444987775	exact	0	48	0	0	0.0739727853472802	37	39	39	41	0	0
NM_000876	IGF2R	lane1	6000.07334963325	6200.07579462103	6400.0782396088	6600.08068459658	0	200.002444987775	exact	0	52	0	0	0.0684822087033196	39	39	41	42	0	0
NM_000876	IGF2R	lane1	6200.07579462103	6400.0782396088	6600.08068459658	6800.08312958435	0	200.002444987775	exact	0	68	0	0	0.0528030427936398	39	41	42	43	0	0
NM_000876	IGF2R	lane1	6400.0782396088	6600.08068459658	6800.08312958435	7000.08557457213	0	200.002444987775	exact	0	48	0	0	0.0739727853472802	41	42	43	45	0	0
NM_000876	IGF2R	lane1	6600.08068459658	6800.08312958435	7000.08557457213	7200.0880195599	0	200.002444987775	exact	0	126	0	0	0.028852406856721	42	43	45	46	0	0
NM_000876	IGF2R	lane1	6800.08312958435	7000.08557457213	7200.0880195599	7400.09046454768	0	200.002444987775	exact	0	180	0	0	0.0202852045701130	43	45	46	47	0	0
NM_000876	IGF2R	lane1	7000.08557457213	7200.0880195599	7400.09046454768	7600.09290953545	0	200.002444987775	exact	0	26	0	0	0.132274604497754	45	46	47	47	0	0
NM_000876	IGF2R	lane1	7200.0880195599	7400.09046454768	7600.09290953545	7800.09535452323	7200.0880195599	7400.09046454768	exact	2	102	0.0196078431372549	0.00238348458161131	0.0690392121989564	46	47	47	47	46	47
NM_000876	IGF2R	lane1	7400.09046454768	7600.09290953545	7800.09535452323	8000.097799511	7200.0880195599	7400.09046454768	exact	6	58	0.103448275862069	0.0389208319223642	0.211686457798797	47	47	47	47	46	47
NM_000876	IGF2R	lane1	7600.09290953545	7800.09535452323	7800.09535452323	8000.097799511	0	200.002444987775	exact	0	16	0	0	0.205907214207823	47	47	47	47	0	0
NM_000876	IGF2R	lane1	7800.09535452323	8000.097799511	8200.10024449878	8400.10268948655	0	200.002444987775	exact	0	52	0	0	0.0684822087033196	47	47	47	47	0	0
NM_000876	IGF2R	lane1	8000.097799511	8200.10024449878	8400.10268948655	8600.10513447433	0	200.002444987775	exact	0	34	0	0	0.102817924259013	47	47	47	47	0	0
NM_000876	IGF2R	lane1	8200.10024449878	8400.10268948655	8400.10268948655	8600.10513447433	0	200.002444987775	exact	0	16	0	0	0.205907214207823	47	47	47	47	0	0
NM_000876	IGF2R	lane1	8400.10268948655	8600.10513447433	8800.1075794621	9000.11002444988	0	200.002444987775	exact	0	32	0	0	0.108881160679353	47	47	47	47	0	0
NM_000876	IGF2R	lane1	8600.10513447433	8800.1075794621	8800.1075794621	9000.11002444988	0	200.002444987775	exact	0	14	0	0	0.231635761650116	47	47	47	47	0	0
NM_000876	IGF2R	lane1	81600.9975550122	81801	81600.9975550122	81801	81600.9975550122	81801	exact	1	2	0.5	0.0125791170934251	0.987420882906575	48	48	48	48	48	48
NM_000876	IGF2R	lane2	0	200.002444987775	0	200.002444987775	0	200.002444987775	exact	1	2	0.5	0.0125791170934251	0.987420882906575	0	0	0	0	0	0
NM_000876	IGF2R	lane2	200.002444987775	400.00488997555	600.007334963325	800.0097799511	0	200.002444987775	exact	0	26	0	0	0.132274604497754	0	1	3	5	0	0
NM_000876	IGF2R	lane2	400.00488997555	600.007334963325	600.007334963325	800.0097799511	0	200.002444987775	exact	0	12	0	0	0.264648469397051	1	3	3	5	0	0
NM_000876	IGF2R	lane2	600.007334963325	800.0097799511	1000.01222493888	1200.01466992665	0	200.002444987775	exact	0	24	0	0	0.142473597722526	3	5	6	8	0	0
NM_000876	IGF2R	lane2	800.0097799511	1000.01222493888	1200.01466992665	1400.01711491443	0	200.002444987775	exact	0	4	0	0	0.602364635616474	5	6	8	9	0	0
NM_000876	IGF2R	lane2	1000.01222493888	1200.01466992665	1400.01711491443	1600.0195599022	0	200.002444987775	exact	0	12	0	0	0.264648469397051	6	8	9	10	0	0
NM_000876	IGF2R	lane2	1200.01466992665	1400.01711491443	1600.0195599022	1800.02200488998	0	200.002444987775	exact	0	26	0	0	0.132274604497754	8	9	10	12	0	0
NM_000876	IGF2R	lane2	1400.01711491443	1600.0195599022	1600.0195599022	1800.02200488998	0	200.002444987775	exact	0	16	0	0	0.205907214207823	9	10	10	12	0	0
NM_000876	IGF2R	lane2	1600.0195599022	1800.02200488998	2000.02444987775	2200.02689486553	0	200.002444987775	exact	0	10	0	0	0.308497107818761	10	12	13	15	0	0
NM_000876	IGF2R	lane2	1800.02200488998	2000.02444987775	2200.02689486553	2400.0293398533	0	200.002444987775	exact	0	12	0	0	0.264648469397051	12	13	15	16	0	0
NM_000876	IGF2R	lane2	2000.02444987775	2200.02689486553	2400.0293398533	2600.03178484108	0	200.002444987775	exact	0	18	0	0	0.185301968137852	13	15	16	17	0	0
NM_000876	IGF2R	lane2	2200.02689486553	2400.0293398533	2600.03178484108	2800.03422982885	2000.02444987775	2200.02689486553	exact	8	44	0.181818181818182	0.0819188408807036	0.327136850246246	15	16	17	18	13	15
NM_000876	IGF2R	lane2	2400.0293398533	2600.03178484108	2800.03422982885	3000.03667481663	0	200.002444987775	exact	0	24	0	0	0.142473597722526	16	17	18	20	0	0
NM_000876	IGF2R	lane2	2600.03178484108	2800.03422982885	2800.03422982885	3000.03667481663	0	200.002444987775	exact	0	10	0	0	0.308497107818761	17	18	18	20	0	0
NM_000876	IGF2R	lane2	2800.03422982885	3000.03667481663	3200.0391198044	3400.04156479218	0	200.002444987775	exact	0	12	0	0	0.264648469397051	18	20	21	22	0	0
NM_000876	IGF2R	lane2	3000.03667481663	3200.0391198044	3200.0391198044	3400.04156479218	0	200.002444987775	exact	0	10	0	0	0.308497107818761	20	21	21	22	0	0
NM_000876	IGF2R	lane2	3200.0391198044	3400.04156479218	3600.04400977995	3800.04645476773	0	200.002444987775	exact	0	12	0	0	0.264648469397051	21	22	24	25	0	0
NM_000876	IGF2R	lane2	3400.04156479218	3600.04400977995	3800.04645476773	4000.0488997555	0	200.002444987775	exact	0	24	0	0	0.142473597722526	22	24	25	26	0	0
NM_000876	IGF2R	lane2	3600.04400977995	3800.04645476773	4000.0488997555	4200.05134474328	0	200.002444987775	exact	0	16	0	0	0.205907214207823	24	25	26	28	0	0
NM_000876	IGF2R	lane2	3800.04645476773	4000.0488997555	4000.0488997555	4200.05134474328	0	200.002444987775	exact	0	4	0	0	0.602364635616474	25	26	26	28	0	0
NM_000876	IGF2R	lane2	4000.0488997555	4200.05134474328	4400.05378973105	4600.05623471883	0	200.002444987775	exact	0	28	0	0	0.123436118500264	26	28	30	31	0	0
NM_000876	IGF2R	lane2	4200.05134474328	4400.05378973105	4600.05623471883	4800.0586797066	0	200.002444987775	exact	0	20	0	0	0.168433470983085	28	30	31	32	0	0
NM_000876	IGF2R	lane2	4400.05378973105	4600.05623471883	4600.05623471883	4800.0586797066	0	200.002444987775	exact	0	14	0	0	0.231635761650116	30	31	31	32	0	0
NM_000876	IGF2R	lane2	4600.05623471883	4800.0586797066	5000.06112469438	5200.06356968215	0	200.002444987775	exact	0	18	0	0	0.185301968137852	31	32	33	34	0	0
NM_000876	IGF2R	lane2	4800.0586797066	5000.06112469438	5200.06356968215	5400.06601466993	0	200.002444987775	exact	0	10	0	0	0.308497107818761	32	33	34	35	0	0
NM_000876	IGF2R	lane2	5000.06112469438	5200.06356968215	5400.06601466993	5600.0684596577	0	200.002444987775	exact	0	4	0	0	0.602364635616474	33	34	35	36	0	0
NM_000876	IGF2R	lane2	5200.06356968215	5400.06601466993	5600.0684596577	5800.07090464548	0	200.002444987775	exact	0	34	0	0	0.102817924259013	34	35	36	37	0	0
NM_000876	IGF2R	lane2	5400.06601466993	5600.0684596577	5600.0684596577	5800.07090464548	0	200.002444987775	exact	0	8	0	0	0.369416647552819	35	36	36	37	0	0
NM_000876	IGF2R	lane2	5600.0684596577	5800.07090464548	5800.07090464548	6000.07334963325	5600.0684596577	5800.07090464548	exact	2	10	0.2	0.0252107263268334	0.556095462307641	36	37	37	39	36	37
NM_000876	IGF2R	lane2	5800.07090464548	6000.07334963325	6200.07579462103	6400.0782396088	0	200.002444987775	exact	0	10	0	0	0.308497107818761	37	39	39	41	0	0
NM_000876	IGF2R	lane2	6000.07334963325	6200.07579462103	6400.0782396088	6600.08068459658	0	200.002444987775	exact	0	8	0	0	0.369416647552819	39	39	41	42	0	0
NM_000876	IGF2R	lane2	6200.07579462103	6400.0782396088	6400.0782396088	6600.08068459658	0	200.002444987775	exact	0	10	0	0	0.308497107818761	39	41	41	42	0	0
NM_000876	IGF2R	lane2	6400.0782396088	6600.08068459658	6800.08312958435	7000.08557457213	0	200.002444987775	exact	0	8	0	0	0.369416647552819	41	42	43	45	0	0
NM_000876	IGF2R	lane2	6600.08068459658	6800.08312958435	7000.08557457213	7200.0880195599	0	200.002444987775	exact	0	6	0	0	0.459258126439900	42	43	45	46	0	0
NM_000876	IGF2R	lane2	6800.08312958435	7000.08557457213	7200.0880195599	7400.09046454768	0	200.002444987775	exact	0	24	0	0	0.142473597722526	43	45	46	47	0	0
NM_000876	IGF2R	lane2	7000.08557457213	7200.0880195599	7400.09046454768	7600.09290953545	0	200.002444987775	exact	0	6	0	0	0.459258126439900	45	46	47	47	0	0
NM_000876	IGF2R	lane2	7200.0880195599	7400.09046454768	7600.09290953545	7800.09535452323	0	200.002444987775	exact	0	10	0	0	0.308497107818761	46	47	47	47	0	0
NM_000876	IGF2R	lane2	7400.09046454768	7600.09290953545	7800.09535452323	8000.097799511	0	200.002444987775	exact	0	8	0	0	0.369416647552819	47	47	47	47	0	0
NM_000876	IGF2R	lane2	7600.09290953545	7800.09535452323	7800.09535452323	8000.097799511	0	200.002444987775	exact	0	8	0	0	0.369416647552819	47	47	47	47	0	0
NM_000876	IGF2R	lane2	7800.09535452323	8000.097799511	8200.10024449878	8400.10268948655	0	200.002444987775	exact	0	4	0	0	0.602364635616474	47	47	47	47	0	0
NM_000876	IGF2R	lane2	8000.097799511	8200.10024449878	8200.10024449878	8400.10268948655	0	200.002444987775	exact	0	4	0	0	0.602364635616474	47	47	47	47	0	0
NM_000876	IGF2R	lane2	8400.10268948655	8600.10513447433	8800.1075794621	9000.11002444988	0	200.002444987775	exact	0	4	0	0	0.602364635616474	47	47	47	47	0	0
NM_000876	IGF2R	lane2	8600.10513447433	8800.1075794621	8800.1075794621	9000.11002444988	0	200.002444987775	exact	0	2	0	0	0.841886116991581	47	47	47	47	0	0
NM_000876	IGF2R	lane2	81600.9975550122	81801	81600.9975550122	81801	81600.9975550122	81801	exact	1	2	0.5	0.0125791170934251	0.987420882906575	48	48	48	48	48	48
NM_000876	IGF2R	lane3	0	200.002444987775	400.00488997555	600.007334963325	0	200.002444987775	exact	1	13	0.0769230769230769	0.00194562849734670	0.360297435267877	0	0	1	3	0	0
NM_000876	IGF2R	lane3	200.002444987775	400.00488997555	600.007334963325	800.0097799511	0	200.002444987775	exact	0	16	0	0	0.205907214207823	0	1	3	5	0	0
NM_000876	IGF2R	lane3	400.00488997555	600.007334963325	800.0097799511	1000.01222493888	0	200.002444987775	exact	0	4	0	0	0.602364635616474	1	3	5	6	0	0
NM_000876	IGF2R	lane3	600.007334963325	800.0097799511	1000.01222493888	1200.01466992665	0	200.002444987775	exact	0	6	0	0	0.459258126439900	3	5	6	8	0	0
NM_000876	IGF2R	lane3	800.0097799511	1000.01222493888	1200.01466992665	1400.01711491443	0	200.002444987775	exact	0	16	0	0	0.205907214207823	5	6	8	9	0	0
NM_000876	IGF2R	lane3	1000.01222493888	1200.01466992665	1400.01711491443	1600.0195599022	0	200.002444987775	exact	0	10	0	0	0.308497107818761	6	8	9	10	0	0
NM_000876	IGF2R	lane3	1200.01466992665	1400.01711491443	1600.0195599022	1800.02200488998	0	200.002444987775	exact	0	2	0	0	0.841886116991581	8	9	10	12	0	0
NM_000876	IGF2R	lane3	1400.01711491443	1600.0195599022	1600.0195599022	1800.02200488998	0	200.002444987775	exact	0	10	0	0	0.308497107818761	9	10	10	12	0	0
NM_000876	IGF2R	lane3	1600.0195599022	1800.02200488998	2000.02444987775	2200.02689486553	0	200.002444987775	exact	0	10	0	0	0.308497107818761	10	12	13	15	0	0
NM_000876	IGF2R	lane3	1800.02200488998	2000.02444987775	2200.02689486553	2400.0293398533	0	200.002444987775	exact	0	4	0	0	0.602364635616474	12	13	15	16	0	0
NM_000876	IGF2R	lane3	2000.02444987775	2200.02689486553	2400.0293398533	2600.03178484108	0	200.002444987775	exact	0	20	0	0	0.168433470983085	13	15	16	17	0	0
NM_000876	IGF2R	lane3	2200.02689486553	2400.0293398533	2600.03178484108	2800.03422982885	2000.02444987775	2200.02689486553	exact	8	34	0.235294117647059	0.107461815775008	0.411707841907167	15	16	17	18	13	15
NM_000876	IGF2R	lane3	2400.0293398533	2600.03178484108	2800.03422982885	3000.03667481663	2200.02689486553	2400.0293398533	exact	8	32	0.25	0.114616005102588	0.434049374922243	16	17	18	20	15	16
NM_000876	IGF2R	lane3	2600.03178484108	2800.03422982885	2800.03422982885	3000.03667481663	0	200.002444987775	exact	0	6	0	0	0.459258126439900	17	18	18	20	0	0
NM_000876	IGF2R	lane3	2800.03422982885	3000.03667481663	3200.0391198044	3400.04156479218	0	200.002444987775	exact	0	4	0	0	0.602364635616474	18	20	21	22	0	0
NM_000876	IGF2R	lane3	3000.03667481663	3200.0391198044	3400.04156479218	3600.04400977995	0	200.002444987775	exact	0	20	0	0	0.168433470983085	20	21	22	24	0	0
NM_000876	IGF2R	lane3	3200.0391198044	3400.04156479218	3600.04400977995	3800.04645476773	0	200.002444987775	exact	0	18	0	0	0.185301968137852	21	22	24	25	0	0
NM_000876	IGF2R	lane3	3400.04156479218	3600.04400977995	3800.04645476773	4000.0488997555	0	200.002444987775	exact	0	12	0	0	0.264648469397051	22	24	25	26	0	0
NM_000876	IGF2R	lane3	3600.04400977995	3800.04645476773	4000.0488997555	4200.05134474328	0	200.002444987775	exact	0	16	0	0	0.205907214207823	24	25	26	28	0	0
NM_000876	IGF2R	lane3	3800.04645476773	4000.0488997555	4200.05134474328	4400.05378973105	0	200.002444987775	exact	0	8	0	0	0.369416647552819	25	26	28	30	0	0
NM_000876	IGF2R	lane3	4000.0488997555	4200.05134474328	4400.05378973105	4600.05623471883	0	200.002444987775	exact	0	8	0	0	0.369416647552819	26	28	30	31	0	0
NM_000876	IGF2R	lane3	4200.05134474328	4400.05378973105	4600.05623471883	4800.0586797066	0	200.002444987775	exact	0	14	0	0	0.231635761650116	28	30	31	32	0	0
NM_000876	IGF2R	lane3	4400.05378973105	4600.05623471883	4800.0586797066	5000.06112469438	0	200.002444987775	exact	0	14	0	0	0.231635761650116	30	31	32	33	0	0
NM_000876	IGF2R	lane3	4600.05623471883	4800.0586797066	5000.06112469438	5200.06356968215	0	200.002444987775	exact	0	12	0	0	0.264648469397051	31	32	33	34	0	0
NM_000876	IGF2R	lane3	4800.0586797066	5000.06112469438	5200.06356968215	5400.06601466993	0	200.002444987775	exact	0	14	0	0	0.231635761650116	32	33	34	35	0	0
NM_000876	IGF2R	lane3	5000.06112469438	5200.06356968215	5200.06356968215	5400.06601466993	4000.0488997555	4200.05134474328	exact	2	6	0.333333333333333	0.0432718682927417	0.777221904496488	33	34	34	35	26	28
NM_000876	IGF2R	lane3	5200.06356968215	5400.06601466993	5600.0684596577	5800.07090464548	600.007334963325	800.0097799511	exact	1	23	0.0434782608695652	0.00110016863044149	0.219486607453480	34	35	36	37	3	5
NM_000876	IGF2R	lane3	5400.06601466993	5600.0684596577	5600.0684596577	5800.07090464548	2000.02444987775	2200.02689486553	exact	1	7	0.142857142857143	0.00361029686190062	0.578723197043195	35	36	36	37	13	15
NM_000876	IGF2R	lane3	5600.0684596577	5800.07090464548	5800.07090464548	6000.07334963325	0	200.002444987775	exact	0	4	0	0	0.602364635616474	36	37	37	39	0	0
NM_000876	IGF2R	lane3	5800.07090464548	6000.07334963325	6000.07334963325	6200.07579462103	0	200.002444987775	exact	0	4	0	0	0.602364635616474	37	39	39	39	0	0
NM_000876	IGF2R	lane3	6000.07334963325	6200.07579462103	6400.0782396088	6600.08068459658	0	200.002444987775	exact	0	6	0	0	0.459258126439900	39	39	41	42	0	0
NM_000876	IGF2R	lane3	6200.07579462103	6400.0782396088	6400.0782396088	6600.08068459658	0	200.002444987775	exact	0	2	0	0	0.841886116991581	39	41	41	42	0	0
NM_000876	IGF2R	lane3	6400.0782396088	6600.08068459658	6800.08312958435	7000.08557457213	0	200.002444987775	exact	0	6	0	0	0.459258126439900	41	42	43	45	0	0
NM_000876	IGF2R	lane3	6600.08068459658	6800.08312958435	7000.08557457213	7200.0880195599	0	200.002444987775	exact	0	20	0	0	0.168433470983085	42	43	45	46	0	0
NM_000876	IGF2R	lane3	6800.08312958435	7000.08557457213	7200.0880195599	7400.09046454768	0	200.002444987775	exact	0	8	0	0	0.369416647552819	43	45	46	47	0	0
NM_000876	IGF2R	lane3	7000.08557457213	7200.0880195599	7400.09046454768	7600.09290953545	0	200.002444987775	exact	0	4	0	0	0.602364635616474	45	46	47	47	0	0
NM_000876	IGF2R	lane3	7200.0880195599	7400.09046454768	7600.09290953545	7800.09535452323	0	200.002444987775	exact	0	14	0	0	0.231635761650116	46	47	47	47	0	0
NM_000876	IGF2R	lane3	7400.09046454768	7600.09290953545	7800.09535452323	8000.097799511	0	200.002444987775	exact	0	10	0	0	0.308497107818761	47	47	47	47	0	0
NM_000876	IGF2R	lane3	7800.09535452323	8000.097799511	8200.10024449878	8400.10268948655	0	200.002444987775	exact	0	4	0	0	0.602364635616474	47	47	47	47	0	0
NM_000876	IGF2R	lane3	8000.097799511	8200.10024449878	8200.10024449878	8400.10268948655	0	200.002444987775	exact	0	4	0	0	0.602364635616474	47	47	47	47	0	0
NM_000876	IGF2R	lane3	8200.10024449878	8400.10268948655	8600.10513447433	8800.1075794621	0	200.002444987775	exact	0	4	0	0	0.602364635616474	47	47	47	47	0	0
NM_000876	IGF2R	lane3	8400.10268948655	8600.10513447433	8800.1075794621	9000.11002444988	0	200.002444987775	exact	0	2	0	0	0.841886116991581	47	47	47	47	0	0
NM_000876	IGF2R	lane3	8600.10513447433	8800.1075794621	8800.1075794621	9000.11002444988	0	200.002444987775	exact	0	2	0	0	0.841886116991581	47	47	47	47	0	0
NM_000876	IGF2R	lane3	81600.9975550122	81801	81600.9975550122	81801	81600.9975550122	81801	exact	1	2	0.5	0.0125791170934251	0.987420882906575	48	48	48	48	48	48
NM_000876	IGF2R	lane6	0	200.002444987775	0	200.002444987775	0	200.002444987775	exact	1	2	0.5	0.0125791170934251	0.987420882906575	0	0	0	0	0	0
NM_000876	IGF2R	lane6	200.002444987775	400.00488997555	400.00488997555	600.007334963325	0	200.002444987775	exact	0	4	0	0	0.602364635616474	0	1	1	3	0	0
NM_000876	IGF2R	lane6	600.007334963325	800.0097799511	800.0097799511	1000.01222493888	0	200.002444987775	exact	0	2	0	0	0.841886116991581	3	5	5	6	0	0
NM_000876	IGF2R	lane6	800.0097799511	1000.01222493888	1200.01466992665	1400.01711491443	0	200.002444987775	exact	0	10	0	0	0.308497107818761	5	6	8	9	0	0
NM_000876	IGF2R	lane6	1000.01222493888	1200.01466992665	1200.01466992665	1400.01711491443	0	200.002444987775	exact	0	4	0	0	0.602364635616474	6	8	8	9	0	0
NM_000876	IGF2R	lane6	1200.01466992665	1400.01711491443	1400.01711491443	1600.0195599022	0	200.002444987775	exact	0	2	0	0	0.841886116991581	8	9	9	10	0	0
NM_000876	IGF2R	lane6	1400.01711491443	1600.0195599022	1800.02200488998	2000.02444987775	0	200.002444987775	exact	0	6	0	0	0.459258126439900	9	10	12	13	0	0
NM_000876	IGF2R	lane6	1600.0195599022	1800.02200488998	2000.02444987775	2200.02689486553	0	200.002444987775	exact	0	4	0	0	0.602364635616474	10	12	13	15	0	0
NM_000876	IGF2R	lane6	1800.02200488998	2000.02444987775	2200.02689486553	2400.0293398533	0	200.002444987775	exact	0	2	0	0	0.841886116991581	12	13	15	16	0	0
NM_000876	IGF2R	lane6	2000.02444987775	2200.02689486553	2400.0293398533	2600.03178484108	0	200.002444987775	exact	0	10	0	0	0.308497107818761	13	15	16	17	0	0
NM_000876	IGF2R	lane6	2200.02689486553	2400.0293398533	2600.03178484108	2800.03422982885	2000.02444987775	2200.02689486553	exact	2	20	0.1	0.0123485271702948	0.316982714019082	15	16	17	18	13	15
NM_000876	IGF2R	lane6	2400.0293398533	2600.03178484108	2800.03422982885	3000.03667481663	0	200.002444987775	exact	0	4	0	0	0.602364635616474	16	17	18	20	0	0
NM_000876	IGF2R	lane6	2600.03178484108	2800.03422982885	2800.03422982885	3000.03667481663	0	200.002444987775	exact	0	4	0	0	0.602364635616474	17	18	18	20	0	0
NM_000876	IGF2R	lane6	3200.0391198044	3400.04156479218	3400.04156479218	3600.04400977995	0	200.002444987775	exact	0	2	0	0	0.841886116991581	21	22	22	24	0	0
NM_000876	IGF2R	lane6	3400.04156479218	3600.04400977995	3800.04645476773	4000.0488997555	0	200.002444987775	exact	0	4	0	0	0.602364635616474	22	24	25	26	0	0
NM_000876	IGF2R	lane6	3600.04400977995	3800.04645476773	3800.04645476773	4000.0488997555	0	200.002444987775	exact	0	6	0	0	0.459258126439900	24	25	25	26	0	0
NM_000876	IGF2R	lane6	3800.04645476773	4000.0488997555	4000.0488997555	4200.05134474328	0	200.002444987775	exact	0	2	0	0	0.841886116991581	25	26	26	28	0	0
NM_000876	IGF2R	lane6	4000.0488997555	4200.05134474328	4400.05378973105	4600.05623471883	0	200.002444987775	exact	0	4	0	0	0.602364635616474	26	28	30	31	0	0
NM_000876	IGF2R	lane6	4200.05134474328	4400.05378973105	4400.05378973105	4600.05623471883	0	200.002444987775	exact	0	2	0	0	0.841886116991581	28	30	30	31	0	0
NM_000876	IGF2R	lane6	4400.05378973105	4600.05623471883	4800.0586797066	5000.06112469438	0	200.002444987775	exact	0	4	0	0	0.602364635616474	30	31	32	33	0	0
NM_000876	IGF2R	lane6	4600.05623471883	4800.0586797066	4800.0586797066	5000.06112469438	0	200.002444987775	exact	0	2	0	0	0.841886116991581	31	32	32	33	0	0
NM_000876	IGF2R	lane6	4800.0586797066	5000.06112469438	5200.06356968215	5400.06601466993	0	200.002444987775	exact	0	2	0	0	0.841886116991581	32	33	34	35	0	0
NM_000876	IGF2R	lane6	5000.06112469438	5200.06356968215	5400.06601466993	5600.0684596577	0	200.002444987775	exact	0	4	0	0	0.602364635616474	33	34	35	36	0	0
NM_000876	IGF2R	lane6	5200.06356968215	5400.06601466993	5600.0684596577	5800.07090464548	0	200.002444987775	exact	0	8	0	0	0.369416647552819	34	35	36	37	0	0
NM_000876	IGF2R	lane6	5400.06601466993	5600.0684596577	5600.0684596577	5800.07090464548	0	200.002444987775	exact	0	2	0	0	0.841886116991581	35	36	36	37	0	0
NM_000876	IGF2R	lane6	5800.07090464548	6000.07334963325	6200.07579462103	6400.0782396088	0	200.002444987775	exact	0	2	0	0	0.841886116991581	37	39	39	41	0	0
NM_000876	IGF2R	lane6	6000.07334963325	6200.07579462103	6200.07579462103	6400.0782396088	0	200.002444987775	exact	0	2	0	0	0.841886116991581	39	39	39	41	0	0
NM_000876	IGF2R	lane6	6200.07579462103	6400.0782396088	6400.0782396088	6600.08068459658	0	200.002444987775	exact	0	2	0	0	0.841886116991581	39	41	41	42	0	0
NM_000876	IGF2R	lane6	6400.0782396088	6600.08068459658	6800.08312958435	7000.08557457213	0	200.002444987775	exact	0	2	0	0	0.841886116991581	41	42	43	45	0	0
NM_000876	IGF2R	lane6	6600.08068459658	6800.08312958435	6800.08312958435	7000.08557457213	0	200.002444987775	exact	0	2	0	0	0.841886116991581	42	43	43	45	0	0
NM_000876	IGF2R	lane6	7000.08557457213	7200.0880195599	7400.09046454768	7600.09290953545	0	200.002444987775	exact	0	2	0	0	0.841886116991581	45	46	47	47	0	0
NM_000876	IGF2R	lane6	7200.0880195599	7400.09046454768	7400.09046454768	7600.09290953545	0	200.002444987775	exact	0	2	0	0	0.841886116991581	46	47	47	47	0	0
NM_000876	IGF2R	lane6	7400.09046454768	7600.09290953545	7600.09290953545	7800.09535452323	0	200.002444987775	exact	0	4	0	0	0.602364635616474	47	47	47	47	0	0
NM_000876	IGF2R	lane6	7800.09535452323	8000.097799511	8000.097799511	8200.10024449878	0	200.002444987775	exact	0	2	0	0	0.841886116991581	47	47	47	47	0	0
NM_000876	IGF2R	lane6	8600.10513447433	8800.1075794621	8800.1075794621	9000.11002444988	0	200.002444987775	exact	0	2	0	0	0.841886116991581	47	47	47	47	0	0
NM_000876	IGF2R	lane6	81600.9975550122	81801	81600.9975550122	81801	81600.9975550122	81801	exact	1	2	0.5	0.0125791170934251	0.987420882906575	48	48	48	48	48	48
NM_000876	IGF2R	lane5	0	200.002444987775	0	200.002444987775	0	200.002444987775	exact	1	2	0.5	0.0125791170934251	0.987420882906575	0	0	0	0	0	0
NM_000876	IGF2R	lane5	400.00488997555	600.007334963325	800.0097799511	1000.01222493888	0	200.002444987775	exact	0	2	0	0	0.841886116991581	1	3	5	6	0	0
NM_000876	IGF2R	lane5	800.0097799511	1000.01222493888	1200.01466992665	1400.01711491443	0	200.002444987775	exact	0	2	0	0	0.841886116991581	5	6	8	9	0	0
NM_000876	IGF2R	lane5	1000.01222493888	1200.01466992665	1200.01466992665	1400.01711491443	0	200.002444987775	exact	0	2	0	0	0.841886116991581	6	8	8	9	0	0
NM_000876	IGF2R	lane5	1200.01466992665	1400.01711491443	1200.01466992665	1400.01711491443	0	200.002444987775	exact	0	2	0	0	0.841886116991581	8	9	8	9	0	0
NM_000876	IGF2R	lane5	1400.01711491443	1600.0195599022	1600.0195599022	1800.02200488998	0	200.002444987775	exact	0	2	0	0	0.841886116991581	9	10	10	12	0	0
NM_000876	IGF2R	lane5	1800.02200488998	2000.02444987775	2200.02689486553	2400.0293398533	0	200.002444987775	exact	0	2	0	0	0.841886116991581	12	13	15	16	0	0
NM_000876	IGF2R	lane5	2000.02444987775	2200.02689486553	2200.02689486553	2400.0293398533	0	200.002444987775	exact	0	2	0	0	0.841886116991581	13	15	15	16	0	0
NM_000876	IGF2R	lane5	2200.02689486553	2400.0293398533	2600.03178484108	2800.03422982885	0	200.002444987775	exact	0	8	0	0	0.369416647552819	15	16	17	18	0	0
NM_000876	IGF2R	lane5	2400.0293398533	2600.03178484108	2600.03178484108	2800.03422982885	2200.02689486553	2400.0293398533	exact	4	6	0.666666666666667	0.222778095503512	0.956728131707258	16	17	17	18	15	16
NM_000876	IGF2R	lane5	2600.03178484108	2800.03422982885	3000.03667481663	3200.0391198044	0	200.002444987775	exact	0	2	0	0	0.841886116991581	17	18	20	21	0	0
NM_000876	IGF2R	lane5	3200.0391198044	3400.04156479218	3400.04156479218	3600.04400977995	0	200.002444987775	exact	0	4	0	0	0.602364635616474	21	22	22	24	0	0
NM_000876	IGF2R	lane5	4000.0488997555	4200.05134474328	4400.05378973105	4600.05623471883	0	200.002444987775	exact	0	2	0	0	0.841886116991581	26	28	30	31	0	0
NM_000876	IGF2R	lane5	4400.05378973105	4600.05623471883	4800.0586797066	5000.06112469438	0	200.002444987775	exact	0	4	0	0	0.602364635616474	30	31	32	33	0	0
NM_000876	IGF2R	lane5	4600.05623471883	4800.0586797066	5000.06112469438	5200.06356968215	0	200.002444987775	exact	0	4	0	0	0.602364635616474	31	32	33	34	0	0
NM_000876	IGF2R	lane5	4800.0586797066	5000.06112469438	5200.06356968215	5400.06601466993	0	200.002444987775	exact	0	2	0	0	0.841886116991581	32	33	34	35	0	0
NM_000876	IGF2R	lane5	5000.06112469438	5200.06356968215	5400.06601466993	5600.0684596577	0	200.002444987775	exact	0	2	0	0	0.841886116991581	33	34	35	36	0	0
NM_000876	IGF2R	lane5	5200.06356968215	5400.06601466993	5600.0684596577	5800.07090464548	0	200.002444987775	exact	0	2	0	0	0.841886116991581	34	35	36	37	0	0
NM_000876	IGF2R	lane5	5400.06601466993	5600.0684596577	5600.0684596577	5800.07090464548	0	200.002444987775	exact	0	6	0	0	0.459258126439900	35	36	36	37	0	0
NM_000876	IGF2R	lane5	5600.0684596577	5800.07090464548	5800.07090464548	6000.07334963325	0	200.002444987775	exact	0	4	0	0	0.602364635616474	36	37	37	39	0	0
NM_000876	IGF2R	lane5	6000.07334963325	6200.07579462103	6200.07579462103	6400.0782396088	0	200.002444987775	exact	0	2	0	0	0.841886116991581	39	39	39	41	0	0
NM_000876	IGF2R	lane5	6400.0782396088	6600.08068459658	6600.08068459658	6800.08312958435	0	200.002444987775	exact	0	2	0	0	0.841886116991581	41	42	42	43	0	0
NM_000876	IGF2R	lane5	6600.08068459658	6800.08312958435	6800.08312958435	7000.08557457213	0	200.002444987775	exact	0	6	0	0	0.459258126439900	42	43	43	45	0	0
NM_000876	IGF2R	lane5	6800.08312958435	7000.08557457213	7200.0880195599	7400.09046454768	0	200.002444987775	exact	0	4	0	0	0.602364635616474	43	45	46	47	0	0
NM_000876	IGF2R	lane5	7000.08557457213	7200.0880195599	7200.0880195599	7400.09046454768	0	200.002444987775	exact	0	2	0	0	0.841886116991581	45	46	46	47	0	0
NM_000876	IGF2R	lane5	7400.09046454768	7600.09290953545	7600.09290953545	7800.09535452323	0	200.002444987775	exact	0	2	0	0	0.841886116991581	47	47	47	47	0	0
NM_000876	IGF2R	lane5	7800.09535452323	8000.097799511	8000.097799511	8200.10024449878	0	200.002444987775	exact	0	2	0	0	0.841886116991581	47	47	47	47	0	0
NM_000876	IGF2R	lane5	8200.10024449878	8400.10268948655	8400.10268948655	8600.10513447433	0	200.002444987775	exact	0	2	0	0	0.841886116991581	47	47	47	47	0	0
NM_000876	IGF2R	lane5	81600.9975550122	81801	81600.9975550122	81801	81600.9975550122	81801	exact	1	2	0.5	0.0125791170934251	0.987420882906575	48	48	48	48	48	48
NM_000878	IL2RB	lane1	0	199.928571428571	199.928571428571	399.857142857143	0	199.928571428571	exact	1	9	0.111111111111111	0.00280913674659922	0.482496514917337	0	1	1	3	0	1
NM_000878	IL2RB	lane1	199.928571428571	399.857142857143	399.857142857143	599.785714285714	0	199.928571428571	exact	0	2	0	0	0.841886116991581	1	3	3	5	0	1
NM_000878	IL2RB	lane1	399.857142857143	599.785714285714	599.785714285714	799.714285714286	0	199.928571428571	exact	0	4	0	0	0.602364635616474	3	5	5	6	0	1
NM_000878	IL2RB	lane1	599.785714285714	799.714285714286	999.642857142857	1199.57142857143	0	199.928571428571	exact	0	4	0	0	0.602364635616474	5	6	8	9	0	1
NM_000878	IL2RB	lane1	799.714285714286	999.642857142857	999.642857142857	1199.57142857143	599.785714285714	799.714285714286	exact	2	4	0.5	0.067585986488543	0.932414013511457	6	8	8	9	5	6
NM_000878	IL2RB	lane1	999.642857142857	1199.57142857143	1199.57142857143	1399.5	199.928571428571	399.857142857143	exact	2	8	0.25	0.0318540262499443	0.650855794412824	8	9	9	9	1	3
NM_000878	IL2RB	lane1	1199.57142857143	1399.5	1599.42857142857	1799.35714285714	0	199.928571428571	exact	0	6	0	0	0.459258126439900	9	9	9	9	0	1
NM_000878	IL2RB	lane1	1399.5	1599.42857142857	1599.42857142857	1799.35714285714	0	199.928571428571	exact	0	2	0	0	0.841886116991581	9	9	9	9	0	1
NM_000878	IL2RB	lane1	2399.14285714286	2599.07142857143	2799	2998.92857142857	0	199.928571428571	exact	0	4	0	0	0.602364635616474	9	9	9	9	0	1
NM_000878	IL2RB	lane1	2599.07142857143	2799	2799	2998.92857142857	0	199.928571428571	exact	0	2	0	0	0.841886116991581	9	9	9	9	0	1
NM_000878	IL2RB	lane1	2998.92857142857	3198.85714285714	3398.78571428571	3598.71428571429	0	199.928571428571	exact	0	8	0	0	0.369416647552819	9	9	9	9	0	1
NM_000878	IL2RB	lane1	3198.85714285714	3398.78571428571	3398.78571428571	3598.71428571429	0	199.928571428571	exact	0	4	0	0	0.602364635616474	9	9	9	9	0	1
NM_000878	IL2RB	lane1	3398.78571428571	3598.71428571429	3398.78571428571	3598.71428571429	0	199.928571428571	exact	0	2	0	0	0.841886116991581	9	9	9	9	0	1
NM_000878	IL2RB	lane1	36187.0714285714	36387	36187.0714285714	36387	36187.0714285714	36387	exact	1	2	0.5	0.0125791170934251	0.987420882906575	10	10	10	10	10	10
NM_000884	IMPDH2	lane6	0	199.657894736842	399.315789473684	598.973684210526	0	199.657894736842	exact	1	17	0.0588235294117647	0.00148817439126658	0.286889396667221	0	1	3	4	0	1
NM_000884	IMPDH2	lane6	199.657894736842	399.315789473684	399.315789473684	598.973684210526	0	199.657894736842	exact	0	4	0	0	0.602364635616474	1	3	3	4	0	1
NM_000884	IMPDH2	lane6	399.315789473684	598.973684210526	798.631578947368	998.28947368421	0	199.657894736842	exact	0	12	0	0	0.264648469397051	3	4	6	7	0	1
NM_000884	IMPDH2	lane6	598.973684210526	798.631578947368	798.631578947368	998.28947368421	0	199.657894736842	exact	0	16	0	0	0.205907214207823	4	6	6	7	0	1
NM_000884	IMPDH2	lane6	798.631578947368	998.28947368421	1197.94736842105	1397.60526315789	0	199.657894736842	exact	0	22	0	0	0.154372512815575	6	7	9	11	0	1
NM_000884	IMPDH2	lane6	998.28947368421	1197.94736842105	1397.60526315789	1597.26315789474	798.631578947368	998.28947368421	exact	2	20	0.1	0.0123485271702948	0.316982714019082	7	9	11	12	6	7
NM_000884	IMPDH2	lane6	1197.94736842105	1397.60526315789	1397.60526315789	1597.26315789474	0	199.657894736842	exact	0	6	0	0	0.459258126439900	9	11	11	12	0	1
NM_000884	IMPDH2	lane6	14974.3421052632	15174	14974.3421052632	15174	14974.3421052632	15174	exact	1	2	0.5	0.0125791170934251	0.987420882906575	14	14	14	14	14	14
NM_000884	IMPDH2	lane1	0	199.657894736842	399.315789473684	598.973684210526	0	199.657894736842	exact	1	331	0.00302114803625378	7.6485920676772e-05	0.0167169745729305	0	1	3	4	0	1
NM_000884	IMPDH2	lane1	199.657894736842	399.315789473684	598.973684210526	798.631578947368	0	199.657894736842	exact	0	198	0	0	0.0184582255367217	1	3	4	6	0	1
NM_000884	IMPDH2	lane1	399.315789473684	598.973684210526	798.631578947368	998.28947368421	0	199.657894736842	exact	0	148	0	0	0.0246168015789843	3	4	6	7	0	1
NM_000884	IMPDH2	lane1	598.973684210526	798.631578947368	998.28947368421	1197.94736842105	0	199.657894736842	exact	0	130	0	0	0.0279771784154517	4	6	7	9	0	1
NM_000884	IMPDH2	lane1	798.631578947368	998.28947368421	1197.94736842105	1397.60526315789	0	199.657894736842	exact	0	194	0	0	0.0188352008498960	6	7	9	11	0	1
NM_000884	IMPDH2	lane1	998.28947368421	1197.94736842105	1397.60526315789	1597.26315789474	199.657894736842	399.315789473684	exact	2	158	0.0126582278481013	0.00153666318632606	0.0449760547549855	7	9	11	12	1	3
NM_000884	IMPDH2	lane1	1197.94736842105	1397.60526315789	1397.60526315789	1597.26315789474	0	199.657894736842	exact	0	148	0	0	0.0246168015789843	9	11	11	12	0	1
NM_000884	IMPDH2	lane1	1397.60526315789	1597.26315789474	1397.60526315789	1597.26315789474	0	199.657894736842	exact	0	6	0	0	0.459258126439900	11	12	11	12	0	1
NM_000884	IMPDH2	lane1	14974.3421052632	15174	14974.3421052632	15174	14974.3421052632	15174	exact	1	2	0.5	0.0125791170934251	0.987420882906575	14	14	14	14	14	14
NM_000887	ITGAX	lane5	0	200.196172248804	0	200.196172248804	0	200.196172248804	exact	1	2	0.5	0.0125791170934251	0.987420882906575	0	1	0	1	0	1
NM_000887	ITGAX	lane5	1201.17703349282	1401.37320574163	0	200.196172248804	1201.17703349282	1401.37320574163	exact	2	2	1	0.158113883008419	1	10	11	0	1	10	11
NM_000887	ITGAX	lane5	41640.8038277512	41841	41640.8038277512	41841	41640.8038277512	41841	exact	1	2	0.5	0.0125791170934251	0.987420882906575	30	30	30	30	30	30
NM_000887	ITGAX	lane8	0	200.196172248804	0	200.196172248804	0	200.196172248804	exact	1	2	0.5	0.0125791170934251	0.987420882906575	0	1	0	1	0	1
NM_000887	ITGAX	lane8	400.392344497608	600.588516746412	600.588516746412	800.784688995215	0	200.196172248804	exact	0	2	0	0	0.841886116991581	4	5	5	7	0	1
NM_000887	ITGAX	lane8	1000.98086124402	1201.17703349282	1201.17703349282	1401.37320574163	0	200.196172248804	exact	0	2	0	0	0.841886116991581	8	10	10	11	0	1
NM_000887	ITGAX	lane8	1201.17703349282	1401.37320574163	1601.56937799043	1801.76555023923	0	200.196172248804	exact	0	2	0	0	0.841886116991581	10	11	13	14	0	1
NM_000887	ITGAX	lane8	1401.37320574163	1601.56937799043	1601.56937799043	1801.76555023923	1401.37320574163	1601.56937799043	exact	2	4	0.5	0.067585986488543	0.932414013511457	11	13	13	14	11	13
NM_000887	ITGAX	lane8	1601.56937799043	1801.76555023923	1601.56937799043	1801.76555023923	1601.56937799043	1801.76555023923	exact	2	6	0.333333333333333	0.0432718682927417	0.777221904496488	13	14	13	14	13	14
NM_000887	ITGAX	lane8	1801.76555023923	2001.96172248804	2001.96172248804	2202.15789473684	0	200.196172248804	exact	0	8	0	0	0.369416647552819	14	15	15	16	0	1
NM_000887	ITGAX	lane8	2001.96172248804	2202.15789473684	2202.15789473684	2402.35406698565	0	200.196172248804	exact	0	2	0	0	0.841886116991581	15	16	16	18	0	1
NM_000887	ITGAX	lane8	2202.15789473684	2402.35406698565	2602.55023923445	2802.74641148325	0	200.196172248804	exact	0	2	0	0	0.841886116991581	16	18	20	22	0	1
NM_000887	ITGAX	lane8	2402.35406698565	2602.55023923445	2602.55023923445	2802.74641148325	0	200.196172248804	exact	0	8	0	0	0.369416647552819	18	20	20	22	0	1
NM_000887	ITGAX	lane8	2602.55023923445	2802.74641148325	3002.94258373206	3203.13875598086	0	200.196172248804	exact	0	2	0	0	0.841886116991581	20	22	24	26	0	1
NM_000887	ITGAX	lane8	3002.94258373206	3203.13875598086	3203.13875598086	3403.33492822967	0	200.196172248804	exact	0	2	0	0	0.841886116991581	24	26	26	28	0	1
NM_000887	ITGAX	lane8	3203.13875598086	3403.33492822967	3403.33492822967	3603.53110047847	0	200.196172248804	exact	0	2	0	0	0.841886116991581	26	28	28	29	0	1
NM_000887	ITGAX	lane8	3403.33492822967	3603.53110047847	3403.33492822967	3603.53110047847	0	200.196172248804	exact	0	2	0	0	0.841886116991581	28	29	28	29	0	1
NM_000887	ITGAX	lane8	41640.8038277512	41841	41640.8038277512	41841	41640.8038277512	41841	exact	1	2	0.5	0.0125791170934251	0.987420882906575	30	30	30	30	30	30
NM_000887	ITGAX	lane1	0	200.196172248804	200.196172248804	400.392344497608	0	200.196172248804	exact	1	49	0.0204081632653061	0.000516556497593301	0.108541763968407	0	1	1	4	0	1
NM_000887	ITGAX	lane1	200.196172248804	400.392344497608	600.588516746412	800.784688995215	0	200.196172248804	exact	0	6	0	0	0.459258126439900	1	4	5	7	0	1
NM_000887	ITGAX	lane1	400.392344497608	600.588516746412	800.784688995215	1000.98086124402	0	200.196172248804	exact	0	6	0	0	0.459258126439900	4	5	7	8	0	1
NM_000887	ITGAX	lane1	600.588516746412	800.784688995215	1000.98086124402	1201.17703349282	0	200.196172248804	exact	0	2	0	0	0.841886116991581	5	7	8	10	0	1
NM_000887	ITGAX	lane1	800.784688995215	1000.98086124402	1201.17703349282	1401.37320574163	0	200.196172248804	exact	0	8	0	0	0.369416647552819	7	8	10	11	0	1
NM_000887	ITGAX	lane1	1000.98086124402	1201.17703349282	1401.37320574163	1601.56937799043	0	200.196172248804	exact	0	12	0	0	0.264648469397051	8	10	11	13	0	1
NM_000887	ITGAX	lane1	1201.17703349282	1401.37320574163	1601.56937799043	1801.76555023923	0	200.196172248804	exact	0	8	0	0	0.369416647552819	10	11	13	14	0	1
NM_000887	ITGAX	lane1	1401.37320574163	1601.56937799043	1801.76555023923	2001.96172248804	0	200.196172248804	exact	0	6	0	0	0.459258126439900	11	13	14	15	0	1
NM_000887	ITGAX	lane1	1601.56937799043	1801.76555023923	2001.96172248804	2202.15789473684	0	200.196172248804	exact	0	10	0	0	0.308497107818761	13	14	15	16	0	1
NM_000887	ITGAX	lane1	1801.76555023923	2001.96172248804	2001.96172248804	2202.15789473684	0	200.196172248804	exact	0	6	0	0	0.459258126439900	14	15	15	16	0	1
NM_000887	ITGAX	lane1	2001.96172248804	2202.15789473684	2402.35406698565	2602.55023923445	0	200.196172248804	exact	0	2	0	0	0.841886116991581	15	16	18	20	0	1
NM_000887	ITGAX	lane1	2202.15789473684	2402.35406698565	2602.55023923445	2802.74641148325	2202.15789473684	2402.35406698565	exact	2	18	0.111111111111111	0.0137512156643645	0.347120438608672	16	18	20	22	16	18
NM_000887	ITGAX	lane1	2402.35406698565	2602.55023923445	2802.74641148325	3002.94258373206	0	200.196172248804	exact	0	6	0	0	0.459258126439900	18	20	22	24	0	1
NM_000887	ITGAX	lane1	2602.55023923445	2802.74641148325	2802.74641148325	3002.94258373206	0	200.196172248804	exact	0	2	0	0	0.841886116991581	20	22	22	24	0	1
NM_000887	ITGAX	lane1	2802.74641148325	3002.94258373206	3203.13875598086	3403.33492822967	0	200.196172248804	exact	0	8	0	0	0.369416647552819	22	24	26	28	0	1
NM_000887	ITGAX	lane1	3002.94258373206	3203.13875598086	3403.33492822967	3603.53110047847	0	200.196172248804	exact	0	4	0	0	0.602364635616474	24	26	28	29	0	1
NM_000887	ITGAX	lane1	3203.13875598086	3403.33492822967	3403.33492822967	3603.53110047847	2602.55023923445	2802.74641148325	exact	2	4	0.5	0.067585986488543	0.932414013511457	26	28	28	29	20	22
NM_000887	ITGAX	lane1	3403.33492822967	3603.53110047847	3603.53110047847	3803.72727272727	0	200.196172248804	exact	0	6	0	0	0.459258126439900	28	29	29	29	0	1
NM_000887	ITGAX	lane1	3603.53110047847	3803.72727272727	4003.92344497608	4204.11961722488	0	200.196172248804	exact	0	2	0	0	0.841886116991581	29	29	29	29	0	1
NM_000887	ITGAX	lane1	41640.8038277512	41841	41640.8038277512	41841	41640.8038277512	41841	exact	1	2	0.5	0.0125791170934251	0.987420882906575	30	30	30	30	30	30
NM_000887	ITGAX	lane6	0	200.196172248804	0	200.196172248804	0	200.196172248804	exact	1	2	0.5	0.0125791170934251	0.987420882906575	0	1	0	1	0	1
NM_000887	ITGAX	lane6	1601.56937799043	1801.76555023923	1801.76555023923	2001.96172248804	0	200.196172248804	exact	0	2	0	0	0.841886116991581	13	14	14	15	0	1
NM_000887	ITGAX	lane6	2402.35406698565	2602.55023923445	2802.74641148325	3002.94258373206	2402.35406698565	2602.55023923445	exact	2	6	0.333333333333333	0.0432718682927417	0.777221904496488	18	20	22	24	18	20
NM_000887	ITGAX	lane6	3002.94258373206	3203.13875598086	3403.33492822967	3603.53110047847	0	200.196172248804	exact	0	2	0	0	0.841886116991581	24	26	28	29	0	1
NM_000887	ITGAX	lane6	41640.8038277512	41841	41640.8038277512	41841	41640.8038277512	41841	exact	1	2	0.5	0.0125791170934251	0.987420882906575	30	30	30	30	30	30
NM_000895	LTA4H	lane1	0	199.354838709677	199.354838709677	398.709677419355	0	199.354838709677	exact	1	185	0.00540540540540541	0.000136843652184471	0.0297474941120461	0	0	0	2	0	0
NM_000895	LTA4H	lane1	199.354838709677	398.709677419355	598.064516129032	797.41935483871	0	199.354838709677	exact	0	84	0	0	0.0429649196295651	0	2	4	7	0	0
NM_000895	LTA4H	lane1	398.709677419355	598.064516129032	797.41935483871	996.774193548387	0	199.354838709677	exact	0	74	0	0	0.0486276162379895	2	4	7	9	0	0
NM_000895	LTA4H	lane1	598.064516129032	797.41935483871	797.41935483871	996.774193548387	398.709677419355	598.064516129032	exact	2	66	0.0303030303030303	0.00369113896142992	0.105216648579651	4	7	7	9	2	4
NM_000895	LTA4H	lane1	797.41935483871	996.774193548387	1196.12903225806	1395.48387096774	0	199.354838709677	exact	2	44	0.0454545454545455	0.00555295199537054	0.154731577658989	7	9	11	13	0	0
NM_000895	LTA4H	lane1	996.774193548387	1196.12903225806	1196.12903225806	1395.48387096774	0	199.354838709677	exact	0	10	0	0	0.308497107818761	9	11	11	13	0	0
NM_000895	LTA4H	lane1	1196.12903225806	1395.48387096774	1594.83870967742	1794.19354838710	0	199.354838709677	exact	0	62	0	0	0.057762634429291	11	13	15	18	0	0
NM_000895	LTA4H	lane1	1395.48387096774	1594.83870967742	1794.19354838710	1993.54838709677	0	199.354838709677	exact	0	60	0	0	0.0596294922861669	13	15	18	18	0	0
NM_000895	LTA4H	lane1	1594.83870967742	1794.19354838710	1794.19354838710	1993.54838709677	0	199.354838709677	exact	0	20	0	0	0.168433470983085	15	18	18	18	0	0
NM_000895	LTA4H	lane1	1794.19354838710	1993.54838709677	1794.19354838710	1993.54838709677	0	199.354838709677	exact	0	2	0	0	0.841886116991581	18	18	18	18	0	0
NM_000895	LTA4H	lane1	18340.6451612903	18540	18340.6451612903	18540	18340.6451612903	18540	exact	1	2	0.5	0.0125791170934251	0.987420882906575	19	19	19	19	19	19
NM_000904	NQO2	lane2	0	201	402	603	0	201	exact	1	7	0.142857142857143	0.00361029686190062	0.578723197043195	0	0	2	3	0	0
NM_000904	NQO2	lane2	201	402	603	804	0	201	exact	0	4	0	0	0.602364635616474	0	2	3	5	0	0
NM_000904	NQO2	lane2	402	603	804	1005	0	201	exact	0	4	0	0	0.602364635616474	2	3	5	6	0	0
NM_000904	NQO2	lane2	603	804	1005	1206	603	804	exact	2	6	0.333333333333333	0.0432718682927417	0.777221904496488	3	5	6	7	3	5
NM_000904	NQO2	lane2	10050	10251	10050	10251	10050	10251	exact	1	2	0.5	0.0125791170934251	0.987420882906575	7	7	7	7	7	7
NM_000905	NPY	lane3	0	198.36	396.72	595.08	0	198.36	exact	1	457	0.00218818380743982	5.53984829184673e-05	0.0121309735111428	0	1	3	4	0	1
NM_000905	NPY	lane3	198.36	396.72	396.72	595.08	198.36	396.72	exact	2	6	0.333333333333333	0.0432718682927417	0.777221904496488	1	3	3	4	1	3
NM_000905	NPY	lane3	4760.64	4959	4760.64	4959	4760.64	4959	exact	1	2	0.5	0.0125791170934251	0.987420882906575	4	4	4	4	4	4
NM_000922	PDE3B	lane3	0	199.970802919708	399.941605839416	599.912408759124	0	199.970802919708	exact	1	29	0.0344827586206897	0.000872646883579908	0.177644295488723	0	0	0	0	0	0
NM_000922	PDE3B	lane3	199.970802919708	399.941605839416	599.912408759124	799.883211678832	0	199.970802919708	exact	0	20	0	0	0.168433470983085	0	0	0	0	0	0
NM_000922	PDE3B	lane3	399.941605839416	599.912408759124	799.883211678832	999.85401459854	0	199.970802919708	exact	0	26	0	0	0.132274604497754	0	0	0	0	0	0
NM_000922	PDE3B	lane3	599.912408759124	799.883211678832	999.85401459854	1199.82481751825	0	199.970802919708	exact	0	16	0	0	0.205907214207823	0	0	0	0	0	0
NM_000922	PDE3B	lane3	799.883211678832	999.85401459854	1199.82481751825	1399.79562043796	0	199.970802919708	exact	0	16	0	0	0.205907214207823	0	0	0	2	0	0
NM_000922	PDE3B	lane3	999.85401459854	1199.82481751825	1399.79562043796	1599.76642335766	0	199.970802919708	exact	0	16	0	0	0.205907214207823	0	0	2	2	0	0
NM_000922	PDE3B	lane3	1199.82481751825	1399.79562043796	1599.76642335766	1799.73722627737	1199.82481751825	1399.79562043796	exact	2	30	0.0666666666666667	0.0081781344606563	0.220735401522962	0	2	2	4	0	2
NM_000922	PDE3B	lane3	1399.79562043796	1599.76642335766	1799.73722627737	1999.70802919708	1199.82481751825	1399.79562043796	exact	2	26	0.0769230769230769	0.00945539100371273	0.251302916695374	2	2	4	5	0	2
NM_000922	PDE3B	lane3	1599.76642335766	1799.73722627737	1999.70802919708	2199.67883211679	1399.79562043796	1599.76642335766	exact	6	18	0.333333333333333	0.133427402506124	0.590074761827926	2	4	5	7	2	2
NM_000922	PDE3B	lane3	1799.73722627737	1999.70802919708	2199.67883211679	2399.64963503650	0	199.970802919708	exact	0	14	0	0	0.231635761650116	4	5	7	8	0	0
NM_000922	PDE3B	lane3	1999.70802919708	2199.67883211679	0	199.970802919708	1399.79562043796	1599.76642335766	exact	2	2	1	0.158113883008419	1	5	7	0	0	2	2
NM_000922	PDE3B	lane3	2199.67883211679	2399.64963503650	2599.62043795620	2799.59124087591	0	199.970802919708	exact	0	14	0	0	0.231635761650116	7	8	10	11	0	0
NM_000922	PDE3B	lane3	2399.64963503650	2599.62043795620	2799.59124087591	2999.56204379562	1599.76642335766	1799.73722627737	exact	2	14	0.142857142857143	0.0177945154831916	0.428129160909699	8	10	11	12	2	4
NM_000922	PDE3B	lane3	2599.62043795620	2799.59124087591	2999.56204379562	3199.53284671533	0	199.970802919708	exact	0	10	0	0	0.308497107818761	10	11	12	13	0	0
NM_000922	PDE3B	lane3	2799.59124087591	2999.56204379562	3199.53284671533	3399.50364963504	0	199.970802919708	exact	0	6	0	0	0.459258126439900	11	12	13	14	0	0
NM_000922	PDE3B	lane3	2999.56204379562	3199.53284671533	3399.50364963504	3599.47445255474	0	199.970802919708	exact	0	22	0	0	0.154372512815575	12	13	14	15	0	0
NM_000922	PDE3B	lane3	3199.53284671533	3399.50364963504	3599.47445255474	3799.44525547445	0	199.970802919708	exact	0	28	0	0	0.123436118500264	13	14	15	15	0	0
NM_000922	PDE3B	lane3	3399.50364963504	3599.47445255474	3799.44525547445	3999.41605839416	3199.53284671533	3399.50364963504	exact	2	54	0.0370370370370370	0.00451725629446054	0.127471772230947	14	15	15	15	13	14
NM_000922	PDE3B	lane3	3599.47445255474	3799.44525547445	3999.41605839416	4199.38686131387	0	199.970802919708	exact	0	4	0	0	0.602364635616474	15	15	15	15	0	0
NM_000922	PDE3B	lane3	3799.44525547445	3999.41605839416	4199.38686131387	4399.35766423358	0	199.970802919708	exact	0	4	0	0	0.602364635616474	15	15	15	15	0	0
NM_000922	PDE3B	lane3	3999.41605839416	4199.38686131387	4399.35766423358	4599.32846715328	0	199.970802919708	exact	0	4	0	0	0.602364635616474	15	15	15	15	0	0
NM_000922	PDE3B	lane3	4199.38686131387	4399.35766423358	4399.35766423358	4599.32846715328	0	199.970802919708	exact	0	2	0	0	0.841886116991581	15	15	15	15	0	0
NM_000922	PDE3B	lane3	54592.0291970803	54792	54592.0291970803	54792	54592.0291970803	54792	exact	1	2	0.5	0.0125791170934251	0.987420882906575	16	16	16	16	16	16
NM_000922	PDE3B	lane1	0	199.970802919708	399.941605839416	599.912408759124	0	199.970802919708	exact	1	245	0.00408163265306122	0.000103332652586219	0.0225303573078817	0	0	0	0	0	0
NM_000922	PDE3B	lane1	199.970802919708	399.941605839416	599.912408759124	799.883211678832	0	199.970802919708	exact	0	90	0	0	0.0401589196157747	0	0	0	0	0	0
NM_000922	PDE3B	lane1	399.941605839416	599.912408759124	799.883211678832	999.85401459854	0	199.970802919708	exact	0	56	0	0	0.0637500966623622	0	0	0	0	0	0
NM_000922	PDE3B	lane1	599.912408759124	799.883211678832	999.85401459854	1199.82481751825	0	199.970802919708	exact	0	122	0	0	0.0297841600614287	0	0	0	0	0	0
NM_000922	PDE3B	lane1	799.883211678832	999.85401459854	999.85401459854	1199.82481751825	0	199.970802919708	exact	0	138	0	0	0.0263768993409614	0	0	0	0	0	0
NM_000922	PDE3B	lane1	999.85401459854	1199.82481751825	1399.79562043796	1599.76642335766	0	199.970802919708	exact	0	36	0	0	0.097393755914492	0	0	2	2	0	0
NM_000922	PDE3B	lane1	1199.82481751825	1399.79562043796	1599.76642335766	1799.73722627737	0	199.970802919708	exact	0	28	0	0	0.123436118500264	0	2	2	4	0	0
NM_000922	PDE3B	lane1	1399.79562043796	1599.76642335766	1799.73722627737	1999.70802919708	1399.79562043796	1599.76642335766	exact	4	54	0.0740740740740741	0.0205509672980946	0.178933429166073	2	2	4	5	2	2
NM_000922	PDE3B	lane1	1599.76642335766	1799.73722627737	1799.73722627737	1999.70802919708	1399.79562043796	1599.76642335766	exact	16	44	0.363636363636364	0.224080140078724	0.522278503561374	2	4	4	5	2	2
NM_000922	PDE3B	lane1	1799.73722627737	1999.70802919708	2199.67883211679	2399.64963503650	0	199.970802919708	exact	0	16	0	0	0.205907214207823	4	5	7	8	0	0
NM_000922	PDE3B	lane1	1999.70802919708	2199.67883211679	2399.64963503650	2599.62043795620	0	199.970802919708	exact	0	6	0	0	0.459258126439900	5	7	8	10	0	0
NM_000922	PDE3B	lane1	2199.67883211679	2399.64963503650	2599.62043795620	2799.59124087591	0	199.970802919708	exact	0	42	0	0	0.0840838549403551	7	8	10	11	0	0
NM_000922	PDE3B	lane1	2399.64963503650	2599.62043795620	2799.59124087591	2999.56204379562	1799.73722627737	1999.70802919708	exact	4	72	0.0555555555555556	0.0153425371111305	0.136178649312924	8	10	11	12	4	5
NM_000922	PDE3B	lane1	2599.62043795620	2799.59124087591	2999.56204379562	3199.53284671533	1799.73722627737	1999.70802919708	exact	2	46	0.0434782608695652	0.00530948284943	0.148386775920116	10	11	12	13	4	5
NM_000922	PDE3B	lane1	2799.59124087591	2999.56204379562	3199.53284671533	3399.50364963504	0	199.970802919708	exact	0	34	0	0	0.102817924259013	11	12	13	14	0	0
NM_000922	PDE3B	lane1	2999.56204379562	3199.53284671533	3399.50364963504	3599.47445255474	1799.73722627737	1999.70802919708	exact	2	94	0.0212765957446809	0.00258716111339352	0.0747517659775804	12	13	14	15	4	5
NM_000922	PDE3B	lane1	3199.53284671533	3399.50364963504	3599.47445255474	3799.44525547445	3199.53284671533	3399.50364963504	exact	4	78	0.0512820512820513	0.0141474308944862	0.126127630178289	13	14	15	15	13	14
NM_000922	PDE3B	lane1	3399.50364963504	3599.47445255474	3799.44525547445	3999.41605839416	1799.73722627737	1999.70802919708	exact	6	104	0.0576923076923077	0.0214638785435193	0.121349886531684	14	15	15	15	4	5
NM_000922	PDE3B	lane1	3599.47445255474	3799.44525547445	3999.41605839416	4199.38686131387	0	199.970802919708	exact	0	10	0	0	0.308497107818761	15	15	15	15	0	0
NM_000922	PDE3B	lane1	3799.44525547445	3999.41605839416	4199.38686131387	4399.35766423358	0	199.970802919708	exact	0	16	0	0	0.205907214207823	15	15	15	15	0	0
NM_000922	PDE3B	lane1	3999.41605839416	4199.38686131387	4199.38686131387	4399.35766423358	0	199.970802919708	exact	0	8	0	0	0.369416647552819	15	15	15	15	0	0
NM_000922	PDE3B	lane1	54592.0291970803	54792	54592.0291970803	54792	54592.0291970803	54792	exact	1	2	0.5	0.0125791170934251	0.987420882906575	16	16	16	16	16	16
NM_000922	PDE3B	lane2	0	199.970802919708	399.941605839416	599.912408759124	0	199.970802919708	exact	1	23	0.0434782608695652	0.00110016863044149	0.219486607453480	0	0	0	0	0	0
NM_000922	PDE3B	lane2	199.970802919708	399.941605839416	599.912408759124	799.883211678832	0	199.970802919708	exact	0	12	0	0	0.264648469397051	0	0	0	0	0	0
NM_000922	PDE3B	lane2	399.941605839416	599.912408759124	799.883211678832	999.85401459854	0	199.970802919708	exact	0	12	0	0	0.264648469397051	0	0	0	0	0	0
NM_000922	PDE3B	lane2	599.912408759124	799.883211678832	799.883211678832	999.85401459854	0	199.970802919708	exact	0	12	0	0	0.264648469397051	0	0	0	0	0	0
NM_000922	PDE3B	lane2	799.883211678832	999.85401459854	1199.82481751825	1399.79562043796	0	199.970802919708	exact	0	22	0	0	0.154372512815575	0	0	0	2	0	0
NM_000922	PDE3B	lane2	999.85401459854	1199.82481751825	1399.79562043796	1599.76642335766	0	199.970802919708	exact	0	8	0	0	0.369416647552819	0	0	2	2	0	0
NM_000922	PDE3B	lane2	1199.82481751825	1399.79562043796	1599.76642335766	1799.73722627737	0	199.970802919708	exact	0	10	0	0	0.308497107818761	0	2	2	4	0	0
NM_000922	PDE3B	lane2	1399.79562043796	1599.76642335766	1799.73722627737	1999.70802919708	1399.79562043796	1599.76642335766	exact	4	12	0.333333333333333	0.0992460911495834	0.651124493581186	2	2	4	5	2	2
NM_000922	PDE3B	lane2	1599.76642335766	1799.73722627737	1799.73722627737	1999.70802919708	1399.79562043796	1599.76642335766	exact	6	8	0.75	0.349144205587176	0.968145973750056	2	4	4	5	2	2
NM_000922	PDE3B	lane2	1799.73722627737	1999.70802919708	1999.70802919708	2199.67883211679	0	199.970802919708	exact	0	2	0	0	0.841886116991581	4	5	5	7	0	0
NM_000922	PDE3B	lane2	1999.70802919708	2199.67883211679	2199.67883211679	2399.64963503650	0	199.970802919708	exact	0	4	0	0	0.602364635616474	5	7	7	8	0	0
NM_000922	PDE3B	lane2	2199.67883211679	2399.64963503650	2599.62043795620	2799.59124087591	0	199.970802919708	exact	0	10	0	0	0.308497107818761	7	8	10	11	0	0
NM_000922	PDE3B	lane2	2399.64963503650	2599.62043795620	2799.59124087591	2999.56204379562	0	199.970802919708	exact	0	18	0	0	0.185301968137852	8	10	11	12	0	0
NM_000922	PDE3B	lane2	2599.62043795620	2799.59124087591	2999.56204379562	3199.53284671533	0	199.970802919708	exact	0	6	0	0	0.459258126439900	10	11	12	13	0	0
NM_000922	PDE3B	lane2	2799.59124087591	2999.56204379562	3199.53284671533	3399.50364963504	0	199.970802919708	exact	0	12	0	0	0.264648469397051	11	12	13	14	0	0
NM_000922	PDE3B	lane2	2999.56204379562	3199.53284671533	3399.50364963504	3599.47445255474	0	199.970802919708	exact	0	8	0	0	0.369416647552819	12	13	14	15	0	0
NM_000922	PDE3B	lane2	3199.53284671533	3399.50364963504	3599.47445255474	3799.44525547445	0	199.970802919708	exact	0	24	0	0	0.142473597722526	13	14	15	15	0	0
NM_000922	PDE3B	lane2	3399.50364963504	3599.47445255474	3799.44525547445	3999.41605839416	0	199.970802919708	exact	0	18	0	0	0.185301968137852	14	15	15	15	0	0
NM_000922	PDE3B	lane2	3599.47445255474	3799.44525547445	3799.44525547445	3999.41605839416	0	199.970802919708	exact	0	6	0	0	0.459258126439900	15	15	15	15	0	0
NM_000922	PDE3B	lane2	3799.44525547445	3999.41605839416	4199.38686131387	4399.35766423358	3399.50364963504	3599.47445255474	exact	2	6	0.333333333333333	0.0432718682927417	0.777221904496488	15	15	15	15	14	15
NM_000922	PDE3B	lane2	3999.41605839416	4199.38686131387	4199.38686131387	4399.35766423358	0	199.970802919708	exact	0	2	0	0	0.841886116991581	15	15	15	15	0	0
NM_000922	PDE3B	lane2	4199.38686131387	4399.35766423358	4599.32846715328	4799.29927007299	0	199.970802919708	exact	0	2	0	0	0.841886116991581	15	15	15	15	0	0
NM_000922	PDE3B	lane2	54592.0291970803	54792	54592.0291970803	54792	54592.0291970803	54792	exact	1	2	0.5	0.0125791170934251	0.987420882906575	16	16	16	16	16	16
NM_000922	PDE3B	lane5	0	199.970802919708	199.970802919708	399.941605839416	0	199.970802919708	exact	1	3	0.333333333333333	0.00840375865961263	0.905700675949754	0	0	0	0	0	0
NM_000922	PDE3B	lane5	999.85401459854	1199.82481751825	1399.79562043796	1599.76642335766	0	199.970802919708	exact	0	2	0	0	0.841886116991581	0	0	2	2	0	0
NM_000922	PDE3B	lane5	1599.76642335766	1799.73722627737	0	199.970802919708	1399.79562043796	1599.76642335766	exact	2	2	1	0.158113883008419	1	2	4	0	0	2	2
NM_000922	PDE3B	lane5	54592.0291970803	54792	54592.0291970803	54792	54592.0291970803	54792	exact	1	2	0.5	0.0125791170934251	0.987420882906575	16	16	16	16	16	16
NM_000925	PDHB	lane6	0	200.514705882353	401.029411764706	601.544117647059	0	200.514705882353	exact	1	19	0.0526315789473684	0.00133162880417947	0.260280654195214	0	2	5	5	0	2
NM_000925	PDHB	lane6	200.514705882353	401.029411764706	401.029411764706	601.544117647059	0	200.514705882353	exact	0	8	0	0	0.369416647552819	2	5	5	5	0	2
NM_000925	PDHB	lane6	601.544117647059	802.058823529412	802.058823529412	1002.57352941176	401.029411764706	601.544117647059	exact	2	26	0.0769230769230769	0.00945539100371273	0.251302916695374	5	7	7	9	5	5
NM_000925	PDHB	lane6	802.058823529412	1002.57352941176	802.058823529412	1002.57352941176	0	200.514705882353	exact	0	2	0	0	0.841886116991581	7	9	7	9	0	2
NM_000925	PDHB	lane6	13434.4852941176	13635	13434.4852941176	13635	13434.4852941176	13635	exact	1	2	0.5	0.0125791170934251	0.987420882906575	10	10	10	10	10	10
NM_000937	POLR2A	lane3	0	200.067567567568	400.135135135135	600.202702702703	0	200.067567567568	exact	3	39	0.0769230769230769	0.0161533003106584	0.208701921226443	0	0	1	3	0	0
NM_000937	POLR2A	lane3	200.067567567568	400.135135135135	600.202702702703	800.27027027027	0	200.067567567568	exact	0	60	0	0	0.0596294922861669	0	1	3	4	0	0
NM_000937	POLR2A	lane3	400.135135135135	600.202702702703	800.27027027027	1000.33783783784	0	200.067567567568	exact	0	28	0	0	0.123436118500264	1	3	4	4	0	0
NM_000937	POLR2A	lane3	600.202702702703	800.27027027027	1000.33783783784	1200.40540540541	0	200.067567567568	exact	0	76	0	0	0.0473787538669307	3	4	4	5	0	0
NM_000937	POLR2A	lane3	800.27027027027	1000.33783783784	1200.40540540541	1400.47297297297	0	200.067567567568	exact	0	52	0	0	0.0684822087033196	4	4	5	6	0	0
NM_000937	POLR2A	lane3	1000.33783783784	1200.40540540541	1400.47297297297	1600.54054054054	0	200.067567567568	exact	0	32	0	0	0.108881160679353	4	5	6	8	0	0
NM_000937	POLR2A	lane3	1200.40540540541	1400.47297297297	1600.54054054054	1800.60810810811	0	200.067567567568	exact	0	28	0	0	0.123436118500264	5	6	8	9	0	0
NM_000937	POLR2A	lane3	1400.47297297297	1600.54054054054	1800.60810810811	2000.67567567568	0	200.067567567568	exact	0	26	0	0	0.132274604497754	6	8	9	10	0	0
NM_000937	POLR2A	lane3	1600.54054054054	1800.60810810811	1800.60810810811	2000.67567567568	1600.54054054054	1800.60810810811	exact	2	26	0.0769230769230769	0.00945539100371273	0.251302916695374	8	9	9	10	8	9
NM_000937	POLR2A	lane3	1800.60810810811	2000.67567567568	2200.74324324324	2400.81081081081	0	200.067567567568	exact	0	48	0	0	0.0739727853472802	9	10	11	13	0	0
NM_000937	POLR2A	lane3	2000.67567567568	2200.74324324324	2400.81081081081	2600.87837837838	0	200.067567567568	exact	0	6	0	0	0.459258126439900	10	11	13	14	0	0
NM_000937	POLR2A	lane3	2200.74324324324	2400.81081081081	2600.87837837838	2800.94594594595	0	200.067567567568	exact	0	46	0	0	0.0770618270519007	11	13	14	14	0	0
NM_000937	POLR2A	lane3	2400.81081081081	2600.87837837838	2800.94594594595	3001.01351351351	0	200.067567567568	exact	0	48	0	0	0.0739727853472802	13	14	14	16	0	0
NM_000937	POLR2A	lane3	2600.87837837838	2800.94594594595	3001.01351351351	3201.08108108108	0	200.067567567568	exact	0	52	0	0	0.0684822087033196	14	14	16	17	0	0
NM_000937	POLR2A	lane3	2800.94594594595	3001.01351351351	3201.08108108108	3401.14864864865	0	200.067567567568	exact	0	30	0	0	0.115703308222028	14	16	17	18	0	0
NM_000937	POLR2A	lane3	3001.01351351351	3201.08108108108	3201.08108108108	3401.14864864865	0	200.067567567568	exact	0	26	0	0	0.132274604497754	16	17	17	18	0	0
NM_000937	POLR2A	lane3	3201.08108108108	3401.14864864865	3601.21621621622	3801.28378378378	0	200.067567567568	exact	0	32	0	0	0.108881160679353	17	18	19	20	0	0
NM_000937	POLR2A	lane3	3401.14864864865	3601.21621621622	3801.28378378378	4001.35135135135	0	200.067567567568	exact	0	34	0	0	0.102817924259013	18	19	20	21	0	0
NM_000937	POLR2A	lane3	3601.21621621622	3801.28378378378	4001.35135135135	4201.41891891892	0	200.067567567568	exact	0	38	0	0	0.0925127614158783	19	20	21	23	0	0
NM_000937	POLR2A	lane3	3801.28378378378	4001.35135135135	4201.41891891892	4401.48648648649	0	200.067567567568	exact	0	28	0	0	0.123436118500264	20	21	23	24	0	0
NM_000937	POLR2A	lane3	4001.35135135135	4201.41891891892	4401.48648648649	4601.55405405405	0	200.067567567568	exact	0	24	0	0	0.142473597722526	21	23	24	25	0	0
NM_000937	POLR2A	lane3	4201.41891891892	4401.48648648649	4601.55405405405	4801.62162162162	0	200.067567567568	exact	0	30	0	0	0.115703308222028	23	24	25	26	0	0
NM_000937	POLR2A	lane3	4401.48648648649	4601.55405405405	4801.62162162162	5001.68918918919	0	200.067567567568	exact	0	12	0	0	0.264648469397051	24	25	26	28	0	0
NM_000937	POLR2A	lane3	6002.02702702703	6202.09459459460	6402.16216216216	6602.22972972973	0	200.067567567568	exact	0	6	0	0	0.459258126439900	28	28	28	29	0	0
NM_000937	POLR2A	lane3	59019.9324324324	59220	59019.9324324324	59220	59019.9324324324	59220	exact	1	2	0.5	0.0125791170934251	0.987420882906575	29	29	29	29	29	29
NM_000937	POLR2A	lane1	0	200.067567567568	400.135135135135	600.202702702703	0	200.067567567568	exact	1	47	0.0212765957446809	0.000538531705342349	0.1129377171464	0	0	1	3	0	0
NM_000937	POLR2A	lane1	200.067567567568	400.135135135135	600.202702702703	800.27027027027	0	200.067567567568	exact	0	66	0	0	0.054358847170122	0	1	3	4	0	0
NM_000937	POLR2A	lane1	400.135135135135	600.202702702703	800.27027027027	1000.33783783784	0	200.067567567568	exact	0	46	0	0	0.0770618270519007	1	3	4	4	0	0
NM_000937	POLR2A	lane1	600.202702702703	800.27027027027	1000.33783783784	1200.40540540541	0	200.067567567568	exact	0	100	0	0	0.0362166926451764	3	4	4	5	0	0
NM_000937	POLR2A	lane1	800.27027027027	1000.33783783784	1200.40540540541	1400.47297297297	0	200.067567567568	exact	0	62	0	0	0.057762634429291	4	4	5	6	0	0
NM_000937	POLR2A	lane1	1000.33783783784	1200.40540540541	1400.47297297297	1600.54054054054	0	200.067567567568	exact	0	72	0	0	0.0499440837058547	4	5	6	8	0	0
NM_000937	POLR2A	lane1	1200.40540540541	1400.47297297297	1600.54054054054	1800.60810810811	0	200.067567567568	exact	0	30	0	0	0.115703308222028	5	6	8	9	0	0
NM_000937	POLR2A	lane1	1400.47297297297	1600.54054054054	1800.60810810811	2000.67567567568	0	200.067567567568	exact	0	60	0	0	0.0596294922861669	6	8	9	10	0	0
NM_000937	POLR2A	lane1	1600.54054054054	1800.60810810811	1800.60810810811	2000.67567567568	1600.54054054054	1800.60810810811	exact	2	84	0.0238095238095238	0.00289656297053298	0.0833744665669054	8	9	9	10	8	9
NM_000937	POLR2A	lane1	1800.60810810811	2000.67567567568	2200.74324324324	2400.81081081081	0	200.067567567568	exact	0	68	0	0	0.0528030427936398	9	10	11	13	0	0
NM_000937	POLR2A	lane1	2000.67567567568	2200.74324324324	2200.74324324324	2400.81081081081	0	200.067567567568	exact	0	16	0	0	0.205907214207823	10	11	11	13	0	0
NM_000937	POLR2A	lane1	2200.74324324324	2400.81081081081	2600.87837837838	2800.94594594595	0	200.067567567568	exact	0	118	0	0	0.0307780960741445	11	13	14	14	0	0
NM_000937	POLR2A	lane1	2400.81081081081	2600.87837837838	2800.94594594595	3001.01351351351	2200.74324324324	2400.81081081081	exact	2	58	0.0344827586206897	0.00420364723986766	0.119077310880392	13	14	14	16	11	13
NM_000937	POLR2A	lane1	2600.87837837838	2800.94594594595	3001.01351351351	3201.08108108108	0	200.067567567568	exact	0	46	0	0	0.0770618270519007	14	14	16	17	0	0
NM_000937	POLR2A	lane1	2800.94594594595	3001.01351351351	3201.08108108108	3401.14864864865	0	200.067567567568	exact	0	48	0	0	0.0739727853472802	14	16	17	18	0	0
NM_000937	POLR2A	lane1	3001.01351351351	3201.08108108108	3401.14864864865	3601.21621621622	2800.94594594595	3001.01351351351	exact	2	60	0.0333333333333333	0.0040626246420935	0.115281044419252	16	17	18	19	14	16
NM_000937	POLR2A	lane1	3201.08108108108	3401.14864864865	3601.21621621622	3801.28378378378	1600.54054054054	1800.60810810811	exact	2	48	0.0416666666666667	0.00508646793003298	0.142540973201377	17	18	19	20	8	9
NM_000937	POLR2A	lane1	3401.14864864865	3601.21621621622	3801.28378378378	4001.35135135135	0	200.067567567568	exact	0	68	0	0	0.0528030427936398	18	19	20	21	0	0
NM_000937	POLR2A	lane1	3601.21621621622	3801.28378378378	4001.35135135135	4201.41891891892	0	200.067567567568	exact	0	124	0	0	0.0293108810897750	19	20	21	23	0	0
NM_000937	POLR2A	lane1	3801.28378378378	4001.35135135135	4201.41891891892	4401.48648648649	0	200.067567567568	exact	0	124	0	0	0.0293108810897750	20	21	23	24	0	0
NM_000937	POLR2A	lane1	4001.35135135135	4201.41891891892	4401.48648648649	4601.55405405405	400.135135135135	600.202702702703	exact	1	69	0.0144927536231884	0.000366857444740853	0.0781235357401634	21	23	24	25	1	3
NM_000937	POLR2A	lane1	4201.41891891892	4401.48648648649	4601.55405405405	4801.62162162162	2200.74324324324	2400.81081081081	exact	2	44	0.0454545454545455	0.00555295199537054	0.154731577658989	23	24	25	26	11	13
NM_000937	POLR2A	lane1	4401.48648648649	4601.55405405405	4601.55405405405	4801.62162162162	0	200.067567567568	exact	0	16	0	0	0.205907214207823	24	25	25	26	0	0
NM_000937	POLR2A	lane1	4601.55405405405	4801.62162162162	4601.55405405405	4801.62162162162	0	200.067567567568	exact	0	4	0	0	0.602364635616474	25	26	25	26	0	0
NM_000937	POLR2A	lane1	4801.62162162162	5001.68918918919	4801.62162162162	5001.68918918919	0	200.067567567568	exact	0	2	0	0	0.841886116991581	26	28	26	28	0	0
NM_000937	POLR2A	lane1	6002.02702702703	6202.09459459460	6202.09459459460	6402.16216216216	0	200.067567567568	exact	0	2	0	0	0.841886116991581	28	28	28	28	0	0
NM_000937	POLR2A	lane1	59019.9324324324	59220	59019.9324324324	59220	59019.9324324324	59220	exact	1	2	0.5	0.0125791170934251	0.987420882906575	29	29	29	29	29	29
NM_000937	POLR2A	lane5	0	200.067567567568	400.135135135135	600.202702702703	0	200.067567567568	exact	1	3	0.333333333333333	0.00840375865961263	0.905700675949754	0	0	1	3	0	0
NM_000937	POLR2A	lane5	200.067567567568	400.135135135135	600.202702702703	800.27027027027	0	200.067567567568	exact	0	4	0	0	0.602364635616474	0	1	3	4	0	0
NM_000937	POLR2A	lane5	400.135135135135	600.202702702703	600.202702702703	800.27027027027	0	200.067567567568	exact	0	4	0	0	0.602364635616474	1	3	3	4	0	0
NM_000937	POLR2A	lane5	600.202702702703	800.27027027027	800.27027027027	1000.33783783784	0	200.067567567568	exact	0	4	0	0	0.602364635616474	3	4	4	4	0	0
NM_000937	POLR2A	lane5	800.27027027027	1000.33783783784	1000.33783783784	1200.40540540541	0	200.067567567568	exact	0	4	0	0	0.602364635616474	4	4	4	5	0	0
NM_000937	POLR2A	lane5	1000.33783783784	1200.40540540541	1000.33783783784	1200.40540540541	0	200.067567567568	exact	0	2	0	0	0.841886116991581	4	5	4	5	0	0
NM_000937	POLR2A	lane5	1200.40540540541	1400.47297297297	1400.47297297297	1600.54054054054	0	200.067567567568	exact	0	4	0	0	0.602364635616474	5	6	6	8	0	0
NM_000937	POLR2A	lane5	1600.54054054054	1800.60810810811	1600.54054054054	1800.60810810811	1600.54054054054	1800.60810810811	exact	2	4	0.5	0.067585986488543	0.932414013511457	8	9	8	9	8	9
NM_000937	POLR2A	lane5	1800.60810810811	2000.67567567568	2200.74324324324	2400.81081081081	0	200.067567567568	exact	0	2	0	0	0.841886116991581	9	10	11	13	0	0
NM_000937	POLR2A	lane5	2200.74324324324	2400.81081081081	0	200.067567567568	1200.40540540541	1400.47297297297	exact	2	2	1	0.158113883008419	1	11	13	0	0	5	6
NM_000937	POLR2A	lane5	2800.94594594595	3001.01351351351	3001.01351351351	3201.08108108108	0	200.067567567568	exact	0	2	0	0	0.841886116991581	14	16	16	17	0	0
NM_000937	POLR2A	lane5	3201.08108108108	3401.14864864865	3401.14864864865	3601.21621621622	0	200.067567567568	exact	0	2	0	0	0.841886116991581	17	18	18	19	0	0
NM_000937	POLR2A	lane5	3401.14864864865	3601.21621621622	3601.21621621622	3801.28378378378	0	200.067567567568	exact	0	2	0	0	0.841886116991581	18	19	19	20	0	0
NM_000937	POLR2A	lane5	3601.21621621622	3801.28378378378	3801.28378378378	4001.35135135135	0	200.067567567568	exact	0	2	0	0	0.841886116991581	19	20	20	21	0	0
NM_000937	POLR2A	lane5	3801.28378378378	4001.35135135135	4001.35135135135	4201.41891891892	0	200.067567567568	exact	0	2	0	0	0.841886116991581	20	21	21	23	0	0
NM_000937	POLR2A	lane5	4001.35135135135	4201.41891891892	4401.48648648649	4601.55405405405	0	200.067567567568	exact	0	4	0	0	0.602364635616474	21	23	24	25	0	0
NM_000937	POLR2A	lane5	59019.9324324324	59220	59019.9324324324	59220	59019.9324324324	59220	exact	1	2	0.5	0.0125791170934251	0.987420882906575	29	29	29	29	29	29
NM_000937	POLR2A	lane6	0	200.067567567568	0	200.067567567568	0	200.067567567568	exact	1	6	0.166666666666667	0.00421074451448944	0.641234578997675	0	0	0	0	0	0
NM_000937	POLR2A	lane6	200.067567567568	400.135135135135	600.202702702703	800.27027027027	0	200.067567567568	exact	0	14	0	0	0.231635761650116	0	1	3	4	0	0
NM_000937	POLR2A	lane6	400.135135135135	600.202702702703	600.202702702703	800.27027027027	0	200.067567567568	exact	0	24	0	0	0.142473597722526	1	3	3	4	0	0
NM_000937	POLR2A	lane6	600.202702702703	800.27027027027	800.27027027027	1000.33783783784	0	200.067567567568	exact	0	34	0	0	0.102817924259013	3	4	4	4	0	0
NM_000937	POLR2A	lane6	800.27027027027	1000.33783783784	1000.33783783784	1200.40540540541	0	200.067567567568	exact	0	6	0	0	0.459258126439900	4	4	4	5	0	0
NM_000937	POLR2A	lane6	1000.33783783784	1200.40540540541	1200.40540540541	1400.47297297297	0	200.067567567568	exact	0	2	0	0	0.841886116991581	4	5	5	6	0	0
NM_000937	POLR2A	lane6	1200.40540540541	1400.47297297297	1400.47297297297	1600.54054054054	0	200.067567567568	exact	0	4	0	0	0.602364635616474	5	6	6	8	0	0
NM_000937	POLR2A	lane6	1400.47297297297	1600.54054054054	1800.60810810811	2000.67567567568	0	200.067567567568	exact	0	6	0	0	0.459258126439900	6	8	9	10	0	0
NM_000937	POLR2A	lane6	1600.54054054054	1800.60810810811	1800.60810810811	2000.67567567568	0	200.067567567568	exact	0	6	0	0	0.459258126439900	8	9	9	10	0	0
NM_000937	POLR2A	lane6	1800.60810810811	2000.67567567568	2200.74324324324	2400.81081081081	1600.54054054054	1800.60810810811	exact	2	12	0.166666666666667	0.0208625254600924	0.484137748685967	9	10	11	13	8	9
NM_000937	POLR2A	lane6	2000.67567567568	2200.74324324324	2200.74324324324	2400.81081081081	0	200.067567567568	exact	0	2	0	0	0.841886116991581	10	11	11	13	0	0
NM_000937	POLR2A	lane6	2200.74324324324	2400.81081081081	2600.87837837838	2800.94594594595	0	200.067567567568	exact	0	2	0	0	0.841886116991581	11	13	14	14	0	0
NM_000937	POLR2A	lane6	2400.81081081081	2600.87837837838	2600.87837837838	2800.94594594595	0	200.067567567568	exact	0	2	0	0	0.841886116991581	13	14	14	14	0	0
NM_000937	POLR2A	lane6	2600.87837837838	2800.94594594595	2800.94594594595	3001.01351351351	0	200.067567567568	exact	0	4	0	0	0.602364635616474	14	14	14	16	0	0
NM_000937	POLR2A	lane6	2800.94594594595	3001.01351351351	3201.08108108108	3401.14864864865	0	200.067567567568	exact	0	4	0	0	0.602364635616474	14	16	17	18	0	0
NM_000937	POLR2A	lane6	3001.01351351351	3201.08108108108	3201.08108108108	3401.14864864865	0	200.067567567568	exact	0	6	0	0	0.459258126439900	16	17	17	18	0	0
NM_000937	POLR2A	lane6	3201.08108108108	3401.14864864865	3201.08108108108	3401.14864864865	0	200.067567567568	exact	0	2	0	0	0.841886116991581	17	18	17	18	0	0
NM_000937	POLR2A	lane6	3401.14864864865	3601.21621621622	3601.21621621622	3801.28378378378	0	200.067567567568	exact	0	6	0	0	0.459258126439900	18	19	19	20	0	0
NM_000937	POLR2A	lane6	3601.21621621622	3801.28378378378	4001.35135135135	4201.41891891892	0	200.067567567568	exact	0	12	0	0	0.264648469397051	19	20	21	23	0	0
NM_000937	POLR2A	lane6	3801.28378378378	4001.35135135135	4001.35135135135	4201.41891891892	0	200.067567567568	exact	0	20	0	0	0.168433470983085	20	21	21	23	0	0
NM_000937	POLR2A	lane6	4001.35135135135	4201.41891891892	4201.41891891892	4401.48648648649	0	200.067567567568	exact	0	2	0	0	0.841886116991581	21	23	23	24	0	0
NM_000937	POLR2A	lane6	4201.41891891892	4401.48648648649	4401.48648648649	4601.55405405405	0	200.067567567568	exact	0	4	0	0	0.602364635616474	23	24	24	25	0	0
NM_000937	POLR2A	lane6	4601.55405405405	4801.62162162162	4801.62162162162	5001.68918918919	0	200.067567567568	exact	0	2	0	0	0.841886116991581	25	26	26	28	0	0
NM_000937	POLR2A	lane6	59019.9324324324	59220	59019.9324324324	59220	59019.9324324324	59220	exact	1	2	0.5	0.0125791170934251	0.987420882906575	29	29	29	29	29	29
NM_000937	POLR2A	lane8	0	200.067567567568	200.067567567568	400.135135135135	0	200.067567567568	exact	1	7	0.142857142857143	0.00361029686190062	0.578723197043195	0	0	0	1	0	0
NM_000937	POLR2A	lane8	200.067567567568	400.135135135135	600.202702702703	800.27027027027	0	200.067567567568	exact	0	10	0	0	0.308497107818761	0	1	3	4	0	0
NM_000937	POLR2A	lane8	400.135135135135	600.202702702703	600.202702702703	800.27027027027	0	200.067567567568	exact	0	62	0	0	0.057762634429291	1	3	3	4	0	0
NM_000937	POLR2A	lane8	600.202702702703	800.27027027027	800.27027027027	1000.33783783784	0	200.067567567568	exact	0	120	0	0	0.03027297257742	3	4	4	4	0	0
NM_000937	POLR2A	lane8	800.27027027027	1000.33783783784	1000.33783783784	1200.40540540541	0	200.067567567568	exact	0	42	0	0	0.0840838549403551	4	4	4	5	0	0
NM_000937	POLR2A	lane8	1000.33783783784	1200.40540540541	1200.40540540541	1400.47297297297	0	200.067567567568	exact	0	10	0	0	0.308497107818761	4	5	5	6	0	0
NM_000937	POLR2A	lane8	1200.40540540541	1400.47297297297	1400.47297297297	1600.54054054054	0	200.067567567568	exact	0	18	0	0	0.185301968137852	5	6	6	8	0	0
NM_000937	POLR2A	lane8	1400.47297297297	1600.54054054054	1600.54054054054	1800.60810810811	0	200.067567567568	exact	0	22	0	0	0.154372512815575	6	8	8	9	0	0
NM_000937	POLR2A	lane8	1600.54054054054	1800.60810810811	1800.60810810811	2000.67567567568	0	200.067567567568	exact	0	52	0	0	0.0684822087033196	8	9	9	10	0	0
NM_000937	POLR2A	lane8	1800.60810810811	2000.67567567568	2200.74324324324	2400.81081081081	0	200.067567567568	exact	0	18	0	0	0.185301968137852	9	10	11	13	0	0
NM_000937	POLR2A	lane8	2000.67567567568	2200.74324324324	2200.74324324324	2400.81081081081	0	200.067567567568	exact	0	4	0	0	0.602364635616474	10	11	11	13	0	0
NM_000937	POLR2A	lane8	2200.74324324324	2400.81081081081	2400.81081081081	2600.87837837838	0	200.067567567568	exact	0	10	0	0	0.308497107818761	11	13	13	14	0	0
NM_000937	POLR2A	lane8	2400.81081081081	2600.87837837838	2600.87837837838	2800.94594594595	0	200.067567567568	exact	0	6	0	0	0.459258126439900	13	14	14	14	0	0
NM_000937	POLR2A	lane8	2600.87837837838	2800.94594594595	3001.01351351351	3201.08108108108	0	200.067567567568	exact	0	16	0	0	0.205907214207823	14	14	16	17	0	0
NM_000937	POLR2A	lane8	2800.94594594595	3001.01351351351	3001.01351351351	3201.08108108108	0	200.067567567568	exact	0	16	0	0	0.205907214207823	14	16	16	17	0	0
NM_000937	POLR2A	lane8	3001.01351351351	3201.08108108108	3201.08108108108	3401.14864864865	0	200.067567567568	exact	0	8	0	0	0.369416647552819	16	17	17	18	0	0
NM_000937	POLR2A	lane8	3201.08108108108	3401.14864864865	3401.14864864865	3601.21621621622	1400.47297297297	1600.54054054054	exact	2	14	0.142857142857143	0.0177945154831916	0.428129160909699	17	18	18	19	6	8
NM_000937	POLR2A	lane8	3401.14864864865	3601.21621621622	3601.21621621622	3801.28378378378	3201.08108108108	3401.14864864865	exact	2	18	0.111111111111111	0.0137512156643645	0.347120438608672	18	19	19	20	17	18
NM_000937	POLR2A	lane8	3601.21621621622	3801.28378378378	3801.28378378378	4001.35135135135	0	200.067567567568	exact	0	20	0	0	0.168433470983085	19	20	20	21	0	0
NM_000937	POLR2A	lane8	3801.28378378378	4001.35135135135	4001.35135135135	4201.41891891892	0	200.067567567568	exact	0	58	0	0	0.0616210089039199	20	21	21	23	0	0
NM_000937	POLR2A	lane8	4001.35135135135	4201.41891891892	4201.41891891892	4401.48648648649	0	200.067567567568	exact	0	34	0	0	0.102817924259013	21	23	23	24	0	0
NM_000937	POLR2A	lane8	4201.41891891892	4401.48648648649	4401.48648648649	4601.55405405405	0	200.067567567568	exact	0	28	0	0	0.123436118500264	23	24	24	25	0	0
NM_000937	POLR2A	lane8	4401.48648648649	4601.55405405405	4801.62162162162	5001.68918918919	0	200.067567567568	exact	0	2	0	0	0.841886116991581	24	25	26	28	0	0
NM_000937	POLR2A	lane8	4601.55405405405	4801.62162162162	4801.62162162162	5001.68918918919	0	200.067567567568	exact	0	2	0	0	0.841886116991581	25	26	26	28	0	0
NM_000937	POLR2A	lane8	4801.62162162162	5001.68918918919	5001.68918918919	5201.75675675676	0	200.067567567568	exact	0	4	0	0	0.602364635616474	26	28	28	28	0	0
NM_000937	POLR2A	lane8	5401.82432432433	5601.89189189189	5601.89189189189	5801.95945945946	0	200.067567567568	exact	0	2	0	0	0.841886116991581	28	28	28	28	0	0
NM_000937	POLR2A	lane8	6002.02702702703	6202.09459459460	6202.09459459460	6402.16216216216	0	200.067567567568	exact	0	2	0	0	0.841886116991581	28	28	28	28	0	0
NM_000937	POLR2A	lane8	6202.09459459460	6402.16216216216	6402.16216216216	6602.22972972973	0	200.067567567568	exact	0	2	0	0	0.841886116991581	28	28	28	29	0	0
NM_000937	POLR2A	lane8	59019.9324324324	59220	59019.9324324324	59220	59019.9324324324	59220	exact	1	2	0.5	0.0125791170934251	0.987420882906575	29	29	29	29	29	29
NM_000937	POLR2A	lane2	0	200.067567567568	200.067567567568	400.135135135135	0	200.067567567568	exact	1	15	0.0666666666666667	0.00168643024135273	0.319484566578303	0	0	0	1	0	0
NM_000937	POLR2A	lane2	200.067567567568	400.135135135135	600.202702702703	800.27027027027	0	200.067567567568	exact	0	34	0	0	0.102817924259013	0	1	3	4	0	0
NM_000937	POLR2A	lane2	400.135135135135	600.202702702703	800.27027027027	1000.33783783784	0	200.067567567568	exact	0	18	0	0	0.185301968137852	1	3	4	4	0	0
NM_000937	POLR2A	lane2	600.202702702703	800.27027027027	1000.33783783784	1200.40540540541	0	200.067567567568	exact	0	48	0	0	0.0739727853472802	3	4	4	5	0	0
NM_000937	POLR2A	lane2	800.27027027027	1000.33783783784	1200.40540540541	1400.47297297297	0	200.067567567568	exact	0	32	0	0	0.108881160679353	4	4	5	6	0	0
NM_000937	POLR2A	lane2	1000.33783783784	1200.40540540541	1400.47297297297	1600.54054054054	0	200.067567567568	exact	0	26	0	0	0.132274604497754	4	5	6	8	0	0
NM_000937	POLR2A	lane2	1200.40540540541	1400.47297297297	1400.47297297297	1600.54054054054	0	200.067567567568	exact	0	12	0	0	0.264648469397051	5	6	6	8	0	0
NM_000937	POLR2A	lane2	1400.47297297297	1600.54054054054	1800.60810810811	2000.67567567568	0	200.067567567568	exact	0	24	0	0	0.142473597722526	6	8	9	10	0	0
NM_000937	POLR2A	lane2	1600.54054054054	1800.60810810811	2000.67567567568	2200.74324324324	0	200.067567567568	exact	0	18	0	0	0.185301968137852	8	9	10	11	0	0
NM_000937	POLR2A	lane2	1800.60810810811	2000.67567567568	2200.74324324324	2400.81081081081	0	200.067567567568	exact	0	36	0	0	0.097393755914492	9	10	11	13	0	0
NM_000937	POLR2A	lane2	2000.67567567568	2200.74324324324	2200.74324324324	2400.81081081081	0	200.067567567568	exact	0	8	0	0	0.369416647552819	10	11	11	13	0	0
NM_000937	POLR2A	lane2	2200.74324324324	2400.81081081081	2600.87837837838	2800.94594594595	0	200.067567567568	exact	0	34	0	0	0.102817924259013	11	13	14	14	0	0
NM_000937	POLR2A	lane2	2400.81081081081	2600.87837837838	2800.94594594595	3001.01351351351	0	200.067567567568	exact	0	14	0	0	0.231635761650116	13	14	14	16	0	0
NM_000937	POLR2A	lane2	2600.87837837838	2800.94594594595	3001.01351351351	3201.08108108108	0	200.067567567568	exact	0	20	0	0	0.168433470983085	14	14	16	17	0	0
NM_000937	POLR2A	lane2	2800.94594594595	3001.01351351351	3201.08108108108	3401.14864864865	0	200.067567567568	exact	0	22	0	0	0.154372512815575	14	16	17	18	0	0
NM_000937	POLR2A	lane2	3001.01351351351	3201.08108108108	3401.14864864865	3601.21621621622	0	200.067567567568	exact	0	18	0	0	0.185301968137852	16	17	18	19	0	0
NM_000937	POLR2A	lane2	3201.08108108108	3401.14864864865	3601.21621621622	3801.28378378378	0	200.067567567568	exact	0	24	0	0	0.142473597722526	17	18	19	20	0	0
NM_000937	POLR2A	lane2	3401.14864864865	3601.21621621622	3801.28378378378	4001.35135135135	1600.54054054054	1800.60810810811	exact	2	20	0.1	0.0123485271702948	0.316982714019082	18	19	20	21	8	9
NM_000937	POLR2A	lane2	3601.21621621622	3801.28378378378	4001.35135135135	4201.41891891892	0	200.067567567568	exact	0	34	0	0	0.102817924259013	19	20	21	23	0	0
NM_000937	POLR2A	lane2	3801.28378378378	4001.35135135135	4201.41891891892	4401.48648648649	0	200.067567567568	exact	0	40	0	0	0.0880973028788024	20	21	23	24	0	0
NM_000937	POLR2A	lane2	4001.35135135135	4201.41891891892	4401.48648648649	4601.55405405405	0	200.067567567568	exact	0	22	0	0	0.154372512815575	21	23	24	25	0	0
NM_000937	POLR2A	lane2	4201.41891891892	4401.48648648649	4601.55405405405	4801.62162162162	0	200.067567567568	exact	0	18	0	0	0.185301968137852	23	24	25	26	0	0
NM_000937	POLR2A	lane2	4401.48648648649	4601.55405405405	4601.55405405405	4801.62162162162	0	200.067567567568	exact	0	6	0	0	0.459258126439900	24	25	25	26	0	0
NM_000937	POLR2A	lane2	6002.02702702703	6202.09459459460	6402.16216216216	6602.22972972973	0	200.067567567568	exact	0	2	0	0	0.841886116991581	28	28	28	29	0	0
NM_000937	POLR2A	lane2	59019.9324324324	59220	59019.9324324324	59220	59019.9324324324	59220	exact	1	2	0.5	0.0125791170934251	0.987420882906575	29	29	29	29	29	29
NM_000942	PPIB	lane6	0	200.934782608696	200.934782608696	401.869565217391	0	200.934782608696	exact	1	3	0.333333333333333	0.00840375865961263	0.905700675949754	0	0	0	1	0	0
NM_000942	PPIB	lane6	200.934782608696	401.869565217391	602.804347826087	803.739130434783	0	200.934782608696	exact	0	58	0	0	0.0616210089039199	0	1	3	4	0	0
NM_000942	PPIB	lane6	602.804347826087	803.739130434783	0	200.934782608696	200.934782608696	401.869565217391	exact	2	2	1	0.158113883008419	1	3	4	0	0	0	1
NM_000942	PPIB	lane6	9042.0652173913	9243	9042.0652173913	9243	9042.0652173913	9243	exact	1	2	0.5	0.0125791170934251	0.987420882906575	5	5	5	5	5	5
NM_000958	PTGER4	lane8	0	199.519480519481	199.519480519481	399.038961038961	0	199.519480519481	exact	1	87	0.0114942528735632	0.000290966948080285	0.0623843202541673	0	0	0	0	0	0
NM_000958	PTGER4	lane8	199.519480519481	399.038961038961	399.038961038961	598.558441558441	0	199.519480519481	exact	0	38	0	0	0.0925127614158783	0	0	0	1	0	0
NM_000958	PTGER4	lane8	399.038961038961	598.558441558441	598.558441558441	798.077922077922	0	199.519480519481	exact	0	88	0	0	0.0410526290580780	0	1	1	1	0	0
NM_000958	PTGER4	lane8	598.558441558441	798.077922077922	798.077922077922	997.597402597403	0	199.519480519481	exact	0	140	0	0	0.0260050293512927	1	1	1	1	0	0
NM_000958	PTGER4	lane8	798.077922077922	997.597402597403	997.597402597403	1197.11688311688	0	199.519480519481	exact	0	54	0	0	0.0660315142444218	1	1	1	1	0	0
NM_000958	PTGER4	lane8	997.597402597403	1197.11688311688	1197.11688311688	1396.63636363636	0	199.519480519481	exact	0	6	0	0	0.459258126439900	1	1	1	1	0	0
NM_000958	PTGER4	lane8	1197.11688311688	1396.63636363636	1396.63636363636	1596.15584415584	0	199.519480519481	exact	0	2	0	0	0.841886116991581	1	1	1	2	0	0
NM_000958	PTGER4	lane8	1396.63636363636	1596.15584415584	1596.15584415584	1795.67532467532	1396.63636363636	1596.15584415584	exact	2	42	0.0476190476190476	0.00581982483551002	0.161641959691654	1	2	2	2	1	2
NM_000958	PTGER4	lane8	1596.15584415584	1795.67532467532	1995.19480519481	2194.71428571429	0	199.519480519481	exact	0	2	0	0	0.841886116991581	2	2	2	2	0	0
NM_000958	PTGER4	lane8	1795.67532467532	1995.19480519481	1995.19480519481	2194.71428571429	0	199.519480519481	exact	0	8	0	0	0.369416647552819	2	2	2	2	0	0
NM_000958	PTGER4	lane8	1995.19480519481	2194.71428571429	2194.71428571429	2394.23376623377	0	199.519480519481	exact	0	22	0	0	0.154372512815575	2	2	2	2	0	0
NM_000958	PTGER4	lane8	30526.4805194805	30726	30526.4805194805	30726	30526.4805194805	30726	exact	1	2	0.5	0.0125791170934251	0.987420882906575	3	3	3	3	3	3
NM_000968	RPL4	lane1	0	201.234375	201.234375	402.46875	0	201.234375	exact	1	2363	0.000423190859077444	1.07142075133071e-05	0.00235558895951338	0	1	1	3	0	1
NM_000968	RPL4	lane1	201.234375	402.46875	402.46875	603.703125	0	201.234375	exact	2	822	0.0024330900243309	0.000294794430059864	0.00876126980917924	1	3	3	5	0	1
NM_000968	RPL4	lane1	402.46875	603.703125	804.9375	1006.171875	0	201.234375	exact	2	1498	0.00133511348464619	0.000161729353209239	0.00481448571095922	3	5	6	8	0	1
NM_000968	RPL4	lane1	603.703125	804.9375	1006.171875	1207.40625	201.234375	402.46875	exact	2	1128	0.00177304964539007	0.000214796709951726	0.00639004902807905	5	6	8	9	1	3
NM_000968	RPL4	lane1	804.9375	1006.171875	1207.40625	1408.640625	603.703125	804.9375	exact	2	2266	0.00088261253309797	0.000106906350842206	0.00318462644656792	6	8	9	9	5	6
NM_000968	RPL4	lane1	1006.171875	1207.40625	1207.40625	1408.640625	0	201.234375	exact	0	310	0	0	0.0118290907684707	8	9	9	9	0	1
NM_000968	RPL4	lane1	1207.40625	1408.640625	1207.40625	1408.640625	201.234375	402.46875	exact	2	6	0.333333333333333	0.0432718682927417	0.777221904496488	9	9	9	9	1	3
NM_000968	RPL4	lane1	12677.765625	12879	12677.765625	12879	12677.765625	12879	exact	1	2	0.5	0.0125791170934251	0.987420882906575	10	10	10	10	10	10
NM_000968	RPL4	lane2	0	201.234375	201.234375	402.46875	0	201.234375	exact	1	1109	0.000901713255184851	2.28291424627658e-05	0.00501368162626481	0	1	1	3	0	1
NM_000968	RPL4	lane2	201.234375	402.46875	603.703125	804.9375	0	201.234375	exact	0	212	0	0	0.0172498625165959	1	3	5	6	0	1
NM_000968	RPL4	lane2	402.46875	603.703125	804.9375	1006.171875	201.234375	402.46875	exact	2	292	0.00684931506849315	0.000830562828531889	0.0245217150843910	3	5	6	8	1	3
NM_000968	RPL4	lane2	603.703125	804.9375	1006.171875	1207.40625	0	201.234375	exact	0	416	0	0	0.00882829837642696	5	6	8	9	0	1
NM_000968	RPL4	lane2	804.9375	1006.171875	1207.40625	1408.640625	603.703125	804.9375	exact	2	498	0.00401606425702811	0.00048673459319093	0.0144315029689406	6	8	9	9	5	6
NM_000968	RPL4	lane2	1006.171875	1207.40625	1207.40625	1408.640625	0	201.234375	exact	0	82	0	0	0.0439894541868423	8	9	9	9	0	1
NM_000968	RPL4	lane2	1207.40625	1408.640625	1207.40625	1408.640625	0	201.234375	exact	0	2	0	0	0.841886116991581	9	9	9	9	0	1
NM_000968	RPL4	lane2	12677.765625	12879	12677.765625	12879	12677.765625	12879	exact	1	2	0.5	0.0125791170934251	0.987420882906575	10	10	10	10	10	10
NM_000968	RPL4	lane3	0	201.234375	201.234375	402.46875	0	201.234375	exact	1	1787	0.000559597090095132	1.41676713132366e-05	0.00311389015485697	0	1	1	3	0	1
NM_000968	RPL4	lane3	201.234375	402.46875	603.703125	804.9375	0	201.234375	exact	0	792	0	0	0.00464684592617226	1	3	5	6	0	1
NM_000968	RPL4	lane3	402.46875	603.703125	804.9375	1006.171875	0	201.234375	exact	0	1148	0	0	0.00320815247495621	3	5	6	8	0	1
NM_000968	RPL4	lane3	603.703125	804.9375	1006.171875	1207.40625	603.703125	804.9375	exact	6	1684	0.00356294536817102	0.00130862604990711	0.00773878678643869	5	6	8	9	5	6
NM_000968	RPL4	lane3	804.9375	1006.171875	1207.40625	1408.640625	603.703125	804.9375	exact	4	2128	0.0018796992481203	0.000512384819167933	0.00480572244578381	6	8	9	9	5	6
NM_000968	RPL4	lane3	1006.171875	1207.40625	1207.40625	1408.640625	804.9375	1006.171875	exact	2	222	0.009009009009009	0.00109290097336934	0.0321629285855948	8	9	9	9	6	8
NM_000968	RPL4	lane3	1207.40625	1408.640625	1207.40625	1408.640625	201.234375	402.46875	exact	2	8	0.25	0.0318540262499443	0.650855794412824	9	9	9	9	1	3
NM_000968	RPL4	lane3	2414.8125	2616.046875	0	201.234375	201.234375	402.46875	exact	1	1	1	0.025	1	10	10	0	1	1	3
NM_000968	RPL4	lane3	12677.765625	12879	12677.765625	12879	12677.765625	12879	exact	1	2	0.5	0.0125791170934251	0.987420882906575	10	10	10	10	10	10
NM_000968	RPL4	lane5	0	201.234375	201.234375	402.46875	0	201.234375	exact	1	607	0.00164744645799012	4.17088632489460e-05	0.00914449273732809	0	1	1	3	0	1
NM_000968	RPL4	lane5	201.234375	402.46875	402.46875	603.703125	0	201.234375	exact	0	246	0	0	0.0148835731382165	1	3	3	5	0	1
NM_000968	RPL4	lane5	402.46875	603.703125	804.9375	1006.171875	0	201.234375	exact	0	238	0	0	0.0153799945429690	3	5	6	8	0	1
NM_000968	RPL4	lane5	603.703125	804.9375	804.9375	1006.171875	0	201.234375	exact	0	438	0	0	0.00838673268917933	5	6	6	8	0	1
NM_000968	RPL4	lane5	804.9375	1006.171875	1006.171875	1207.40625	603.703125	804.9375	exact	2	228	0.0087719298245614	0.00106409240009664	0.0313262350682049	6	8	8	9	5	6
NM_000968	RPL4	lane5	1006.171875	1207.40625	1207.40625	1408.640625	1006.171875	1207.40625	exact	4	52	0.0769230769230769	0.0213565864913837	0.185396604383411	8	9	9	9	8	9
NM_000968	RPL4	lane5	1207.40625	1408.640625	0	201.234375	1006.171875	1207.40625	exact	2	2	1	0.158113883008419	1	9	9	0	1	8	9
NM_000968	RPL4	lane5	2213.578125	2414.8125	0	201.234375	1006.171875	1207.40625	exact	1	1	1	0.025	1	10	10	0	1	8	9
NM_000968	RPL4	lane5	12677.765625	12879	12677.765625	12879	12677.765625	12879	exact	1	2	0.5	0.0125791170934251	0.987420882906575	10	10	10	10	10	10
NM_000968	RPL4	lane8	0	201.234375	201.234375	402.46875	0	201.234375	exact	1	721	0.00138696255201110	3.51142350539790e-05	0.00770320582011363	0	1	1	3	0	1
NM_000968	RPL4	lane8	201.234375	402.46875	402.46875	603.703125	0	201.234375	exact	0	166	0	0	0.0219770719284961	1	3	3	5	0	1
NM_000968	RPL4	lane8	402.46875	603.703125	804.9375	1006.171875	0	201.234375	exact	0	96	0	0	0.0376969216235875	3	5	6	8	0	1
NM_000968	RPL4	lane8	603.703125	804.9375	804.9375	1006.171875	0	201.234375	exact	0	632	0	0	0.00581983335420355	5	6	6	8	0	1
NM_000968	RPL4	lane8	804.9375	1006.171875	1006.171875	1207.40625	0	201.234375	exact	0	274	0	0	0.0133728419997163	6	8	8	9	0	1
NM_000968	RPL4	lane8	1006.171875	1207.40625	1207.40625	1408.640625	1006.171875	1207.40625	exact	4	64	0.0625	0.0172900273810552	0.152363473422697	8	9	9	9	8	9
NM_000968	RPL4	lane8	1207.40625	1408.640625	1207.40625	1408.640625	0	201.234375	exact	0	2	0	0	0.841886116991581	9	9	9	9	0	1
NM_000968	RPL4	lane8	12677.765625	12879	12677.765625	12879	12677.765625	12879	exact	1	2	0.5	0.0125791170934251	0.987420882906575	10	10	10	10	10	10
NM_000972	RPL7A	lane5	0	200.25	200.25	400.5	0	200.25	exact	3	153	0.0196078431372549	0.00406200678383073	0.0562312665869622	0	2	2	3	0	2
NM_000972	RPL7A	lane5	200.25	400.5	600.75	801	0	200.25	exact	0	138	0	0	0.0263768993409614	2	3	5	7	0	2
NM_000972	RPL7A	lane5	400.5	600.75	600.75	801	400.5	600.75	exact	2	120	0.0166666666666667	0.00202482233769308	0.0589092194670268	3	5	5	7	3	5
NM_000972	RPL7A	lane5	600.75	801	600.75	801	0	200.25	exact	0	10	0	0	0.308497107818761	5	7	5	7	0	2
NM_000972	RPL7A	lane5	7809.75	8010	7809.75	8010	7809.75	8010	exact	1	2	0.5	0.0125791170934251	0.987420882906575	8	8	8	8	8	8
NM_000972	RPL7A	lane3	0	200.25	400.5	600.75	0	200.25	exact	3	1351	0.00222057735011103	0.000458170751082121	0.00647563081074343	0	2	3	5	0	2
NM_000972	RPL7A	lane3	200.25	400.5	600.75	801	0	200.25	exact	0	1708	0	0	0.00215743487303754	2	3	5	7	0	2
NM_000972	RPL7A	lane3	400.5	600.75	600.75	801	0	200.25	exact	0	282	0	0	0.0129959466465528	3	5	5	7	0	2
NM_000972	RPL7A	lane3	600.75	801	600.75	801	0	200.25	exact	0	30	0	0	0.115703308222028	5	7	5	7	0	2
NM_000972	RPL7A	lane3	1001.25	1201.5	0	200.25	0	200.25	exact	1	1	1	0.025	1	8	8	0	2	0	2
NM_000972	RPL7A	lane3	1201.5	1401.75	0	200.25	0	200.25	exact	1	1	1	0.025	1	8	8	0	2	0	2
NM_000972	RPL7A	lane3	7809.75	8010	7809.75	8010	7809.75	8010	exact	1	2	0.5	0.0125791170934251	0.987420882906575	8	8	8	8	8	8
NM_000972	RPL7A	lane6	0	200.25	200.25	400.5	0	200.25	exact	1	293	0.00341296928327645	8.64051678287625e-05	0.018868158056911	0	2	2	3	0	2
NM_000972	RPL7A	lane6	200.25	400.5	600.75	801	200.25	400.5	exact	6	496	0.0120967741935484	0.00445188776028971	0.0261425868780086	2	3	5	7	2	3
NM_000972	RPL7A	lane6	400.5	600.75	600.75	801	200.25	400.5	exact	2	178	0.0112359550561798	0.00136363457100264	0.0399968019101823	3	5	5	7	2	3
NM_000972	RPL7A	lane6	600.75	801	600.75	801	600.75	801	exact	2	18	0.111111111111111	0.0137512156643645	0.347120438608672	5	7	5	7	5	7
NM_000972	RPL7A	lane6	4005	4205.25	0	200.25	200.25	400.5	exact	1	1	1	0.025	1	8	8	0	2	2	3
NM_000972	RPL7A	lane6	7809.75	8010	7809.75	8010	7809.75	8010	exact	1	2	0.5	0.0125791170934251	0.987420882906575	8	8	8	8	8	8
NM_000972	RPL7A	lane1	0	200.25	400.5	600.75	0	200.25	exact	1	1953	0.000512032770097286	1.29634633285747e-05	0.00284952720206799	0	2	3	5	0	2
NM_000972	RPL7A	lane1	200.25	400.5	600.75	801	200.25	400.5	exact	2	2144	0.000932835820895522	0.000112990716915062	0.00336562040476462	2	3	5	7	2	3
NM_000972	RPL7A	lane1	400.5	600.75	600.75	801	400.5	600.75	exact	4	534	0.00749063670411985	0.00204460796754558	0.0190671679890749	3	5	5	7	3	5
NM_000972	RPL7A	lane1	600.75	801	600.75	801	400.5	600.75	exact	4	40	0.1	0.0279254152942193	0.2366373998761	5	7	5	7	3	5
NM_000972	RPL7A	lane1	2002.5	2202.75	0	200.25	400.5	600.75	exact	1	1	1	0.025	1	8	8	0	2	3	5
NM_000972	RPL7A	lane1	7809.75	8010	7809.75	8010	7809.75	8010	exact	1	2	0.5	0.0125791170934251	0.987420882906575	8	8	8	8	8	8
NM_000972	RPL7A	lane8	0	200.25	200.25	400.5	0	200.25	exact	1	433	0.0023094688221709	5.84689788080128e-05	0.0127998136466074	0	2	2	3	0	2
NM_000972	RPL7A	lane8	200.25	400.5	600.75	801	200.25	400.5	exact	2	484	0.00413223140495868	0.000500824738807415	0.0148466902027579	2	3	5	7	2	3
NM_000972	RPL7A	lane8	400.5	600.75	600.75	801	200.25	400.5	exact	4	238	0.0168067226890756	0.0045977707101994	0.0424704257803505	3	5	5	7	2	3
NM_000972	RPL7A	lane8	600.75	801	600.75	801	0	200.25	exact	0	4	0	0	0.602364635616474	5	7	5	7	0	2
NM_000972	RPL7A	lane8	1201.5	1401.75	0	200.25	200.25	400.5	exact	1	1	1	0.025	1	8	8	0	2	2	3
NM_000972	RPL7A	lane8	7809.75	8010	7809.75	8010	7809.75	8010	exact	1	2	0.5	0.0125791170934251	0.987420882906575	8	8	8	8	8	8
NM_000972	RPL7A	lane2	0	200.25	200.25	400.5	0	200.25	exact	1	719	0.00139082058414465	3.52119085361702e-05	0.00772456528474019	0	2	2	3	0	2
NM_000972	RPL7A	lane2	200.25	400.5	600.75	801	0	200.25	exact	0	804	0	0	0.00457764900495028	2	3	5	7	0	2
NM_000972	RPL7A	lane2	400.5	600.75	600.75	801	0	200.25	exact	0	190	0	0	0.0192278947533278	3	5	5	7	0	2
NM_000972	RPL7A	lane2	600.75	801	600.75	801	400.5	600.75	exact	1	7	0.142857142857143	0.00361029686190062	0.578723197043195	5	7	5	7	3	5
NM_000972	RPL7A	lane2	7809.75	8010	7809.75	8010	7809.75	8010	exact	1	2	0.5	0.0125791170934251	0.987420882906575	8	8	8	8	8	8
NM_000976	RPL12	lane8	0	202.821428571429	202.821428571429	405.642857142857	0	202.821428571429	exact	3	101	0.0297029702970297	0.00616785954356469	0.0843568982761225	0	2	2	4	0	2
NM_000976	RPL12	lane8	202.821428571429	405.642857142857	405.642857142857	608.464285714286	0	202.821428571429	exact	0	126	0	0	0.028852406856721	2	4	4	6	0	2
NM_000976	RPL12	lane8	405.642857142857	608.464285714286	405.642857142857	608.464285714286	0	202.821428571429	exact	0	12	0	0	0.264648469397051	4	6	4	6	0	2
NM_000976	RPL12	lane8	5476.17857142857	5679	5476.17857142857	5679	5476.17857142857	5679	exact	1	2	0.5	0.0125791170934251	0.987420882906575	7	7	7	7	7	7
NM_000976	RPL12	lane5	0	202.821428571429	405.642857142857	608.464285714286	0	202.821428571429	exact	1	83	0.0120481927710843	0.000304987313046956	0.0653083735513444	0	2	4	6	0	2
NM_000976	RPL12	lane5	202.821428571429	405.642857142857	405.642857142857	608.464285714286	202.821428571429	405.642857142857	exact	4	68	0.0588235294117647	0.0162581609893473	0.143817825492001	2	4	4	6	2	4
NM_000976	RPL12	lane5	405.642857142857	608.464285714286	405.642857142857	608.464285714286	0	202.821428571429	exact	0	20	0	0	0.168433470983085	4	6	4	6	0	2
NM_000976	RPL12	lane5	5476.17857142857	5679	5476.17857142857	5679	5476.17857142857	5679	exact	1	2	0.5	0.0125791170934251	0.987420882906575	7	7	7	7	7	7
NM_000976	RPL12	lane1	0	202.821428571429	202.821428571429	405.642857142857	0	202.821428571429	exact	1	1307	0.000765110941086458	1.93707442778246e-05	0.00425547732654008	0	2	2	4	0	2
NM_000976	RPL12	lane1	202.821428571429	405.642857142857	405.642857142857	608.464285714286	202.821428571429	405.642857142857	exact	2	202	0.0099009900990099	0.00120131300357174	0.0353062176167406	2	4	4	6	2	4
NM_000976	RPL12	lane1	405.642857142857	608.464285714286	405.642857142857	608.464285714286	0	202.821428571429	exact	0	32	0	0	0.108881160679353	4	6	4	6	0	2
NM_000976	RPL12	lane1	5476.17857142857	5679	5476.17857142857	5679	5476.17857142857	5679	exact	1	2	0.5	0.0125791170934251	0.987420882906575	7	7	7	7	7	7
NM_000979	RPL18	lane3	0	198.931034482759	397.862068965517	596.793103448276	0	198.931034482759	exact	3	3107	0.000965561635017702	0.000199166302707998	0.0028191629790123	0	2	4	6	0	2
NM_000979	RPL18	lane3	198.931034482759	397.862068965517	397.862068965517	596.793103448276	0	198.931034482759	exact	2	340	0.00588235294117647	0.000713175797230958	0.0210864419297292	2	4	4	6	0	2
NM_000979	RPL18	lane3	397.862068965517	596.793103448276	397.862068965517	596.793103448276	198.931034482759	397.862068965517	exact	2	22	0.090909090909091	0.011205586024151	0.291612741553933	4	6	4	6	2	4
NM_000979	RPL18	lane3	795.724137931035	994.655172413793	0	198.931034482759	198.931034482759	397.862068965517	exact	1	1	1	0.025	1	7	7	0	2	2	4
NM_000979	RPL18	lane3	5570.06896551724	5769	5570.06896551724	5769	5570.06896551724	5769	exact	1	2	0.5	0.0125791170934251	0.987420882906575	7	7	7	7	7	7
NM_000979	RPL18	lane1	0	198.931034482759	397.862068965517	596.793103448276	0	198.931034482759	exact	1	2347	0.000426075841499787	1.07872481590610e-05	0.00237163187459832	0	2	4	6	0	2
NM_000979	RPL18	lane1	198.931034482759	397.862068965517	397.862068965517	596.793103448276	0	198.931034482759	exact	2	394	0.0050761421319797	0.000615336625234386	0.0182155939609769	2	4	4	6	0	2
NM_000979	RPL18	lane1	397.862068965517	596.793103448276	397.862068965517	596.793103448276	0	198.931034482759	exact	0	18	0	0	0.185301968137852	4	6	4	6	0	2
NM_000979	RPL18	lane1	596.793103448276	795.724137931035	0	198.931034482759	397.862068965517	596.793103448276	exact	1	1	1	0.025	1	6	7	0	2	4	6
NM_000979	RPL18	lane1	5570.06896551724	5769	5570.06896551724	5769	5570.06896551724	5769	exact	1	2	0.5	0.0125791170934251	0.987420882906575	7	7	7	7	7	7
NM_000986	RPL24	lane3	0	202.32	404.64	606.96	0	202.32	exact	3	2047	0.00146555935515388	0.000302335606916504	0.00427695656406346	0	2	4	6	0	2
NM_000986	RPL24	lane3	202.32	404.64	404.64	606.96	0	202.32	exact	0	24	0	0	0.142473597722526	2	4	4	6	0	2
NM_000986	RPL24	lane3	404.64	606.96	404.64	606.96	0	202.32	exact	0	8	0	0	0.369416647552819	4	6	4	6	0	2
NM_000986	RPL24	lane3	4855.68	5058	4855.68	5058	4855.68	5058	exact	1	2	0.5	0.0125791170934251	0.987420882906575	6	6	6	6	6	6
NM_000986	RPL24	lane2	0	202.32	404.64	606.96	0	202.32	exact	1	685	0.00145985401459854	3.69596206031275e-05	0.0081066956530007	0	2	4	6	0	2
NM_000986	RPL24	lane2	202.32	404.64	404.64	606.96	0	202.32	exact	2	8	0.25	0.0318540262499443	0.650855794412824	2	4	4	6	0	2
NM_000986	RPL24	lane2	404.64	606.96	404.64	606.96	0	202.32	exact	0	2	0	0	0.841886116991581	4	6	4	6	0	2
NM_000986	RPL24	lane2	4855.68	5058	4855.68	5058	4855.68	5058	exact	1	2	0.5	0.0125791170934251	0.987420882906575	6	6	6	6	6	6
NM_000986	RPL24	lane1	0	202.32	404.64	606.96	0	202.32	exact	1	1131	0.000884173297966401	2.23850792331337e-05	0.00491635348058794	0	2	4	6	0	2
NM_000986	RPL24	lane1	202.32	404.64	404.64	606.96	0	202.32	exact	4	54	0.0740740740740741	0.0205509672980946	0.178933429166073	2	4	4	6	0	2
NM_000986	RPL24	lane1	404.64	606.96	404.64	606.96	0	202.32	exact	0	2	0	0	0.841886116991581	4	6	4	6	0	2
NM_000986	RPL24	lane1	4855.68	5058	4855.68	5058	4855.68	5058	exact	1	2	0.5	0.0125791170934251	0.987420882906575	6	6	6	6	6	6
NM_000987	RPL26	lane1	0	201.461538461538	402.923076923077	604.384615384615	0	201.461538461538	exact	1	2005	0.000498753117206983	1.26272559285434e-05	0.00277570849305719	0	1	2	4	0	1
NM_000987	RPL26	lane1	201.461538461538	402.923076923077	402.923076923077	604.384615384615	201.461538461538	402.923076923077	exact	4	76	0.0526315789473684	0.0145245583391564	0.129309158452985	1	2	2	4	1	2
NM_000987	RPL26	lane1	402.923076923077	604.384615384615	402.923076923077	604.384615384615	201.461538461538	402.923076923077	exact	15	19	0.789473684210526	0.544346918108494	0.93947546229071	2	4	2	4	1	2
NM_000987	RPL26	lane1	5036.53846153846	5238	5036.53846153846	5238	5036.53846153846	5238	exact	1	2	0.5	0.0125791170934251	0.987420882906575	4	4	4	4	4	4
NM_000987	RPL26	lane6	0	201.461538461538	402.923076923077	604.384615384615	0	201.461538461538	exact	1	135	0.00740740740740741	0.000187521734003493	0.0405793591160869	0	1	2	4	0	1
NM_000987	RPL26	lane6	201.461538461538	402.923076923077	402.923076923077	604.384615384615	201.461538461538	402.923076923077	exact	2	40	0.05	0.00611364659935087	0.169196863959418	1	2	2	4	1	2
NM_000987	RPL26	lane6	402.923076923077	604.384615384615	402.923076923077	604.384615384615	0	201.461538461538	exact	0	4	0	0	0.602364635616474	2	4	2	4	0	1
NM_000987	RPL26	lane6	5036.53846153846	5238	5036.53846153846	5238	5036.53846153846	5238	exact	1	2	0.5	0.0125791170934251	0.987420882906575	4	4	4	4	4	4
NM_000987	RPL26	lane2	0	201.461538461538	402.923076923077	604.384615384615	0	201.461538461538	exact	1	1623	0.000616142945163278	1.55992671067029e-05	0.00342809775694297	0	1	2	4	0	1
NM_000987	RPL26	lane2	201.461538461538	402.923076923077	402.923076923077	604.384615384615	201.461538461538	402.923076923077	exact	2	26	0.0769230769230769	0.00945539100371273	0.251302916695374	1	2	2	4	1	2
NM_000987	RPL26	lane2	402.923076923077	604.384615384615	0	201.461538461538	201.461538461538	402.923076923077	exact	4	4	1	0.397635364383526	1	2	4	0	1	1	2
NM_000987	RPL26	lane2	5036.53846153846	5238	5036.53846153846	5238	5036.53846153846	5238	exact	1	2	0.5	0.0125791170934251	0.987420882906575	4	4	4	4	4	4
NM_000987	RPL26	lane3	0	201.461538461538	402.923076923077	604.384615384615	0	201.461538461538	exact	1	3149	0.000317561130517625	8.03991940534488e-06	0.00176805356735221	0	1	2	4	0	1
NM_000987	RPL26	lane3	201.461538461538	402.923076923077	402.923076923077	604.384615384615	0	201.461538461538	exact	0	36	0	0	0.097393755914492	1	2	2	4	0	1
NM_000987	RPL26	lane3	402.923076923077	604.384615384615	0	201.461538461538	201.461538461538	402.923076923077	exact	2	2	1	0.158113883008419	1	2	4	0	1	1	2
NM_000987	RPL26	lane3	5036.53846153846	5238	5036.53846153846	5238	5036.53846153846	5238	exact	1	2	0.5	0.0125791170934251	0.987420882906575	4	4	4	4	4	4
NM_000998	RPL37A	lane2	0	197.052631578947	197.052631578947	394.105263157895	0	197.052631578947	exact	1	271	0.003690036900369	9.3419281845586e-05	0.0203869900859424	0	1	1	3	0	1
NM_000998	RPL37A	lane2	197.052631578947	394.105263157895	197.052631578947	394.105263157895	0	197.052631578947	exact	0	12	0	0	0.264648469397051	1	3	1	3	0	1
NM_000998	RPL37A	lane2	591.157894736842	788.21052631579	0	197.052631578947	0	197.052631578947	exact	1	1	1	0.025	1	4	4	0	1	0	1
NM_000998	RPL37A	lane2	3546.94736842105	3744	3546.94736842105	3744	3546.94736842105	3744	exact	1	2	0.5	0.0125791170934251	0.987420882906575	4	4	4	4	4	4
NM_001000	RPL39	lane1	0	200.5	200.5	401	0	200.5	exact	1	489	0.00204498977505112	5.17733181700786e-05	0.0113408353734790	0	2	2	2	0	2
NM_001000	RPL39	lane1	200.5	401	200.5	401	200.5	401	exact	2	4	0.5	0.067585986488543	0.932414013511457	2	2	2	2	2	2
NM_001000	RPL39	lane1	3408.5	3609	3408.5	3609	3408.5	3609	exact	1	2	0.5	0.0125791170934251	0.987420882906575	3	3	3	3	3	3
NM_001000	RPL39	lane6	0	200.5	200.5	401	0	200.5	exact	1	49	0.0204081632653061	0.000516556497593301	0.108541763968407	0	2	2	2	0	2
NM_001000	RPL39	lane6	200.5	401	200.5	401	0	200.5	exact	0	6	0	0	0.459258126439900	2	2	2	2	0	2
NM_001000	RPL39	lane6	802	1002.5	0	200.5	0	200.5	exact	1	1	1	0.025	1	3	3	0	2	0	2
NM_001000	RPL39	lane6	3408.5	3609	3408.5	3609	3408.5	3609	exact	1	2	0.5	0.0125791170934251	0.987420882906575	3	3	3	3	3	3
NM_001001415	ZNF429	lane1	0	200.462264150943	200.462264150943	400.924528301887	0	200.462264150943	exact	1	11	0.090909090909091	0.00229897221381425	0.412779916988383	0	1	1	3	0	1
NM_001001415	ZNF429	lane1	200.462264150943	400.924528301887	601.38679245283	801.849056603774	0	200.462264150943	exact	0	4	0	0	0.602364635616474	1	3	3	3	0	1
NM_001001415	ZNF429	lane1	400.924528301887	601.38679245283	801.849056603774	1002.31132075472	0	200.462264150943	exact	0	4	0	0	0.602364635616474	3	3	3	3	0	1
NM_001001415	ZNF429	lane1	801.849056603774	1002.31132075472	1202.77358490566	1403.23584905660	0	200.462264150943	exact	0	2	0	0	0.841886116991581	3	3	3	3	0	1
NM_001001415	ZNF429	lane1	1002.31132075472	1202.77358490566	1403.23584905660	1603.69811320755	0	200.462264150943	exact	0	10	0	0	0.308497107818761	3	3	3	3	0	1
NM_001001415	ZNF429	lane1	1403.23584905660	1603.69811320755	0	200.462264150943	1202.77358490566	1403.23584905660	exact	2	2	1	0.158113883008419	1	3	3	0	1	3	3
NM_001001415	ZNF429	lane1	21048.5377358491	21249	21048.5377358491	21249	21048.5377358491	21249	exact	1	2	0.5	0.0125791170934251	0.987420882906575	4	4	4	4	4	4
NM_001001563	TIMM50	lane5	0	199.551724137931	0	199.551724137931	0	199.551724137931	exact	1	2	0.5	0.0125791170934251	0.987420882906575	0	0	0	0	0	0
NM_001001563	TIMM50	lane5	399.103448275862	598.655172413793	598.655172413793	798.206896551724	0	199.551724137931	exact	0	4	0	0	0.602364635616474	0	1	1	4	0	0
NM_001001563	TIMM50	lane5	598.655172413793	798.206896551724	997.758620689655	1197.31034482759	0	199.551724137931	exact	0	6	0	0	0.459258126439900	1	4	6	8	0	0
NM_001001563	TIMM50	lane5	798.206896551724	997.758620689655	1197.31034482759	1396.86206896552	0	199.551724137931	exact	0	2	0	0	0.841886116991581	4	6	8	9	0	0
NM_001001563	TIMM50	lane5	997.758620689655	1197.31034482759	1197.31034482759	1396.86206896552	0	199.551724137931	exact	0	2	0	0	0.841886116991581	6	8	8	9	0	0
NM_001001563	TIMM50	lane5	1197.31034482759	1396.86206896552	1396.86206896552	1596.41379310345	798.206896551724	997.758620689655	exact	2	6	0.333333333333333	0.0432718682927417	0.777221904496488	8	9	9	10	4	6
NM_001001563	TIMM50	lane5	22948.4482758621	23148	22948.4482758621	23148	22948.4482758621	23148	exact	1	2	0.5	0.0125791170934251	0.987420882906575	11	11	11	11	11	11
NM_001001661	ZNF425	lane3	0	200.028169014085	400.056338028169	600.084507042254	0	200.028169014085	exact	1	3	0.333333333333333	0.00840375865961263	0.905700675949754	0	1	3	3	0	1
NM_001001661	ZNF425	lane3	200.028169014085	400.056338028169	0	200.028169014085	0	200.028169014085	exact	2	2	1	0.158113883008419	1	1	3	0	1	0	1
NM_001001661	ZNF425	lane3	400.056338028169	600.084507042254	800.112676056338	1000.14084507042	0	200.028169014085	exact	0	4	0	0	0.602364635616474	3	3	3	3	0	1
NM_001001661	ZNF425	lane3	800.112676056338	1000.14084507042	1000.14084507042	1200.16901408451	0	200.028169014085	exact	0	2	0	0	0.841886116991581	3	3	3	3	0	1
NM_001001661	ZNF425	lane3	1000.14084507042	1200.16901408451	1600.22535211268	1800.25352112676	0	200.028169014085	exact	0	2	0	0	0.841886116991581	3	3	3	3	0	1
NM_001001661	ZNF425	lane3	1400.19718309859	1600.22535211268	2000.28169014085	2200.30985915493	0	200.028169014085	exact	0	2	0	0	0.841886116991581	3	3	3	3	0	1
NM_001001661	ZNF425	lane3	28203.9718309859	28404	28203.9718309859	28404	28203.9718309859	28404	exact	1	2	0.5	0.0125791170934251	0.987420882906575	4	4	4	4	4	4
NM_001001662	ZNF782	lane3	0	200.114093959732	400.228187919463	600.342281879195	0	200.114093959732	exact	2	4	0.5	0.067585986488543	0.932414013511457	0	1	3	5	0	1
NM_001001662	ZNF782	lane3	200.114093959732	400.228187919463	600.342281879195	800.456375838926	0	200.114093959732	exact	0	4	0	0	0.602364635616474	1	3	5	5	0	1
NM_001001662	ZNF782	lane3	400.228187919463	600.342281879195	800.456375838926	1000.57046979866	0	200.114093959732	exact	0	2	0	0	0.841886116991581	3	5	5	5	0	1
NM_001001662	ZNF782	lane3	600.342281879195	800.456375838926	1000.57046979866	1200.68456375839	0	200.114093959732	exact	0	6	0	0	0.459258126439900	5	5	5	5	0	1
NM_001001662	ZNF782	lane3	800.456375838926	1000.57046979866	1200.68456375839	1400.79865771812	0	200.114093959732	exact	0	2	0	0	0.841886116991581	5	5	5	5	0	1
NM_001001662	ZNF782	lane3	1000.57046979866	1200.68456375839	1400.79865771812	1600.91275167785	0	200.114093959732	exact	0	6	0	0	0.459258126439900	5	5	5	5	0	1
NM_001001662	ZNF782	lane3	1200.68456375839	1400.79865771812	1600.91275167785	1801.02684563758	0	200.114093959732	exact	0	4	0	0	0.602364635616474	5	5	5	5	0	1
NM_001001662	ZNF782	lane3	1400.79865771812	1600.91275167785	1801.02684563758	2001.14093959732	0	200.114093959732	exact	0	8	0	0	0.369416647552819	5	5	5	5	0	1
NM_001001662	ZNF782	lane3	1600.91275167785	1801.02684563758	2001.14093959732	2201.25503355705	0	200.114093959732	exact	0	12	0	0	0.264648469397051	5	5	5	5	0	1
NM_001001662	ZNF782	lane3	1801.02684563758	2001.14093959732	2201.25503355705	2401.36912751678	1600.91275167785	1801.02684563758	exact	4	12	0.333333333333333	0.0992460911495834	0.651124493581186	5	5	5	5	5	5
NM_001001662	ZNF782	lane3	2001.14093959732	2201.25503355705	2001.14093959732	2201.25503355705	0	200.114093959732	exact	0	6	0	0	0.459258126439900	5	5	5	5	0	1
NM_001001662	ZNF782	lane3	2201.25503355705	2401.36912751678	2601.48322147651	2801.59731543624	0	200.114093959732	exact	0	2	0	0	0.841886116991581	5	5	5	5	0	1
NM_001001662	ZNF782	lane3	2401.36912751678	2601.48322147651	2601.48322147651	2801.59731543624	0	200.114093959732	exact	0	2	0	0	0.841886116991581	5	5	5	5	0	1
NM_001001662	ZNF782	lane3	2601.48322147651	2801.59731543624	3001.71140939597	3201.82550335570	0	200.114093959732	exact	0	2	0	0	0.841886116991581	5	5	5	5	0	1
NM_001001662	ZNF782	lane3	2801.59731543624	3001.71140939597	3201.82550335570	3401.93959731544	0	200.114093959732	exact	0	2	0	0	0.841886116991581	5	5	5	6	0	1
NM_001001662	ZNF782	lane3	3001.71140939597	3201.82550335570	0	200.114093959732	400.228187919463	600.342281879195	exact	2	2	1	0.158113883008419	1	5	5	0	1	3	5
NM_001001662	ZNF782	lane3	29616.8859060403	29817	29616.8859060403	29817	29616.8859060403	29817	exact	1	2	0.5	0.0125791170934251	0.987420882906575	6	6	6	6	6	6
NM_001001662	ZNF782	lane5	0	200.114093959732	400.228187919463	600.342281879195	0	200.114093959732	exact	2	4	0.5	0.067585986488543	0.932414013511457	0	1	3	5	0	1
NM_001001662	ZNF782	lane5	200.114093959732	400.228187919463	200.114093959732	400.228187919463	0	200.114093959732	exact	0	2	0	0	0.841886116991581	1	3	1	3	0	1
NM_001001662	ZNF782	lane5	1801.02684563758	2001.14093959732	2001.14093959732	2201.25503355705	0	200.114093959732	exact	0	2	0	0	0.841886116991581	5	5	5	5	0	1
NM_001001662	ZNF782	lane5	2001.14093959732	2201.25503355705	2201.25503355705	2401.36912751678	0	200.114093959732	exact	0	2	0	0	0.841886116991581	5	5	5	5	0	1
NM_001001662	ZNF782	lane5	29616.8859060403	29817	29616.8859060403	29817	29616.8859060403	29817	exact	1	2	0.5	0.0125791170934251	0.987420882906575	6	6	6	6	6	6
NM_001001662	ZNF782	lane1	0	200.114093959732	400.228187919463	600.342281879195	0	200.114093959732	exact	1	9	0.111111111111111	0.00280913674659922	0.482496514917337	0	1	3	5	0	1
NM_001001662	ZNF782	lane1	200.114093959732	400.228187919463	600.342281879195	800.456375838926	0	200.114093959732	exact	2	12	0.166666666666667	0.0208625254600924	0.484137748685967	1	3	5	5	0	1
NM_001001662	ZNF782	lane1	400.228187919463	600.342281879195	800.456375838926	1000.57046979866	200.114093959732	400.228187919463	exact	1	9	0.111111111111111	0.00280913674659922	0.482496514917337	3	5	5	5	1	3
NM_001001662	ZNF782	lane1	600.342281879195	800.456375838926	800.456375838926	1000.57046979866	0	200.114093959732	exact	0	10	0	0	0.308497107818761	5	5	5	5	0	1
NM_001001662	ZNF782	lane1	800.456375838926	1000.57046979866	1200.68456375839	1400.79865771812	0	200.114093959732	exact	0	4	0	0	0.602364635616474	5	5	5	5	0	1
NM_001001662	ZNF782	lane1	1000.57046979866	1200.68456375839	1400.79865771812	1600.91275167785	0	200.114093959732	exact	0	22	0	0	0.154372512815575	5	5	5	5	0	1
NM_001001662	ZNF782	lane1	1200.68456375839	1400.79865771812	1400.79865771812	1600.91275167785	0	200.114093959732	exact	0	14	0	0	0.231635761650116	5	5	5	5	0	1
NM_001001662	ZNF782	lane1	1400.79865771812	1600.91275167785	1600.91275167785	1801.02684563758	0	200.114093959732	exact	0	26	0	0	0.132274604497754	5	5	5	5	0	1
NM_001001662	ZNF782	lane1	1600.91275167785	1801.02684563758	2001.14093959732	2201.25503355705	0	200.114093959732	exact	0	6	0	0	0.459258126439900	5	5	5	5	0	1
NM_001001662	ZNF782	lane1	1801.02684563758	2001.14093959732	2201.25503355705	2401.36912751678	0	200.114093959732	exact	0	40	0	0	0.0880973028788024	5	5	5	5	0	1
NM_001001662	ZNF782	lane1	2001.14093959732	2201.25503355705	2201.25503355705	2401.36912751678	1600.91275167785	1801.02684563758	exact	2	6	0.333333333333333	0.0432718682927417	0.777221904496488	5	5	5	5	5	5
NM_001001662	ZNF782	lane1	2201.25503355705	2401.36912751678	2401.36912751678	2601.48322147651	0	200.114093959732	exact	0	2	0	0	0.841886116991581	5	5	5	5	0	1
NM_001001662	ZNF782	lane1	2401.36912751678	2601.48322147651	0	200.114093959732	1600.91275167785	1801.02684563758	exact	2	2	1	0.158113883008419	1	5	5	0	1	5	5
NM_001001662	ZNF782	lane1	2601.48322147651	2801.59731543624	3001.71140939597	3201.82550335570	0	200.114093959732	exact	0	2	0	0	0.841886116991581	5	5	5	5	0	1
NM_001001662	ZNF782	lane1	2801.59731543624	3001.71140939597	3001.71140939597	3201.82550335570	400.228187919463	600.342281879195	exact	2	4	0.5	0.067585986488543	0.932414013511457	5	5	5	5	3	5
NM_001001662	ZNF782	lane1	29616.8859060403	29817	29616.8859060403	29817	29616.8859060403	29817	exact	1	2	0.5	0.0125791170934251	0.987420882906575	6	6	6	6	6	6
NM_001001662	ZNF782	lane2	0	200.114093959732	400.228187919463	600.342281879195	0	200.114093959732	exact	1	3	0.333333333333333	0.00840375865961263	0.905700675949754	0	1	3	5	0	1
NM_001001662	ZNF782	lane2	200.114093959732	400.228187919463	200.114093959732	400.228187919463	0	200.114093959732	exact	2	4	0.5	0.067585986488543	0.932414013511457	1	3	1	3	0	1
NM_001001662	ZNF782	lane2	400.228187919463	600.342281879195	800.456375838926	1000.57046979866	0	200.114093959732	exact	0	2	0	0	0.841886116991581	3	5	5	5	0	1
NM_001001662	ZNF782	lane2	800.456375838926	1000.57046979866	1400.79865771812	1600.91275167785	0	200.114093959732	exact	0	2	0	0	0.841886116991581	5	5	5	5	0	1
NM_001001662	ZNF782	lane2	1200.68456375839	1400.79865771812	1400.79865771812	1600.91275167785	0	200.114093959732	exact	0	2	0	0	0.841886116991581	5	5	5	5	0	1
NM_001001662	ZNF782	lane2	1400.79865771812	1600.91275167785	1600.91275167785	1801.02684563758	0	200.114093959732	exact	0	2	0	0	0.841886116991581	5	5	5	5	0	1
NM_001001662	ZNF782	lane2	1600.91275167785	1801.02684563758	2001.14093959732	2201.25503355705	0	200.114093959732	exact	0	2	0	0	0.841886116991581	5	5	5	5	0	1
NM_001001662	ZNF782	lane2	1801.02684563758	2001.14093959732	2201.25503355705	2401.36912751678	0	200.114093959732	exact	0	2	0	0	0.841886116991581	5	5	5	5	0	1
NM_001001662	ZNF782	lane2	2401.36912751678	2601.48322147651	2601.48322147651	2801.59731543624	0	200.114093959732	exact	0	2	0	0	0.841886116991581	5	5	5	5	0	1
NM_001001662	ZNF782	lane2	29616.8859060403	29817	29616.8859060403	29817	29616.8859060403	29817	exact	1	2	0.5	0.0125791170934251	0.987420882906575	6	6	6	6	6	6
NM_001001662	ZNF782	lane6	0	200.114093959732	0	200.114093959732	0	200.114093959732	exact	1	2	0.5	0.0125791170934251	0.987420882906575	0	1	0	1	0	1
NM_001001662	ZNF782	lane6	200.114093959732	400.228187919463	600.342281879195	800.456375838926	0	200.114093959732	exact	2	4	0.5	0.067585986488543	0.932414013511457	1	3	5	5	0	1
NM_001001662	ZNF782	lane6	1000.57046979866	1200.68456375839	1000.57046979866	1200.68456375839	0	200.114093959732	exact	0	2	0	0	0.841886116991581	5	5	5	5	0	1
NM_001001662	ZNF782	lane6	1200.68456375839	1400.79865771812	1600.91275167785	1801.02684563758	0	200.114093959732	exact	0	2	0	0	0.841886116991581	5	5	5	5	0	1
NM_001001662	ZNF782	lane6	1400.79865771812	1600.91275167785	1600.91275167785	1801.02684563758	0	200.114093959732	exact	0	4	0	0	0.602364635616474	5	5	5	5	0	1
NM_001001662	ZNF782	lane6	1600.91275167785	1801.02684563758	2001.14093959732	2201.25503355705	0	200.114093959732	exact	0	6	0	0	0.459258126439900	5	5	5	5	0	1
NM_001001662	ZNF782	lane6	1801.02684563758	2001.14093959732	2001.14093959732	2201.25503355705	0	200.114093959732	exact	0	2	0	0	0.841886116991581	5	5	5	5	0	1
NM_001001662	ZNF782	lane6	2001.14093959732	2201.25503355705	2201.25503355705	2401.36912751678	0	200.114093959732	exact	0	4	0	0	0.602364635616474	5	5	5	5	0	1
NM_001001662	ZNF782	lane6	2201.25503355705	2401.36912751678	2401.36912751678	2601.48322147651	0	200.114093959732	exact	0	2	0	0	0.841886116991581	5	5	5	5	0	1
NM_001001662	ZNF782	lane6	29616.8859060403	29817	29616.8859060403	29817	29616.8859060403	29817	exact	1	2	0.5	0.0125791170934251	0.987420882906575	6	6	6	6	6	6
NM_001001662	ZNF782	lane8	0	200.114093959732	400.228187919463	600.342281879195	0	200.114093959732	exact	1	3	0.333333333333333	0.00840375865961263	0.905700675949754	0	1	3	5	0	1
NM_001001662	ZNF782	lane8	400.228187919463	600.342281879195	0	200.114093959732	0	200.114093959732	exact	1	1	1	0.025	1	3	5	0	1	0	1
NM_001001662	ZNF782	lane8	1000.57046979866	1200.68456375839	1200.68456375839	1400.79865771812	0	200.114093959732	exact	0	2	0	0	0.841886116991581	5	5	5	5	0	1
NM_001001662	ZNF782	lane8	1600.91275167785	1801.02684563758	1801.02684563758	2001.14093959732	0	200.114093959732	exact	0	4	0	0	0.602364635616474	5	5	5	5	0	1
NM_001001662	ZNF782	lane8	1801.02684563758	2001.14093959732	2201.25503355705	2401.36912751678	0	200.114093959732	exact	0	2	0	0	0.841886116991581	5	5	5	5	0	1
NM_001001662	ZNF782	lane8	29616.8859060403	29817	29616.8859060403	29817	29616.8859060403	29817	exact	1	2	0.5	0.0125791170934251	0.987420882906575	6	6	6	6	6	6
NM_001001668	ZNF470	lane1	0	200.186915887850	200.186915887850	400.373831775701	0	200.186915887850	exact	1	3	0.333333333333333	0.00840375865961263	0.905700675949754	0	0	0	0	0	0
NM_001001668	ZNF470	lane1	600.560747663551	800.747663551402	1000.93457943925	1201.12149532710	0	200.186915887850	exact	0	4	0	0	0.602364635616474	1	3	5	5	0	0
NM_001001668	ZNF470	lane1	1000.93457943925	1201.12149532710	1401.30841121495	1601.49532710280	0	200.186915887850	exact	0	2	0	0	0.841886116991581	5	5	5	5	0	0
NM_001001668	ZNF470	lane1	1201.12149532710	1401.30841121495	1401.30841121495	1601.49532710280	0	200.186915887850	exact	0	4	0	0	0.602364635616474	5	5	5	5	0	0
NM_001001668	ZNF470	lane1	1401.30841121495	1601.49532710280	1601.49532710280	1801.68224299065	1201.12149532710	1401.30841121495	exact	2	8	0.25	0.0318540262499443	0.650855794412824	5	5	5	5	5	5
NM_001001668	ZNF470	lane1	1601.49532710280	1801.68224299065	1601.49532710280	1801.68224299065	0	200.186915887850	exact	0	2	0	0	0.841886116991581	5	5	5	5	0	0
NM_001001668	ZNF470	lane1	1801.68224299065	2001.86915887850	2202.05607476635	2402.24299065421	0	200.186915887850	exact	0	10	0	0	0.308497107818761	5	5	5	5	0	0
NM_001001668	ZNF470	lane1	2001.86915887850	2202.05607476635	2402.24299065421	2602.42990654206	0	200.186915887850	exact	0	4	0	0	0.602364635616474	5	5	5	5	0	0
NM_001001668	ZNF470	lane1	2202.05607476635	2402.24299065421	2402.24299065421	2602.42990654206	1000.93457943925	1201.12149532710	exact	2	4	0.5	0.067585986488543	0.932414013511457	5	5	5	5	5	5
NM_001001668	ZNF470	lane1	64059.8130841121	64260	64059.8130841121	64260	64059.8130841121	64260	exact	1	2	0.5	0.0125791170934251	0.987420882906575	6	6	6	6	6	6
NM_001001669	FLJ41603	lane2	0	199.931506849315	0	199.931506849315	0	199.931506849315	exact	1	4	0.25	0.00630946320970982	0.805879550316757	0	1	0	1	0	1
NM_001001669	FLJ41603	lane2	199.931506849315	399.86301369863	599.794520547945	799.72602739726	0	199.931506849315	exact	0	4	0	0	0.602364635616474	1	3	4	5	0	1
NM_001001669	FLJ41603	lane2	399.86301369863	599.794520547945	799.72602739726	999.657534246575	0	199.931506849315	exact	0	4	0	0	0.602364635616474	3	4	5	7	0	1
NM_001001669	FLJ41603	lane2	799.72602739726	999.657534246575	799.72602739726	999.657534246575	0	199.931506849315	exact	0	2	0	0	0.841886116991581	5	7	5	7	0	1
NM_001001669	FLJ41603	lane2	999.657534246575	1199.58904109589	0	199.931506849315	999.657534246575	1199.58904109589	exact	2	2	1	0.158113883008419	1	7	8	0	1	7	8
NM_001001669	FLJ41603	lane2	1199.58904109589	1399.52054794521	1599.45205479452	1799.38356164384	0	199.931506849315	exact	0	4	0	0	0.602364635616474	8	9	10	11	0	1
NM_001001669	FLJ41603	lane2	1399.52054794521	1599.45205479452	1799.38356164384	1999.31506849315	0	199.931506849315	exact	0	2	0	0	0.841886116991581	9	10	11	12	0	1
NM_001001669	FLJ41603	lane2	1799.38356164384	1999.31506849315	1999.31506849315	2199.24657534247	0	199.931506849315	exact	0	4	0	0	0.602364635616474	11	12	12	12	0	1
NM_001001669	FLJ41603	lane2	1999.31506849315	2199.24657534247	2399.17808219178	2599.10958904110	0	199.931506849315	exact	0	2	0	0	0.841886116991581	12	12	12	12	0	1
NM_001001669	FLJ41603	lane2	2199.24657534247	2399.17808219178	2599.10958904110	2799.04109589041	0	199.931506849315	exact	0	4	0	0	0.602364635616474	12	12	12	12	0	1
NM_001001669	FLJ41603	lane2	2799.04109589041	2998.97260273973	3198.90410958904	3398.83561643836	0	199.931506849315	exact	0	6	0	0	0.459258126439900	12	12	12	12	0	1
NM_001001669	FLJ41603	lane2	3198.90410958904	3398.83561643836	3798.69863013699	3998.6301369863	0	199.931506849315	exact	0	2	0	0	0.841886116991581	12	12	12	12	0	1
NM_001001669	FLJ41603	lane2	43585.0684931507	43785	43585.0684931507	43785	43585.0684931507	43785	exact	1	2	0.5	0.0125791170934251	0.987420882906575	13	13	13	13	13	13
NM_001001995	GPM6B	lane2	0	199.551724137931	0	199.551724137931	0	199.551724137931	exact	1	2	0.5	0.0125791170934251	0.987420882906575	0	0	0	0	0	0
NM_001001995	GPM6B	lane2	997.758620689655	1197.31034482759	1396.86206896552	1596.41379310345	0	199.551724137931	exact	0	4	0	0	0.602364635616474	5	7	7	7	0	0
NM_001001995	GPM6B	lane2	1197.31034482759	1396.86206896552	1596.41379310345	1795.96551724138	0	199.551724137931	exact	0	2	0	0	0.841886116991581	7	7	7	7	0	0
NM_001001995	GPM6B	lane2	1396.86206896552	1596.41379310345	1596.41379310345	1795.96551724138	0	199.551724137931	exact	0	2	0	0	0.841886116991581	7	7	7	7	0	0
NM_001001995	GPM6B	lane2	1596.41379310345	1795.96551724138	1995.51724137931	2195.06896551724	0	199.551724137931	exact	0	2	0	0	0.841886116991581	7	7	7	7	0	0
NM_001001995	GPM6B	lane2	2394.62068965517	2594.17241379310	2793.72413793103	2993.27586206897	0	199.551724137931	exact	0	2	0	0	0.841886116991581	7	7	7	7	0	0
NM_001001995	GPM6B	lane2	2594.17241379310	2793.72413793103	2793.72413793103	2993.27586206897	0	199.551724137931	exact	0	2	0	0	0.841886116991581	7	7	7	7	0	0
NM_001001995	GPM6B	lane2	2793.72413793103	2993.27586206897	0	199.551724137931	2594.17241379310	2793.72413793103	exact	2	2	1	0.158113883008419	1	7	7	0	0	7	7
NM_001001995	GPM6B	lane2	28735.4482758621	28935	28735.4482758621	28935	28735.4482758621	28935	exact	1	2	0.5	0.0125791170934251	0.987420882906575	8	8	8	8	8	8
NM_001002836	ZNF787	lane8	0	199.448275862069	0	199.448275862069	0	199.448275862069	exact	1	6	0.166666666666667	0.00421074451448944	0.641234578997675	0	2	0	2	0	2
NM_001002836	ZNF787	lane8	797.793103448276	997.241379310345	997.241379310345	1196.68965517241	0	199.448275862069	exact	0	2	0	0	0.841886116991581	2	2	2	2	0	2
NM_001002836	ZNF787	lane8	997.241379310345	1196.68965517241	997.241379310345	1196.68965517241	0	199.448275862069	exact	0	4	0	0	0.602364635616474	2	2	2	2	0	2
NM_001002836	ZNF787	lane8	1196.68965517241	1396.13793103448	1396.13793103448	1595.58620689655	0	199.448275862069	exact	0	8	0	0	0.369416647552819	2	2	2	2	0	2
NM_001002836	ZNF787	lane8	1396.13793103448	1595.58620689655	1595.58620689655	1795.03448275862	0	199.448275862069	exact	0	4	0	0	0.602364635616474	2	2	2	2	0	2
NM_001002836	ZNF787	lane8	1595.58620689655	1795.03448275862	1795.03448275862	1994.48275862069	997.241379310345	1196.68965517241	exact	2	56	0.0357142857142857	0.00435481274105265	0.123131807457996	2	2	2	3	2	2
NM_001002836	ZNF787	lane8	17152.5517241379	17352	17152.5517241379	17352	17152.5517241379	17352	exact	1	2	0.5	0.0125791170934251	0.987420882906575	3	3	3	3	3	3
NM_001002913	PTRH1	lane5	0	198	198	396	0	198	exact	1	3	0.333333333333333	0.00840375865961263	0.905700675949754	0	1	1	2	0	1
NM_001002913	PTRH1	lane5	198	396	396	594	0	198	exact	2	6	0.333333333333333	0.0432718682927417	0.777221904496488	1	2	2	4	0	1
NM_001002913	PTRH1	lane5	7128	7326	7128	7326	7128	7326	exact	1	2	0.5	0.0125791170934251	0.987420882906575	5	5	5	5	5	5
NM_001003722	GLE1	lane3	0	200.46	0	200.46	0	200.46	exact	1	2	0.5	0.0125791170934251	0.987420882906575	0	0	0	0	0	0
NM_001003722	GLE1	lane3	1804.14	2004.6	2205.06	2405.52	0	200.46	exact	0	2	0	0	0.841886116991581	11	13	15	15	0	0
NM_001003722	GLE1	lane3	2004.6	2205.06	2405.52	2605.98	0	200.46	exact	0	22	0	0	0.154372512815575	13	15	15	15	0	0
NM_001003722	GLE1	lane3	2205.06	2405.52	2605.98	2806.44	2004.6	2205.06	exact	2	28	0.0714285714285714	0.00877049670352714	0.235034773174591	15	15	15	15	13	15
NM_001003722	GLE1	lane3	2405.52	2605.98	2806.44	3006.9	0	200.46	exact	0	14	0	0	0.231635761650116	15	15	15	15	0	0
NM_001003722	GLE1	lane3	2605.98	2806.44	3006.9	3207.36	0	200.46	exact	0	14	0	0	0.231635761650116	15	15	15	15	0	0
NM_001003722	GLE1	lane3	2806.44	3006.9	3207.36	3407.82	0	200.46	exact	0	18	0	0	0.185301968137852	15	15	15	16	0	0
NM_001003722	GLE1	lane3	29868.54	30069	29868.54	30069	29868.54	30069	exact	1	2	0.5	0.0125791170934251	0.987420882906575	16	16	16	16	16	16
NM_001004	RPLP2	lane2	0	201.681818181818	201.681818181818	403.363636363636	0	201.681818181818	exact	2	942	0.00212314225053079	0.000257225876653888	0.00764828023281805	0	1	1	4	0	1
NM_001004	RPLP2	lane2	201.681818181818	403.363636363636	201.681818181818	403.363636363636	0	201.681818181818	exact	0	18	0	0	0.185301968137852	1	4	1	4	0	1
NM_001004	RPLP2	lane2	4235.31818181818	4437	4235.31818181818	4437	4235.31818181818	4437	exact	1	2	0.5	0.0125791170934251	0.987420882906575	5	5	5	5	5	5
NM_001005	RPS3	lane5	0	198.473684210526	198.473684210526	396.947368421053	0	198.473684210526	exact	1	137	0.0072992700729927	0.000184784443384767	0.0399968206735547	0	2	2	4	0	2
NM_001005	RPS3	lane5	198.473684210526	396.947368421053	595.421052631579	793.894736842105	198.473684210526	396.947368421053	exact	2	404	0.00495049504950495	0.000600091197908825	0.0177676286685574	2	4	5	6	2	4
NM_001005	RPS3	lane5	396.947368421053	595.421052631579	595.421052631579	793.894736842105	198.473684210526	396.947368421053	exact	4	1180	0.00338983050847458	0.000924363323950739	0.00865638097560173	4	5	5	6	2	4
NM_001005	RPS3	lane5	595.421052631579	793.894736842105	595.421052631579	793.894736842105	396.947368421053	595.421052631579	exact	2	16	0.125	0.0155136038154139	0.383476236849263	5	6	5	6	4	5
NM_001005	RPS3	lane5	7343.52631578947	7542	7343.52631578947	7542	7343.52631578947	7542	exact	1	2	0.5	0.0125791170934251	0.987420882906575	7	7	7	7	7	7
NM_001005	RPS3	lane6	0	198.473684210526	198.473684210526	396.947368421053	0	198.473684210526	exact	1	617	0.00162074554294976	4.10328825760642e-05	0.00899683257011796	0	2	2	4	0	2
NM_001005	RPS3	lane6	198.473684210526	396.947368421053	595.421052631579	793.894736842105	198.473684210526	396.947368421053	exact	2	914	0.00218818380743982	0.000265109152033260	0.00788191239280223	2	4	5	6	2	4
NM_001005	RPS3	lane6	396.947368421053	595.421052631579	595.421052631579	793.894736842105	198.473684210526	396.947368421053	exact	6	1240	0.00483870967741936	0.00177772868020709	0.0105018783791437	4	5	5	6	2	4
NM_001005	RPS3	lane6	595.421052631579	793.894736842105	595.421052631579	793.894736842105	0	198.473684210526	exact	0	16	0	0	0.205907214207823	5	6	5	6	0	2
NM_001005	RPS3	lane6	6946.57894736842	7145.05263157895	0	198.473684210526	0	198.473684210526	exact	1	1	1	0.025	1	7	7	0	2	0	2
NM_001005	RPS3	lane6	7343.52631578947	7542	7343.52631578947	7542	7343.52631578947	7542	exact	1	2	0.5	0.0125791170934251	0.987420882906575	7	7	7	7	7	7
NM_001005	RPS3	lane1	0	198.473684210526	198.473684210526	396.947368421053	0	198.473684210526	exact	1	1731	0.000577700751010976	1.46260097253492e-05	0.00321449537015783	0	2	2	4	0	2
NM_001005	RPS3	lane1	198.473684210526	396.947368421053	595.421052631579	793.894736842105	0	198.473684210526	exact	2	2118	0.000944287063267233	0.000114378008911231	0.00340688490007468	2	4	5	6	0	2
NM_001005	RPS3	lane1	396.947368421053	595.421052631579	595.421052631579	793.894736842105	198.473684210526	396.947368421053	exact	4	794	0.00503778337531486	0.00137428092295766	0.0128481039056453	4	5	5	6	2	4
NM_001005	RPS3	lane1	595.421052631579	793.894736842105	595.421052631579	793.894736842105	396.947368421053	595.421052631579	exact	4	30	0.133333333333333	0.0375534963383634	0.307218350276127	5	6	5	6	4	5
NM_001005	RPS3	lane1	7343.52631578947	7542	7343.52631578947	7542	7343.52631578947	7542	exact	1	2	0.5	0.0125791170934251	0.987420882906575	7	7	7	7	7	7
NM_001005	RPS3	lane8	0	198.473684210526	198.473684210526	396.947368421053	0	198.473684210526	exact	1	489	0.00204498977505112	5.17733181700786e-05	0.0113408353734790	0	2	2	4	0	2
NM_001005	RPS3	lane8	198.473684210526	396.947368421053	595.421052631579	793.894736842105	0	198.473684210526	exact	0	510	0	0	0.0072070010789107	2	4	5	6	0	2
NM_001005	RPS3	lane8	396.947368421053	595.421052631579	595.421052631579	793.894736842105	198.473684210526	396.947368421053	exact	6	1990	0.00301507537688442	0.00110725839671366	0.00655091533411789	4	5	5	6	2	4
NM_001005	RPS3	lane8	595.421052631579	793.894736842105	595.421052631579	793.894736842105	0	198.473684210526	exact	0	12	0	0	0.264648469397051	5	6	5	6	0	2
NM_001005	RPS3	lane8	7343.52631578947	7542	7343.52631578947	7542	7343.52631578947	7542	exact	1	2	0.5	0.0125791170934251	0.987420882906575	7	7	7	7	7	7
NM_001005	RPS3	lane3	0	198.473684210526	198.473684210526	396.947368421053	0	198.473684210526	exact	1	1395	0.0007168458781362	1.81488016054443e-05	0.00398747123067378	0	2	2	4	0	2
NM_001005	RPS3	lane3	198.473684210526	396.947368421053	595.421052631579	793.894736842105	0	198.473684210526	exact	0	2118	0	0	0.00174016472779370	2	4	5	6	0	2
NM_001005	RPS3	lane3	396.947368421053	595.421052631579	595.421052631579	793.894736842105	0	198.473684210526	exact	2	414	0.00483091787439614	0.000585582941045049	0.0173411671895902	4	5	5	6	0	2
NM_001005	RPS3	lane3	595.421052631579	793.894736842105	595.421052631579	793.894736842105	0	198.473684210526	exact	0	22	0	0	0.154372512815575	5	6	5	6	0	2
NM_001005	RPS3	lane3	7343.52631578947	7542	7343.52631578947	7542	7343.52631578947	7542	exact	1	2	0.5	0.0125791170934251	0.987420882906575	7	7	7	7	7	7
NM_001005404	YPEL2	lane5	0	200.374468085106	0	200.374468085106	0	200.374468085106	exact	1	4	0.25	0.00630946320970982	0.805879550316757	0	1	0	1	0	1
NM_001005404	YPEL2	lane5	200.374468085106	400.748936170213	200.374468085106	400.748936170213	200.374468085106	400.748936170213	exact	2	4	0.5	0.067585986488543	0.932414013511457	1	1	1	1	1	1
NM_001005404	YPEL2	lane5	601.123404255319	801.497872340425	801.497872340425	1001.87234042553	0	200.374468085106	exact	0	2	0	0	0.841886116991581	4	4	4	4	0	1
NM_001005404	YPEL2	lane5	801.497872340425	1001.87234042553	1202.24680851064	1402.62127659574	0	200.374468085106	exact	0	2	0	0	0.841886116991581	4	4	4	4	0	1
NM_001005404	YPEL2	lane5	1001.87234042553	1202.24680851064	1402.62127659574	1602.99574468085	0	200.374468085106	exact	0	2	0	0	0.841886116991581	4	4	4	4	0	1
NM_001005404	YPEL2	lane5	1202.24680851064	1402.62127659574	1602.99574468085	1803.37021276596	0	200.374468085106	exact	0	10	0	0	0.308497107818761	4	4	4	4	0	1
NM_001005404	YPEL2	lane5	1602.99574468085	1803.37021276596	2003.74468085106	2204.11914893617	0	200.374468085106	exact	0	4	0	0	0.602364635616474	4	4	4	4	0	1
NM_001005404	YPEL2	lane5	2003.74468085106	2204.11914893617	2404.49361702128	2604.86808510638	0	200.374468085106	exact	0	2	0	0	0.841886116991581	4	4	4	4	0	1
NM_001005404	YPEL2	lane5	2204.11914893617	2404.49361702128	2404.49361702128	2604.86808510638	0	200.374468085106	exact	0	2	0	0	0.841886116991581	4	4	4	4	0	1
NM_001005404	YPEL2	lane5	2404.49361702128	2604.86808510638	2805.24255319149	3005.61702127660	0	200.374468085106	exact	0	4	0	0	0.602364635616474	4	4	4	4	0	1
NM_001005404	YPEL2	lane5	3205.9914893617	3406.36595744681	3606.74042553191	3807.11489361702	0	200.374468085106	exact	0	16	0	0	0.205907214207823	4	4	4	4	0	1
NM_001005404	YPEL2	lane5	3406.36595744681	3606.74042553191	3606.74042553191	3807.11489361702	0	200.374468085106	exact	0	4	0	0	0.602364635616474	4	4	4	4	0	1
NM_001005404	YPEL2	lane5	46887.6255319149	47088	46887.6255319149	47088	46887.6255319149	47088	exact	1	2	0.5	0.0125791170934251	0.987420882906575	5	5	5	5	5	5
NM_001005404	YPEL2	lane3	0	200.374468085106	200.374468085106	400.748936170213	0	200.374468085106	exact	1	19	0.0526315789473684	0.00133162880417947	0.260280654195214	0	1	1	1	0	1
NM_001005404	YPEL2	lane3	200.374468085106	400.748936170213	601.123404255319	801.497872340425	0	200.374468085106	exact	2	26	0.0769230769230769	0.00945539100371273	0.251302916695374	1	1	4	4	0	1
NM_001005404	YPEL2	lane3	400.748936170213	601.123404255319	801.497872340425	1001.87234042553	0	200.374468085106	exact	0	16	0	0	0.205907214207823	1	4	4	4	0	1
NM_001005404	YPEL2	lane3	601.123404255319	801.497872340425	1001.87234042553	1202.24680851064	0	200.374468085106	exact	0	22	0	0	0.154372512815575	4	4	4	4	0	1
NM_001005404	YPEL2	lane3	801.497872340425	1001.87234042553	1202.24680851064	1402.62127659574	0	200.374468085106	exact	0	14	0	0	0.231635761650116	4	4	4	4	0	1
NM_001005404	YPEL2	lane3	1001.87234042553	1202.24680851064	1402.62127659574	1602.99574468085	801.497872340425	1001.87234042553	exact	2	38	0.0526315789473684	0.00643871671509189	0.177490590347641	4	4	4	4	4	4
NM_001005404	YPEL2	lane3	1202.24680851064	1402.62127659574	1602.99574468085	1803.37021276596	801.497872340425	1001.87234042553	exact	1	25	0.04	0.00101219969931088	0.203516913922414	4	4	4	4	4	4
NM_001005404	YPEL2	lane3	1402.62127659574	1602.99574468085	1803.37021276596	2003.74468085106	0	200.374468085106	exact	0	18	0	0	0.185301968137852	4	4	4	4	0	1
NM_001005404	YPEL2	lane3	1602.99574468085	1803.37021276596	1803.37021276596	2003.74468085106	0	200.374468085106	exact	0	12	0	0	0.264648469397051	4	4	4	4	0	1
NM_001005404	YPEL2	lane3	1803.37021276596	2003.74468085106	2204.11914893617	2404.49361702128	0	200.374468085106	exact	0	10	0	0	0.308497107818761	4	4	4	4	0	1
NM_001005404	YPEL2	lane3	2003.74468085106	2204.11914893617	2404.49361702128	2604.86808510638	0	200.374468085106	exact	0	18	0	0	0.185301968137852	4	4	4	4	0	1
NM_001005404	YPEL2	lane3	2204.11914893617	2404.49361702128	2604.86808510638	2805.24255319149	0	200.374468085106	exact	0	14	0	0	0.231635761650116	4	4	4	4	0	1
NM_001005404	YPEL2	lane3	2404.49361702128	2604.86808510638	2805.24255319149	3005.61702127660	0	200.374468085106	exact	0	10	0	0	0.308497107818761	4	4	4	4	0	1
NM_001005404	YPEL2	lane3	2604.86808510638	2805.24255319149	3005.61702127660	3205.9914893617	0	200.374468085106	exact	0	8	0	0	0.369416647552819	4	4	4	4	0	1
NM_001005404	YPEL2	lane3	2805.24255319149	3005.61702127660	3205.9914893617	3406.36595744681	0	200.374468085106	exact	0	24	0	0	0.142473597722526	4	4	4	4	0	1
NM_001005404	YPEL2	lane3	3005.61702127660	3205.9914893617	3406.36595744681	3606.74042553191	0	200.374468085106	exact	0	18	0	0	0.185301968137852	4	4	4	4	0	1
NM_001005404	YPEL2	lane3	3205.9914893617	3406.36595744681	3606.74042553191	3807.11489361702	0	200.374468085106	exact	0	12	0	0	0.264648469397051	4	4	4	4	0	1
NM_001005404	YPEL2	lane3	3406.36595744681	3606.74042553191	3807.11489361702	4007.48936170213	0	200.374468085106	exact	0	6	0	0	0.459258126439900	4	4	4	4	0	1
NM_001005404	YPEL2	lane3	3807.11489361702	4007.48936170213	4207.86382978723	4408.23829787234	0	200.374468085106	exact	0	12	0	0	0.264648469397051	4	4	4	4	0	1
NM_001005404	YPEL2	lane3	4007.48936170213	4207.86382978723	4408.23829787234	4608.61276595745	0	200.374468085106	exact	0	20	0	0	0.168433470983085	4	4	4	4	0	1
NM_001005404	YPEL2	lane3	4207.86382978723	4408.23829787234	4608.61276595745	4808.98723404255	0	200.374468085106	exact	0	8	0	0	0.369416647552819	4	4	4	4	0	1
NM_001005404	YPEL2	lane3	4608.61276595745	4808.98723404255	5009.36170212766	5209.73617021277	0	200.374468085106	exact	0	8	0	0	0.369416647552819	4	4	4	4	0	1
NM_001005404	YPEL2	lane3	46887.6255319149	47088	46887.6255319149	47088	46887.6255319149	47088	exact	1	2	0.5	0.0125791170934251	0.987420882906575	5	5	5	5	5	5
NM_001005404	YPEL2	lane6	0	200.374468085106	0	200.374468085106	0	200.374468085106	exact	1	4	0.25	0.00630946320970982	0.805879550316757	0	1	0	1	0	1
NM_001005404	YPEL2	lane6	200.374468085106	400.748936170213	601.123404255319	801.497872340425	0	200.374468085106	exact	0	2	0	0	0.841886116991581	1	1	4	4	0	1
NM_001005404	YPEL2	lane6	400.748936170213	601.123404255319	601.123404255319	801.497872340425	0	200.374468085106	exact	0	4	0	0	0.602364635616474	1	4	4	4	0	1
NM_001005404	YPEL2	lane6	801.497872340425	1001.87234042553	1202.24680851064	1402.62127659574	0	200.374468085106	exact	0	2	0	0	0.841886116991581	4	4	4	4	0	1
NM_001005404	YPEL2	lane6	1001.87234042553	1202.24680851064	1402.62127659574	1602.99574468085	400.748936170213	601.123404255319	exact	2	52	0.0384615384615385	0.00469228900927088	0.132128407276803	4	4	4	4	1	4
NM_001005404	YPEL2	lane6	1202.24680851064	1402.62127659574	1602.99574468085	1803.37021276596	0	200.374468085106	exact	0	24	0	0	0.142473597722526	4	4	4	4	0	1
NM_001005404	YPEL2	lane6	1402.62127659574	1602.99574468085	1803.37021276596	2003.74468085106	0	200.374468085106	exact	0	2	0	0	0.841886116991581	4	4	4	4	0	1
NM_001005404	YPEL2	lane6	1602.99574468085	1803.37021276596	2003.74468085106	2204.11914893617	0	200.374468085106	exact	0	26	0	0	0.132274604497754	4	4	4	4	0	1
NM_001005404	YPEL2	lane6	1803.37021276596	2003.74468085106	2204.11914893617	2404.49361702128	0	200.374468085106	exact	0	2	0	0	0.841886116991581	4	4	4	4	0	1
NM_001005404	YPEL2	lane6	2003.74468085106	2204.11914893617	2204.11914893617	2404.49361702128	0	200.374468085106	exact	0	2	0	0	0.841886116991581	4	4	4	4	0	1
NM_001005404	YPEL2	lane6	2204.11914893617	2404.49361702128	2604.86808510638	2805.24255319149	0	200.374468085106	exact	0	6	0	0	0.459258126439900	4	4	4	4	0	1
NM_001005404	YPEL2	lane6	2404.49361702128	2604.86808510638	2805.24255319149	3005.61702127660	0	200.374468085106	exact	0	4	0	0	0.602364635616474	4	4	4	4	0	1
NM_001005404	YPEL2	lane6	3005.61702127660	3205.9914893617	3205.9914893617	3406.36595744681	0	200.374468085106	exact	0	4	0	0	0.602364635616474	4	4	4	4	0	1
NM_001005404	YPEL2	lane6	3205.9914893617	3406.36595744681	3606.74042553191	3807.11489361702	0	200.374468085106	exact	0	26	0	0	0.132274604497754	4	4	4	4	0	1
NM_001005404	YPEL2	lane6	3406.36595744681	3606.74042553191	3606.74042553191	3807.11489361702	0	200.374468085106	exact	0	24	0	0	0.142473597722526	4	4	4	4	0	1
NM_001005404	YPEL2	lane6	3807.11489361702	4007.48936170213	4007.48936170213	4207.86382978723	0	200.374468085106	exact	0	2	0	0	0.841886116991581	4	4	4	4	0	1
NM_001005404	YPEL2	lane6	4207.86382978723	4408.23829787234	4608.61276595745	4808.98723404255	0	200.374468085106	exact	0	2	0	0	0.841886116991581	4	4	4	4	0	1
NM_001005404	YPEL2	lane6	46887.6255319149	47088	46887.6255319149	47088	46887.6255319149	47088	exact	1	2	0.5	0.0125791170934251	0.987420882906575	5	5	5	5	5	5
NM_001005851	ZNF780B	lane5	0	199.915384615385	199.915384615385	399.830769230769	0	199.915384615385	exact	1	3	0.333333333333333	0.00840375865961263	0.905700675949754	0	2	2	4	0	2
NM_001005851	ZNF780B	lane5	799.661538461538	999.576923076923	999.576923076923	1199.49230769231	599.746153846154	799.661538461538	exact	2	4	0.5	0.067585986488543	0.932414013511457	4	4	4	4	4	4
NM_001005851	ZNF780B	lane5	1999.15384615385	2199.06923076923	2199.06923076923	2398.98461538462	0	199.915384615385	exact	0	2	0	0	0.841886116991581	4	4	4	4	0	2
NM_001005851	ZNF780B	lane5	77767.0846153846	77967	77767.0846153846	77967	77767.0846153846	77967	exact	1	2	0.5	0.0125791170934251	0.987420882906575	5	5	5	5	5	5
NM_001006638	RAB37	lane5	0	200.495798319328	0	200.495798319328	0	200.495798319328	exact	1	2	0.5	0.0125791170934251	0.987420882906575	0	1	0	1	0	1
NM_001006638	RAB37	lane5	1002.47899159664	1202.97478991597	1202.97478991597	1403.47058823529	0	200.495798319328	exact	0	2	0	0	0.841886116991581	8	8	8	8	0	1
NM_001006638	RAB37	lane5	1804.46218487395	2004.95798319328	0	200.495798319328	1202.97478991597	1403.47058823529	exact	1	1	1	0.025	1	8	8	0	1	8	8
NM_001006638	RAB37	lane5	23658.5042016807	23859	23658.5042016807	23859	23658.5042016807	23859	exact	1	2	0.5	0.0125791170934251	0.987420882906575	9	9	9	9	9	9
NM_001006638	RAB37	lane8	0	200.495798319328	200.495798319328	400.991596638655	0	200.495798319328	exact	1	3	0.333333333333333	0.00840375865961263	0.905700675949754	0	1	1	4	0	1
NM_001006638	RAB37	lane8	601.487394957983	801.983193277311	601.487394957983	801.983193277311	0	200.495798319328	exact	0	2	0	0	0.841886116991581	7	8	7	8	0	1
NM_001006638	RAB37	lane8	801.983193277311	1002.47899159664	1002.47899159664	1202.97478991597	0	200.495798319328	exact	0	2	0	0	0.841886116991581	8	8	8	8	0	1
NM_001006638	RAB37	lane8	1002.47899159664	1202.97478991597	1202.97478991597	1403.47058823529	0	200.495798319328	exact	0	18	0	0	0.185301968137852	8	8	8	8	0	1
NM_001006638	RAB37	lane8	1202.97478991597	1403.47058823529	1202.97478991597	1403.47058823529	0	200.495798319328	exact	0	2	0	0	0.841886116991581	8	8	8	8	0	1
NM_001006638	RAB37	lane8	1804.46218487395	2004.95798319328	0	200.495798319328	1202.97478991597	1403.47058823529	exact	1	1	1	0.025	1	8	8	0	1	8	8
NM_001006638	RAB37	lane8	23658.5042016807	23859	23658.5042016807	23859	23658.5042016807	23859	exact	1	2	0.5	0.0125791170934251	0.987420882906575	9	9	9	9	9	9
NM_001006638	RAB37	lane3	0	200.495798319328	0	200.495798319328	0	200.495798319328	exact	1	4	0.25	0.00630946320970982	0.805879550316757	0	1	0	1	0	1
NM_001006638	RAB37	lane3	801.983193277311	1002.47899159664	1202.97478991597	1403.47058823529	0	200.495798319328	exact	0	14	0	0	0.231635761650116	8	8	8	8	0	1
NM_001006638	RAB37	lane3	1002.47899159664	1202.97478991597	1202.97478991597	1403.47058823529	0	200.495798319328	exact	0	6	0	0	0.459258126439900	8	8	8	8	0	1
NM_001006638	RAB37	lane3	1804.46218487395	2004.95798319328	0	200.495798319328	1202.97478991597	1403.47058823529	exact	1	1	1	0.025	1	8	8	0	1	8	8
NM_001006638	RAB37	lane3	23658.5042016807	23859	23658.5042016807	23859	23658.5042016807	23859	exact	1	2	0.5	0.0125791170934251	0.987420882906575	9	9	9	9	9	9
NM_001006638	RAB37	lane6	0	200.495798319328	0	200.495798319328	0	200.495798319328	exact	1	2	0.5	0.0125791170934251	0.987420882906575	0	1	0	1	0	1
NM_001006638	RAB37	lane6	801.983193277311	1002.47899159664	1202.97478991597	1403.47058823529	0	200.495798319328	exact	0	2	0	0	0.841886116991581	8	8	8	8	0	1
NM_001006638	RAB37	lane6	1002.47899159664	1202.97478991597	1202.97478991597	1403.47058823529	0	200.495798319328	exact	0	2	0	0	0.841886116991581	8	8	8	8	0	1
NM_001006638	RAB37	lane6	1804.46218487395	2004.95798319328	0	200.495798319328	1202.97478991597	1403.47058823529	exact	1	1	1	0.025	1	8	8	0	1	8	8
NM_001006638	RAB37	lane6	23658.5042016807	23859	23658.5042016807	23859	23658.5042016807	23859	exact	1	2	0.5	0.0125791170934251	0.987420882906575	9	9	9	9	9	9
NM_001006638	RAB37	lane1	0	200.495798319328	200.495798319328	400.991596638655	0	200.495798319328	exact	1	3	0.333333333333333	0.00840375865961263	0.905700675949754	0	1	1	4	0	1
NM_001006638	RAB37	lane1	601.487394957983	801.983193277311	1002.47899159664	1202.97478991597	0	200.495798319328	exact	0	2	0	0	0.841886116991581	7	8	8	8	0	1
NM_001006638	RAB37	lane1	801.983193277311	1002.47899159664	1202.97478991597	1403.47058823529	0	200.495798319328	exact	0	22	0	0	0.154372512815575	8	8	8	8	0	1
NM_001006638	RAB37	lane1	1002.47899159664	1202.97478991597	1202.97478991597	1403.47058823529	0	200.495798319328	exact	0	14	0	0	0.231635761650116	8	8	8	8	0	1
NM_001006638	RAB37	lane1	1202.97478991597	1403.47058823529	1403.47058823529	1603.96638655462	0	200.495798319328	exact	0	2	0	0	0.841886116991581	8	8	8	8	0	1
NM_001006638	RAB37	lane1	1804.46218487395	2004.95798319328	0	200.495798319328	1202.97478991597	1403.47058823529	exact	2	2	1	0.158113883008419	1	8	8	0	1	8	8
NM_001006638	RAB37	lane1	23658.5042016807	23859	23658.5042016807	23859	23658.5042016807	23859	exact	1	2	0.5	0.0125791170934251	0.987420882906575	9	9	9	9	9	9
NM_001007094	ZNF37A	lane6	0	199.822784810127	0	199.822784810127	0	199.822784810127	exact	3	4	0.75	0.194120449683243	0.99369053679029	0	1	0	1	0	1
NM_001007094	ZNF37A	lane6	62944.1772151899	63144	62944.1772151899	63144	62944.1772151899	63144	exact	1	2	0.5	0.0125791170934251	0.987420882906575	8	8	8	8	8	8
NM_001007094	ZNF37A	lane8	0	199.822784810127	0	199.822784810127	0	199.822784810127	exact	1	2	0.5	0.0125791170934251	0.987420882906575	0	1	0	1	0	1
NM_001007094	ZNF37A	lane8	199.822784810127	399.645569620253	399.645569620253	599.46835443038	0	199.822784810127	exact	2	4	0.5	0.067585986488543	0.932414013511457	1	1	1	2	0	1
NM_001007094	ZNF37A	lane8	62944.1772151899	63144	62944.1772151899	63144	62944.1772151899	63144	exact	1	2	0.5	0.0125791170934251	0.987420882906575	8	8	8	8	8	8
NM_001007527	LMBRD2	lane3	0	199.541095890411	399.082191780822	598.623287671233	0	199.541095890411	exact	1	39	0.0256410256410256	0.000648963895481969	0.134763921559498	0	0	1	2	0	0
NM_001007527	LMBRD2	lane3	199.541095890411	399.082191780822	598.623287671233	798.164383561644	0	199.541095890411	exact	0	18	0	0	0.185301968137852	0	1	2	4	0	0
NM_001007527	LMBRD2	lane3	399.082191780822	598.623287671233	798.164383561644	997.705479452055	0	199.541095890411	exact	0	30	0	0	0.115703308222028	1	2	4	5	0	0
NM_001007527	LMBRD2	lane3	598.623287671233	798.164383561644	997.705479452055	1197.24657534247	0	199.541095890411	exact	0	20	0	0	0.168433470983085	2	4	5	6	0	0
NM_001007527	LMBRD2	lane3	798.164383561644	997.705479452055	1197.24657534247	1396.78767123288	798.164383561644	997.705479452055	exact	2	10	0.2	0.0252107263268334	0.556095462307641	4	5	6	8	4	5
NM_001007527	LMBRD2	lane3	997.705479452055	1197.24657534247	1197.24657534247	1396.78767123288	798.164383561644	997.705479452055	exact	2	4	0.5	0.067585986488543	0.932414013511457	5	6	6	8	4	5
NM_001007527	LMBRD2	lane3	1396.78767123288	1596.32876712329	1596.32876712329	1795.8698630137	598.623287671233	798.164383561644	exact	4	6	0.666666666666667	0.222778095503512	0.956728131707258	8	9	9	10	2	4
NM_001007527	LMBRD2	lane3	1596.32876712329	1795.8698630137	1995.41095890411	2194.95205479452	0	199.541095890411	exact	0	2	0	0	0.841886116991581	9	10	12	14	0	0
NM_001007527	LMBRD2	lane3	1995.41095890411	2194.95205479452	2394.49315068493	2594.03424657534	0	199.541095890411	exact	0	6	0	0	0.459258126439900	12	14	16	17	0	0
NM_001007527	LMBRD2	lane3	2194.95205479452	2394.49315068493	2594.03424657534	2793.57534246575	0	199.541095890411	exact	0	2	0	0	0.841886116991581	14	16	17	17	0	0
NM_001007527	LMBRD2	lane3	28933.4589041096	29133	28933.4589041096	29133	28933.4589041096	29133	exact	1	2	0.5	0.0125791170934251	0.987420882906575	18	18	18	18	18	18
NM_001008393	C4orf46	lane1	0	199.528301886792	399.056603773585	598.584905660377	0	199.528301886792	exact	1	43	0.0232558139534884	0.00058861293159318	0.122890482701340	0	0	0	1	0	0
NM_001008393	C4orf46	lane1	199.528301886792	399.056603773585	399.056603773585	598.584905660377	0	199.528301886792	exact	0	18	0	0	0.185301968137852	0	0	0	1	0	0
NM_001008393	C4orf46	lane1	399.056603773585	598.584905660377	598.584905660377	798.11320754717	0	199.528301886792	exact	0	2	0	0	0.841886116991581	0	1	1	1	0	0
NM_001008393	C4orf46	lane1	1197.16981132075	1396.69811320755	1596.22641509434	1795.75471698113	0	199.528301886792	exact	1	3	0.333333333333333	0.00840375865961263	0.905700675949754	1	1	1	1	0	0
NM_001008393	C4orf46	lane1	1396.69811320755	1596.22641509434	1795.75471698113	1995.28301886792	0	199.528301886792	exact	0	2	0	0	0.841886116991581	1	1	1	1	0	0
NM_001008393	C4orf46	lane1	31525.4716981132	31725	31525.4716981132	31725	31525.4716981132	31725	exact	1	2	0.5	0.0125791170934251	0.987420882906575	2	2	2	2	2	2
NM_001008394	EID3	lane3	0	201.375	201.375	402.75	0	201.375	exact	1	23	0.0434782608695652	0.00110016863044149	0.219486607453480	0	0	0	0	0	0
NM_001008394	EID3	lane3	201.375	402.75	604.125	805.5	0	201.375	exact	0	6	0	0	0.459258126439900	0	0	0	0	0	0
NM_001008394	EID3	lane3	402.75	604.125	805.5	1006.875	402.75	604.125	exact	2	16	0.125	0.0155136038154139	0.383476236849263	0	0	0	0	0	0
NM_001008394	EID3	lane3	604.125	805.5	1006.875	1208.25	0	201.375	exact	0	6	0	0	0.459258126439900	0	0	0	0	0	0
NM_001008394	EID3	lane3	805.5	1006.875	1208.25	1409.625	0	201.375	exact	0	4	0	0	0.602364635616474	0	0	0	0	0	0
NM_001008394	EID3	lane3	12686.625	12888	12686.625	12888	12686.625	12888	exact	1	2	0.5	0.0125791170934251	0.987420882906575	1	1	1	1	1	1
NM_001008395	C7orf59	lane2	0	196.714285714286	393.428571428571	590.142857142857	0	196.714285714286	exact	3	117	0.0256410256410256	0.0053193348979037	0.0731067903706074	0	2	3	3	0	2
NM_001008395	C7orf59	lane2	196.714285714286	393.428571428571	196.714285714286	393.428571428571	0	196.714285714286	exact	0	2	0	0	0.841886116991581	2	3	2	3	0	2
NM_001008395	C7orf59	lane2	5311.28571428571	5508	5311.28571428571	5508	5311.28571428571	5508	exact	1	2	0.5	0.0125791170934251	0.987420882906575	4	4	4	4	4	4
NM_001008727	ZNF121	lane5	0	199.5	199.5	399	0	199.5	exact	1	3	0.333333333333333	0.00840375865961263	0.905700675949754	0	2	2	3	0	2
NM_001008727	ZNF121	lane5	399	598.5	798	997.5	0	199.5	exact	0	4	0	0	0.602364635616474	3	3	3	3	0	2
NM_001008727	ZNF121	lane5	598.5	798	0	199.5	199.5	399	exact	2	2	1	0.158113883008419	1	3	3	0	2	2	3
NM_001008727	ZNF121	lane5	997.5	1197	1197	1396.5	0	199.5	exact	0	2	0	0	0.841886116991581	3	3	3	3	0	2
NM_001008727	ZNF121	lane5	15361.5	15561	15361.5	15561	15361.5	15561	exact	1	2	0.5	0.0125791170934251	0.987420882906575	4	4	4	4	4	4
NM_001008727	ZNF121	lane3	0	199.5	399	598.5	0	199.5	exact	1	111	0.009009009009009	0.000228062350046354	0.0491734186115298	0	2	3	3	0	2
NM_001008727	ZNF121	lane3	199.5	399	598.5	798	0	199.5	exact	0	50	0	0	0.0711217364641976	2	3	3	3	0	2
NM_001008727	ZNF121	lane3	399	598.5	798	997.5	0	199.5	exact	0	24	0	0	0.142473597722526	3	3	3	3	0	2
NM_001008727	ZNF121	lane3	598.5	798	798	997.5	0	199.5	exact	0	4	0	0	0.602364635616474	3	3	3	3	0	2
NM_001008727	ZNF121	lane3	798	997.5	1197	1396.5	0	199.5	exact	0	4	0	0	0.602364635616474	3	3	3	3	0	2
NM_001008727	ZNF121	lane3	997.5	1197	1396.5	1596	997.5	1197	exact	2	14	0.142857142857143	0.0177945154831916	0.428129160909699	3	3	3	3	3	3
NM_001008727	ZNF121	lane3	15361.5	15561	15361.5	15561	15361.5	15561	exact	1	2	0.5	0.0125791170934251	0.987420882906575	4	4	4	4	4	4
NM_001008727	ZNF121	lane1	0	199.5	199.5	399	0	199.5	exact	1	137	0.0072992700729927	0.000184784443384767	0.0399968206735547	0	2	2	3	0	2
NM_001008727	ZNF121	lane1	199.5	399	598.5	798	0	199.5	exact	0	110	0	0	0.0329791940322197	2	3	3	3	0	2
NM_001008727	ZNF121	lane1	399	598.5	798	997.5	0	199.5	exact	0	22	0	0	0.154372512815575	3	3	3	3	0	2
NM_001008727	ZNF121	lane1	598.5	798	798	997.5	0	199.5	exact	0	10	0	0	0.308497107818761	3	3	3	3	0	2
NM_001008727	ZNF121	lane1	798	997.5	1197	1396.5	0	199.5	exact	0	6	0	0	0.459258126439900	3	3	3	3	0	2
NM_001008727	ZNF121	lane1	997.5	1197	1396.5	1596	798	997.5	exact	4	8	0.5	0.157012770487058	0.842987229512942	3	3	3	3	3	3
NM_001008727	ZNF121	lane1	15361.5	15561	15361.5	15561	15361.5	15561	exact	1	2	0.5	0.0125791170934251	0.987420882906575	4	4	4	4	4	4
NM_001009905	B3GNTL1	lane3	0	200.758064516129	401.516129032258	602.274193548387	0	200.758064516129	exact	3	13	0.230769230769231	0.0503810734911515	0.538131539234041	0	2	4	6	0	2
NM_001009905	B3GNTL1	lane3	200.758064516129	401.516129032258	602.274193548387	803.032258064516	0	200.758064516129	exact	2	22	0.090909090909091	0.011205586024151	0.291612741553933	2	4	6	8	0	2
NM_001009905	B3GNTL1	lane3	401.516129032258	602.274193548387	803.032258064516	1003.79032258065	0	200.758064516129	exact	0	18	0	0	0.185301968137852	4	6	8	10	0	2
NM_001009905	B3GNTL1	lane3	602.274193548387	803.032258064516	803.032258064516	1003.79032258065	0	200.758064516129	exact	0	10	0	0	0.308497107818761	6	8	8	10	0	2
NM_001009905	B3GNTL1	lane3	803.032258064516	1003.79032258065	1204.54838709677	1405.30645161290	401.516129032258	602.274193548387	exact	1	19	0.0526315789473684	0.00133162880417947	0.260280654195214	8	10	12	13	4	6
NM_001009905	B3GNTL1	lane3	1003.79032258065	1204.54838709677	1204.54838709677	1405.30645161290	0	200.758064516129	exact	0	2	0	0	0.841886116991581	10	12	12	13	0	2
NM_001009905	B3GNTL1	lane3	12246.2419354839	12447	12246.2419354839	12447	12246.2419354839	12447	exact	1	2	0.5	0.0125791170934251	0.987420882906575	13	13	13	13	13	13
NM_001009905	B3GNTL1	lane5	0	200.758064516129	0	200.758064516129	0	200.758064516129	exact	1	2	0.5	0.0125791170934251	0.987420882906575	0	2	0	2	0	2
NM_001009905	B3GNTL1	lane5	401.516129032258	602.274193548387	803.032258064516	1003.79032258065	0	200.758064516129	exact	0	4	0	0	0.602364635616474	4	6	8	10	0	2
NM_001009905	B3GNTL1	lane5	602.274193548387	803.032258064516	803.032258064516	1003.79032258065	0	200.758064516129	exact	0	2	0	0	0.841886116991581	6	8	8	10	0	2
NM_001009905	B3GNTL1	lane5	803.032258064516	1003.79032258065	1204.54838709677	1405.30645161290	0	200.758064516129	exact	0	4	0	0	0.602364635616474	8	10	12	13	0	2
NM_001009905	B3GNTL1	lane5	1003.79032258065	1204.54838709677	0	200.758064516129	1003.79032258065	1204.54838709677	exact	2	2	1	0.158113883008419	1	10	12	0	2	10	12
NM_001009905	B3GNTL1	lane5	12246.2419354839	12447	12246.2419354839	12447	12246.2419354839	12447	exact	1	2	0.5	0.0125791170934251	0.987420882906575	13	13	13	13	13	13
NM_001009984	C20orf194	lane3	0	200.308441558442	200.308441558442	400.616883116883	0	200.308441558442	exact	1	5	0.2	0.00505076337946808	0.71641793611809	0	1	1	3	0	1
NM_001009984	C20orf194	lane3	200.308441558442	400.616883116883	600.925324675325	801.233766233766	0	200.308441558442	exact	0	2	0	0	0.841886116991581	1	3	5	7	0	1
NM_001009984	C20orf194	lane3	400.616883116883	600.925324675325	801.233766233766	1001.54220779221	0	200.308441558442	exact	0	10	0	0	0.308497107818761	3	5	7	9	0	1
NM_001009984	C20orf194	lane3	600.925324675325	801.233766233766	801.233766233766	1001.54220779221	0	200.308441558442	exact	0	4	0	0	0.602364635616474	5	7	7	9	0	1
NM_001009984	C20orf194	lane3	801.233766233766	1001.54220779221	1201.85064935065	1402.15909090909	0	200.308441558442	exact	0	8	0	0	0.369416647552819	7	9	12	15	0	1
NM_001009984	C20orf194	lane3	1001.54220779221	1201.85064935065	1402.15909090909	1602.46753246753	0	200.308441558442	exact	0	2	0	0	0.841886116991581	9	12	15	18	0	1
NM_001009984	C20orf194	lane3	1201.85064935065	1402.15909090909	1602.46753246753	1802.77597402597	0	200.308441558442	exact	0	6	0	0	0.459258126439900	12	15	18	20	0	1
NM_001009984	C20orf194	lane3	1402.15909090909	1602.46753246753	1802.77597402597	2003.08441558442	0	200.308441558442	exact	0	4	0	0	0.602364635616474	15	18	20	22	0	1
NM_001009984	C20orf194	lane3	1602.46753246753	1802.77597402597	2003.08441558442	2203.39285714286	0	200.308441558442	exact	0	4	0	0	0.602364635616474	18	20	22	24	0	1
NM_001009984	C20orf194	lane3	1802.77597402597	2003.08441558442	2403.7012987013	2604.00974025974	0	200.308441558442	exact	0	4	0	0	0.602364635616474	20	22	26	27	0	1
NM_001009984	C20orf194	lane3	2003.08441558442	2203.39285714286	2403.7012987013	2604.00974025974	2003.08441558442	2203.39285714286	exact	2	8	0.25	0.0318540262499443	0.650855794412824	22	24	26	27	22	24
NM_001009984	C20orf194	lane3	2203.39285714286	2403.7012987013	2604.00974025974	2804.31818181818	0	200.308441558442	exact	0	4	0	0	0.602364635616474	24	26	27	29	0	1
NM_001009984	C20orf194	lane3	2604.00974025974	2804.31818181818	2804.31818181818	3004.62662337662	0	200.308441558442	exact	0	2	0	0	0.841886116991581	27	29	29	31	0	1
NM_001009984	C20orf194	lane3	2804.31818181818	3004.62662337662	3204.93506493506	3405.24350649351	0	200.308441558442	exact	0	2	0	0	0.841886116991581	29	31	33	35	0	1
NM_001009984	C20orf194	lane3	3004.62662337662	3204.93506493506	3004.62662337662	3204.93506493506	0	200.308441558442	exact	0	2	0	0	0.841886116991581	31	33	31	33	0	1
NM_001009984	C20orf194	lane3	3204.93506493506	3405.24350649351	3605.55194805195	3805.86038961039	0	200.308441558442	exact	0	4	0	0	0.602364635616474	33	35	36	36	0	1
NM_001009984	C20orf194	lane3	3405.24350649351	3605.55194805195	3805.86038961039	4006.16883116883	0	200.308441558442	exact	0	6	0	0	0.459258126439900	35	36	36	36	0	1
NM_001009984	C20orf194	lane3	3605.55194805195	3805.86038961039	4006.16883116883	4206.47727272727	0	200.308441558442	exact	0	6	0	0	0.459258126439900	36	36	36	36	0	1
NM_001009984	C20orf194	lane3	3805.86038961039	4006.16883116883	4006.16883116883	4206.47727272727	0	200.308441558442	exact	0	2	0	0	0.841886116991581	36	36	36	36	0	1
NM_001009984	C20orf194	lane3	4006.16883116883	4206.47727272727	4406.78571428571	4607.09415584416	0	200.308441558442	exact	0	6	0	0	0.459258126439900	36	36	36	36	0	1
NM_001009984	C20orf194	lane3	4206.47727272727	4406.78571428571	4607.09415584416	4807.4025974026	0	200.308441558442	exact	0	4	0	0	0.602364635616474	36	36	36	36	0	1
NM_001009984	C20orf194	lane3	4406.78571428571	4607.09415584416	4406.78571428571	4607.09415584416	0	200.308441558442	exact	0	2	0	0	0.841886116991581	36	36	36	36	0	1
NM_001009984	C20orf194	lane3	4807.4025974026	5007.71103896104	5208.01948051948	5408.32792207792	0	200.308441558442	exact	0	4	0	0	0.602364635616474	36	36	36	36	0	1
NM_001009984	C20orf194	lane3	5007.71103896104	5208.01948051948	5208.01948051948	5408.32792207792	0	200.308441558442	exact	0	2	0	0	0.841886116991581	36	36	36	36	0	1
NM_001009984	C20orf194	lane3	5208.01948051948	5408.32792207792	5608.63636363636	5808.9448051948	0	200.308441558442	exact	0	8	0	0	0.369416647552819	36	36	36	36	0	1
NM_001009984	C20orf194	lane3	5408.32792207792	5608.63636363636	5808.9448051948	6009.25324675325	0	200.308441558442	exact	0	2	0	0	0.841886116991581	36	36	36	36	0	1
NM_001009984	C20orf194	lane3	5608.63636363636	5808.9448051948	6009.25324675325	6209.56168831169	0	200.308441558442	exact	0	10	0	0	0.308497107818761	36	36	36	36	0	1
NM_001009984	C20orf194	lane3	5808.9448051948	6009.25324675325	6209.56168831169	6409.87012987013	0	200.308441558442	exact	0	2	0	0	0.841886116991581	36	36	36	36	0	1
NM_001009984	C20orf194	lane3	6009.25324675325	6209.56168831169	6409.87012987013	6610.17857142857	0	200.308441558442	exact	0	8	0	0	0.369416647552819	36	36	36	36	0	1
NM_001009984	C20orf194	lane3	6209.56168831169	6409.87012987013	6610.17857142857	6810.48701298701	0	200.308441558442	exact	0	2	0	0	0.841886116991581	36	36	36	36	0	1
NM_001009984	C20orf194	lane3	61494.6915584416	61695	61494.6915584416	61695	61494.6915584416	61695	exact	1	2	0.5	0.0125791170934251	0.987420882906575	37	37	37	37	37	37
NM_001009984	C20orf194	lane1	0	200.308441558442	200.308441558442	400.616883116883	0	200.308441558442	exact	1	17	0.0588235294117647	0.00148817439126658	0.286889396667221	0	1	1	3	0	1
NM_001009984	C20orf194	lane1	200.308441558442	400.616883116883	600.925324675325	801.233766233766	0	200.308441558442	exact	0	32	0	0	0.108881160679353	1	3	5	7	0	1
NM_001009984	C20orf194	lane1	400.616883116883	600.925324675325	801.233766233766	1001.54220779221	0	200.308441558442	exact	0	16	0	0	0.205907214207823	3	5	7	9	0	1
NM_001009984	C20orf194	lane1	801.233766233766	1001.54220779221	1201.85064935065	1402.15909090909	0	200.308441558442	exact	0	40	0	0	0.0880973028788024	7	9	12	15	0	1
NM_001009984	C20orf194	lane1	1001.54220779221	1201.85064935065	1402.15909090909	1602.46753246753	0	200.308441558442	exact	0	16	0	0	0.205907214207823	9	12	15	18	0	1
NM_001009984	C20orf194	lane1	1201.85064935065	1402.15909090909	1602.46753246753	1802.77597402597	0	200.308441558442	exact	0	6	0	0	0.459258126439900	12	15	18	20	0	1
NM_001009984	C20orf194	lane1	1402.15909090909	1602.46753246753	1802.77597402597	2003.08441558442	0	200.308441558442	exact	0	4	0	0	0.602364635616474	15	18	20	22	0	1
NM_001009984	C20orf194	lane1	1602.46753246753	1802.77597402597	2003.08441558442	2203.39285714286	0	200.308441558442	exact	0	24	0	0	0.142473597722526	18	20	22	24	0	1
NM_001009984	C20orf194	lane1	1802.77597402597	2003.08441558442	2203.39285714286	2403.7012987013	0	200.308441558442	exact	0	8	0	0	0.369416647552819	20	22	24	26	0	1
NM_001009984	C20orf194	lane1	2003.08441558442	2203.39285714286	2403.7012987013	2604.00974025974	2003.08441558442	2203.39285714286	exact	2	14	0.142857142857143	0.0177945154831916	0.428129160909699	22	24	26	27	22	24
NM_001009984	C20orf194	lane1	2203.39285714286	2403.7012987013	2604.00974025974	2804.31818181818	0	200.308441558442	exact	0	8	0	0	0.369416647552819	24	26	27	29	0	1
NM_001009984	C20orf194	lane1	2403.7012987013	2604.00974025974	2804.31818181818	3004.62662337662	2403.7012987013	2604.00974025974	exact	2	16	0.125	0.0155136038154139	0.383476236849263	26	27	29	31	26	27
NM_001009984	C20orf194	lane1	2604.00974025974	2804.31818181818	3004.62662337662	3204.93506493506	0	200.308441558442	exact	0	6	0	0	0.459258126439900	27	29	31	33	0	1
NM_001009984	C20orf194	lane1	2804.31818181818	3004.62662337662	3204.93506493506	3405.24350649351	0	200.308441558442	exact	0	22	0	0	0.154372512815575	29	31	33	35	0	1
NM_001009984	C20orf194	lane1	3004.62662337662	3204.93506493506	3204.93506493506	3405.24350649351	0	200.308441558442	exact	0	14	0	0	0.231635761650116	31	33	33	35	0	1
NM_001009984	C20orf194	lane1	3204.93506493506	3405.24350649351	3605.55194805195	3805.86038961039	0	200.308441558442	exact	0	4	0	0	0.602364635616474	33	35	36	36	0	1
NM_001009984	C20orf194	lane1	3405.24350649351	3605.55194805195	3805.86038961039	4006.16883116883	0	200.308441558442	exact	0	10	0	0	0.308497107818761	35	36	36	36	0	1
NM_001009984	C20orf194	lane1	3605.55194805195	3805.86038961039	4006.16883116883	4206.47727272727	0	200.308441558442	exact	0	14	0	0	0.231635761650116	36	36	36	36	0	1
NM_001009984	C20orf194	lane1	3805.86038961039	4006.16883116883	4006.16883116883	4206.47727272727	0	200.308441558442	exact	0	8	0	0	0.369416647552819	36	36	36	36	0	1
NM_001009984	C20orf194	lane1	4006.16883116883	4206.47727272727	4406.78571428571	4607.09415584416	0	200.308441558442	exact	0	8	0	0	0.369416647552819	36	36	36	36	0	1
NM_001009984	C20orf194	lane1	4206.47727272727	4406.78571428571	4607.09415584416	4807.4025974026	0	200.308441558442	exact	0	12	0	0	0.264648469397051	36	36	36	36	0	1
NM_001009984	C20orf194	lane1	4406.78571428571	4607.09415584416	4607.09415584416	4807.4025974026	0	200.308441558442	exact	0	8	0	0	0.369416647552819	36	36	36	36	0	1
NM_001009984	C20orf194	lane1	4607.09415584416	4807.4025974026	5007.71103896104	5208.01948051948	0	200.308441558442	exact	0	8	0	0	0.369416647552819	36	36	36	36	0	1
NM_001009984	C20orf194	lane1	4807.4025974026	5007.71103896104	5208.01948051948	5408.32792207792	0	200.308441558442	exact	0	4	0	0	0.602364635616474	36	36	36	36	0	1
NM_001009984	C20orf194	lane1	5007.71103896104	5208.01948051948	5408.32792207792	5608.63636363636	0	200.308441558442	exact	0	4	0	0	0.602364635616474	36	36	36	36	0	1
NM_001009984	C20orf194	lane1	5208.01948051948	5408.32792207792	5608.63636363636	5808.9448051948	0	200.308441558442	exact	0	6	0	0	0.459258126439900	36	36	36	36	0	1
NM_001009984	C20orf194	lane1	5408.32792207792	5608.63636363636	5808.9448051948	6009.25324675325	0	200.308441558442	exact	0	4	0	0	0.602364635616474	36	36	36	36	0	1
NM_001009984	C20orf194	lane1	5608.63636363636	5808.9448051948	5808.9448051948	6009.25324675325	0	200.308441558442	exact	0	16	0	0	0.205907214207823	36	36	36	36	0	1
NM_001009984	C20orf194	lane1	5808.9448051948	6009.25324675325	6009.25324675325	6209.56168831169	0	200.308441558442	exact	0	2	0	0	0.841886116991581	36	36	36	36	0	1
NM_001009984	C20orf194	lane1	6009.25324675325	6209.56168831169	6209.56168831169	6409.87012987013	0	200.308441558442	exact	0	6	0	0	0.459258126439900	36	36	36	36	0	1
NM_001009984	C20orf194	lane1	61494.6915584416	61695	61494.6915584416	61695	61494.6915584416	61695	exact	1	2	0.5	0.0125791170934251	0.987420882906575	37	37	37	37	37	37
NM_001009984	C20orf194	lane2	0	200.308441558442	200.308441558442	400.616883116883	0	200.308441558442	exact	1	3	0.333333333333333	0.00840375865961263	0.905700675949754	0	1	1	3	0	1
NM_001009984	C20orf194	lane2	200.308441558442	400.616883116883	600.925324675325	801.233766233766	0	200.308441558442	exact	0	4	0	0	0.602364635616474	1	3	5	7	0	1
NM_001009984	C20orf194	lane2	400.616883116883	600.925324675325	600.925324675325	801.233766233766	0	200.308441558442	exact	0	2	0	0	0.841886116991581	3	5	5	7	0	1
NM_001009984	C20orf194	lane2	600.925324675325	801.233766233766	801.233766233766	1001.54220779221	0	200.308441558442	exact	0	2	0	0	0.841886116991581	5	7	7	9	0	1
NM_001009984	C20orf194	lane2	801.233766233766	1001.54220779221	1201.85064935065	1402.15909090909	0	200.308441558442	exact	0	10	0	0	0.308497107818761	7	9	12	15	0	1
NM_001009984	C20orf194	lane2	1001.54220779221	1201.85064935065	1201.85064935065	1402.15909090909	0	200.308441558442	exact	0	2	0	0	0.841886116991581	9	12	12	15	0	1
NM_001009984	C20orf194	lane2	1201.85064935065	1402.15909090909	1602.46753246753	1802.77597402597	0	200.308441558442	exact	0	2	0	0	0.841886116991581	12	15	18	20	0	1
NM_001009984	C20orf194	lane2	1602.46753246753	1802.77597402597	2003.08441558442	2203.39285714286	0	200.308441558442	exact	0	4	0	0	0.602364635616474	18	20	22	24	0	1
NM_001009984	C20orf194	lane2	2003.08441558442	2203.39285714286	2403.7012987013	2604.00974025974	0	200.308441558442	exact	0	6	0	0	0.459258126439900	22	24	26	27	0	1
NM_001009984	C20orf194	lane2	2403.7012987013	2604.00974025974	0	200.308441558442	1201.85064935065	1402.15909090909	exact	2	2	1	0.158113883008419	1	26	27	0	1	12	15
NM_001009984	C20orf194	lane2	2604.00974025974	2804.31818181818	2804.31818181818	3004.62662337662	0	200.308441558442	exact	0	2	0	0	0.841886116991581	27	29	29	31	0	1
NM_001009984	C20orf194	lane2	2804.31818181818	3004.62662337662	3204.93506493506	3405.24350649351	0	200.308441558442	exact	0	2	0	0	0.841886116991581	29	31	33	35	0	1
NM_001009984	C20orf194	lane2	3004.62662337662	3204.93506493506	3204.93506493506	3405.24350649351	0	200.308441558442	exact	0	2	0	0	0.841886116991581	31	33	33	35	0	1
NM_001009984	C20orf194	lane2	3204.93506493506	3405.24350649351	3605.55194805195	3805.86038961039	0	200.308441558442	exact	0	2	0	0	0.841886116991581	33	35	36	36	0	1
NM_001009984	C20orf194	lane2	3405.24350649351	3605.55194805195	3605.55194805195	3805.86038961039	0	200.308441558442	exact	0	4	0	0	0.602364635616474	35	36	36	36	0	1
NM_001009984	C20orf194	lane2	3805.86038961039	4006.16883116883	3805.86038961039	4006.16883116883	0	200.308441558442	exact	0	2	0	0	0.841886116991581	36	36	36	36	0	1
NM_001009984	C20orf194	lane2	4006.16883116883	4206.47727272727	4206.47727272727	4406.78571428571	0	200.308441558442	exact	0	2	0	0	0.841886116991581	36	36	36	36	0	1
NM_001009984	C20orf194	lane2	4206.47727272727	4406.78571428571	4406.78571428571	4607.09415584416	0	200.308441558442	exact	0	4	0	0	0.602364635616474	36	36	36	36	0	1
NM_001009984	C20orf194	lane2	4607.09415584416	4807.4025974026	4807.4025974026	5007.71103896104	0	200.308441558442	exact	0	2	0	0	0.841886116991581	36	36	36	36	0	1
NM_001009984	C20orf194	lane2	4807.4025974026	5007.71103896104	5208.01948051948	5408.32792207792	0	200.308441558442	exact	0	2	0	0	0.841886116991581	36	36	36	36	0	1
NM_001009984	C20orf194	lane2	5208.01948051948	5408.32792207792	5608.63636363636	5808.9448051948	0	200.308441558442	exact	0	4	0	0	0.602364635616474	36	36	36	36	0	1
NM_001009984	C20orf194	lane2	5608.63636363636	5808.9448051948	6009.25324675325	6209.56168831169	0	200.308441558442	exact	0	6	0	0	0.459258126439900	36	36	36	36	0	1
NM_001009984	C20orf194	lane2	6009.25324675325	6209.56168831169	6209.56168831169	6409.87012987013	0	200.308441558442	exact	0	2	0	0	0.841886116991581	36	36	36	36	0	1
NM_001009984	C20orf194	lane2	61494.6915584416	61695	61494.6915584416	61695	61494.6915584416	61695	exact	1	2	0.5	0.0125791170934251	0.987420882906575	37	37	37	37	37	37
NM_001009991	SYTL3	lane2	0	199.048543689320	398.097087378641	597.145631067961	0	199.048543689320	exact	1	3	0.333333333333333	0.00840375865961263	0.905700675949754	0	2	4	5	0	2
NM_001009991	SYTL3	lane2	199.048543689320	398.097087378641	597.145631067961	796.194174757282	0	199.048543689320	exact	0	4	0	0	0.602364635616474	2	4	5	7	0	2
NM_001009991	SYTL3	lane2	398.097087378641	597.145631067961	796.194174757282	995.242718446602	0	199.048543689320	exact	0	6	0	0	0.459258126439900	4	5	7	9	0	2
NM_001009991	SYTL3	lane2	597.145631067961	796.194174757282	597.145631067961	796.194174757282	0	199.048543689320	exact	0	2	0	0	0.841886116991581	5	7	5	7	0	2
NM_001009991	SYTL3	lane2	995.242718446602	1194.29126213592	1393.33980582524	1592.38834951456	796.194174757282	995.242718446602	exact	2	4	0.5	0.067585986488543	0.932414013511457	9	10	12	13	7	9
NM_001009991	SYTL3	lane2	1194.29126213592	1393.33980582524	1592.38834951456	1791.43689320388	0	199.048543689320	exact	0	2	0	0	0.841886116991581	10	12	13	15	0	2
NM_001009991	SYTL3	lane2	1393.33980582524	1592.38834951456	1791.43689320388	1990.48543689320	0	199.048543689320	exact	0	2	0	0	0.841886116991581	12	13	15	16	0	2
NM_001009991	SYTL3	lane2	1592.38834951456	1791.43689320388	1990.48543689320	2189.53398058252	0	199.048543689320	exact	0	6	0	0	0.459258126439900	13	15	16	16	0	2
NM_001009991	SYTL3	lane2	20302.9514563107	20502	20302.9514563107	20502	20302.9514563107	20502	exact	1	2	0.5	0.0125791170934251	0.987420882906575	17	17	17	17	17	17
NM_001009993	FAM168B	lane1	0	200.185185185185	400.37037037037	600.555555555556	0	200.185185185185	exact	1	25	0.04	0.00101219969931088	0.203516913922414	0	0	3	4	0	0
NM_001009993	FAM168B	lane1	200.185185185185	400.37037037037	400.37037037037	600.555555555556	0	200.185185185185	exact	0	16	0	0	0.205907214207823	0	3	3	4	0	0
NM_001009993	FAM168B	lane1	400.37037037037	600.555555555556	800.74074074074	1000.92592592593	400.37037037037	600.555555555556	exact	2	46	0.0434782608695652	0.00530948284943	0.148386775920116	3	4	5	6	3	4
NM_001009993	FAM168B	lane1	600.555555555556	800.74074074074	1000.92592592593	1201.11111111111	0	200.185185185185	exact	0	14	0	0	0.231635761650116	4	5	6	6	0	0
NM_001009993	FAM168B	lane1	800.74074074074	1000.92592592593	1201.11111111111	1401.29629629630	0	200.185185185185	exact	0	26	0	0	0.132274604497754	5	6	6	6	0	0
NM_001009993	FAM168B	lane1	1000.92592592593	1201.11111111111	1401.29629629630	1601.48148148148	0	200.185185185185	exact	0	56	0	0	0.0637500966623622	6	6	6	6	0	0
NM_001009993	FAM168B	lane1	1201.11111111111	1401.29629629630	1601.48148148148	1801.66666666667	0	200.185185185185	exact	0	22	0	0	0.154372512815575	6	6	6	6	0	0
NM_001009993	FAM168B	lane1	1401.29629629630	1601.48148148148	1801.66666666667	2001.85185185185	0	200.185185185185	exact	0	6	0	0	0.459258126439900	6	6	6	6	0	0
NM_001009993	FAM168B	lane1	1601.48148148148	1801.66666666667	1801.66666666667	2001.85185185185	0	200.185185185185	exact	0	8	0	0	0.369416647552819	6	6	6	6	0	0
NM_001009993	FAM168B	lane1	1801.66666666667	2001.85185185185	2202.03703703704	2402.22222222222	0	200.185185185185	exact	0	58	0	0	0.0616210089039199	6	6	6	6	0	0
NM_001009993	FAM168B	lane1	2001.85185185185	2202.03703703704	2402.22222222222	2602.40740740741	0	200.185185185185	exact	0	24	0	0	0.142473597722526	6	6	6	6	0	0
NM_001009993	FAM168B	lane1	2202.03703703704	2402.22222222222	2602.40740740741	2802.59259259259	0	200.185185185185	exact	0	20	0	0	0.168433470983085	6	6	6	6	0	0
NM_001009993	FAM168B	lane1	2402.22222222222	2602.40740740741	2802.59259259259	3002.77777777778	0	200.185185185185	exact	0	12	0	0	0.264648469397051	6	6	6	6	0	0
NM_001009993	FAM168B	lane1	2602.40740740741	2802.59259259259	3002.77777777778	3202.96296296296	0	200.185185185185	exact	0	36	0	0	0.097393755914492	6	6	6	6	0	0
NM_001009993	FAM168B	lane1	2802.59259259259	3002.77777777778	3202.96296296296	3403.14814814815	0	200.185185185185	exact	0	34	0	0	0.102817924259013	6	6	6	6	0	0
NM_001009993	FAM168B	lane1	3002.77777777778	3202.96296296296	3202.96296296296	3403.14814814815	0	200.185185185185	exact	0	12	0	0	0.264648469397051	6	6	6	6	0	0
NM_001009993	FAM168B	lane1	3202.96296296296	3403.14814814815	3603.33333333333	3803.51851851852	0	200.185185185185	exact	0	18	0	0	0.185301968137852	6	6	6	6	0	0
NM_001009993	FAM168B	lane1	3403.14814814815	3603.33333333333	3803.51851851852	4003.7037037037	0	200.185185185185	exact	0	34	0	0	0.102817924259013	6	6	6	6	0	0
NM_001009993	FAM168B	lane1	3603.33333333333	3803.51851851852	4003.7037037037	4203.88888888889	2602.40740740741	2802.59259259259	exact	2	66	0.0303030303030303	0.00369113896142992	0.105216648579651	6	6	6	6	6	6
NM_001009993	FAM168B	lane1	3803.51851851852	4003.7037037037	4203.88888888889	4404.07407407407	0	200.185185185185	exact	0	46	0	0	0.0770618270519007	6	6	6	6	0	0
NM_001009993	FAM168B	lane1	4003.7037037037	4203.88888888889	4404.07407407407	4604.25925925926	0	200.185185185185	exact	0	50	0	0	0.0711217364641976	6	6	6	6	0	0
NM_001009993	FAM168B	lane1	4203.88888888889	4404.07407407407	4604.25925925926	4804.44444444444	0	200.185185185185	exact	0	24	0	0	0.142473597722526	6	6	6	6	0	0
NM_001009993	FAM168B	lane1	4404.07407407407	4604.25925925926	4604.25925925926	4804.44444444444	0	200.185185185185	exact	0	18	0	0	0.185301968137852	6	6	6	6	0	0
NM_001009993	FAM168B	lane1	4604.25925925926	4804.44444444444	5004.62962962963	5204.81481481481	0	200.185185185185	exact	0	24	0	0	0.142473597722526	6	6	6	6	0	0
NM_001009993	FAM168B	lane1	4804.44444444444	5004.62962962963	5204.81481481481	5405	0	200.185185185185	exact	0	10	0	0	0.308497107818761	6	6	6	6	0	0
NM_001009993	FAM168B	lane1	5004.62962962963	5204.81481481481	5204.81481481481	5405	0	200.185185185185	exact	0	2	0	0	0.841886116991581	6	6	6	6	0	0
NM_001009993	FAM168B	lane1	48444.8148148148	48645	48444.8148148148	48645	48444.8148148148	48645	exact	1	2	0.5	0.0125791170934251	0.987420882906575	7	7	7	7	7	7
NM_001009993	FAM168B	lane2	0	200.185185185185	200.185185185185	400.37037037037	0	200.185185185185	exact	1	11	0.090909090909091	0.00229897221381425	0.412779916988383	0	0	0	3	0	0
NM_001009993	FAM168B	lane2	200.185185185185	400.37037037037	400.37037037037	600.555555555556	0	200.185185185185	exact	0	2	0	0	0.841886116991581	0	3	3	4	0	0
NM_001009993	FAM168B	lane2	400.37037037037	600.555555555556	800.74074074074	1000.92592592593	0	200.185185185185	exact	0	6	0	0	0.459258126439900	3	4	5	6	0	0
NM_001009993	FAM168B	lane2	600.555555555556	800.74074074074	1000.92592592593	1201.11111111111	0	200.185185185185	exact	0	4	0	0	0.602364635616474	4	5	6	6	0	0
NM_001009993	FAM168B	lane2	800.74074074074	1000.92592592593	1201.11111111111	1401.29629629630	0	200.185185185185	exact	0	6	0	0	0.459258126439900	5	6	6	6	0	0
NM_001009993	FAM168B	lane2	1000.92592592593	1201.11111111111	1401.29629629630	1601.48148148148	0	200.185185185185	exact	0	10	0	0	0.308497107818761	6	6	6	6	0	0
NM_001009993	FAM168B	lane2	1401.29629629630	1601.48148148148	1801.66666666667	2001.85185185185	0	200.185185185185	exact	0	4	0	0	0.602364635616474	6	6	6	6	0	0
NM_001009993	FAM168B	lane2	1601.48148148148	1801.66666666667	1801.66666666667	2001.85185185185	0	200.185185185185	exact	0	2	0	0	0.841886116991581	6	6	6	6	0	0
NM_001009993	FAM168B	lane2	1801.66666666667	2001.85185185185	2202.03703703704	2402.22222222222	0	200.185185185185	exact	0	12	0	0	0.264648469397051	6	6	6	6	0	0
NM_001009993	FAM168B	lane2	2001.85185185185	2202.03703703704	2402.22222222222	2602.40740740741	0	200.185185185185	exact	0	4	0	0	0.602364635616474	6	6	6	6	0	0
NM_001009993	FAM168B	lane2	2202.03703703704	2402.22222222222	2402.22222222222	2602.40740740741	2001.85185185185	2202.03703703704	exact	2	8	0.25	0.0318540262499443	0.650855794412824	6	6	6	6	6	6
NM_001009993	FAM168B	lane2	2402.22222222222	2602.40740740741	2802.59259259259	3002.77777777778	0	200.185185185185	exact	0	8	0	0	0.369416647552819	6	6	6	6	0	0
NM_001009993	FAM168B	lane2	2602.40740740741	2802.59259259259	2802.59259259259	3002.77777777778	0	200.185185185185	exact	0	4	0	0	0.602364635616474	6	6	6	6	0	0
NM_001009993	FAM168B	lane2	2802.59259259259	3002.77777777778	3202.96296296296	3403.14814814815	0	200.185185185185	exact	0	4	0	0	0.602364635616474	6	6	6	6	0	0
NM_001009993	FAM168B	lane2	3202.96296296296	3403.14814814815	3603.33333333333	3803.51851851852	0	200.185185185185	exact	0	4	0	0	0.602364635616474	6	6	6	6	0	0
NM_001009993	FAM168B	lane2	3403.14814814815	3603.33333333333	3803.51851851852	4003.7037037037	0	200.185185185185	exact	0	12	0	0	0.264648469397051	6	6	6	6	0	0
NM_001009993	FAM168B	lane2	3603.33333333333	3803.51851851852	4003.7037037037	4203.88888888889	0	200.185185185185	exact	0	10	0	0	0.308497107818761	6	6	6	6	0	0
NM_001009993	FAM168B	lane2	3803.51851851852	4003.7037037037	4203.88888888889	4404.07407407407	0	200.185185185185	exact	0	14	0	0	0.231635761650116	6	6	6	6	0	0
NM_001009993	FAM168B	lane2	4003.7037037037	4203.88888888889	4404.07407407407	4604.25925925926	0	200.185185185185	exact	0	14	0	0	0.231635761650116	6	6	6	6	0	0
NM_001009993	FAM168B	lane2	4203.88888888889	4404.07407407407	4604.25925925926	4804.44444444444	0	200.185185185185	exact	0	10	0	0	0.308497107818761	6	6	6	6	0	0
NM_001009993	FAM168B	lane2	4404.07407407407	4604.25925925926	4404.07407407407	4604.25925925926	0	200.185185185185	exact	0	2	0	0	0.841886116991581	6	6	6	6	0	0
NM_001009993	FAM168B	lane2	4604.25925925926	4804.44444444444	5004.62962962963	5204.81481481481	0	200.185185185185	exact	0	6	0	0	0.459258126439900	6	6	6	6	0	0
NM_001009993	FAM168B	lane2	4804.44444444444	5004.62962962963	5004.62962962963	5204.81481481481	0	200.185185185185	exact	0	2	0	0	0.841886116991581	6	6	6	6	0	0
NM_001009993	FAM168B	lane2	48444.8148148148	48645	48444.8148148148	48645	48444.8148148148	48645	exact	1	2	0.5	0.0125791170934251	0.987420882906575	7	7	7	7	7	7
NM_001009993	FAM168B	lane5	0	200.185185185185	200.185185185185	400.37037037037	0	200.185185185185	exact	1	11	0.090909090909091	0.00229897221381425	0.412779916988383	0	0	0	3	0	0
NM_001009993	FAM168B	lane5	200.185185185185	400.37037037037	600.555555555556	800.74074074074	0	200.185185185185	exact	0	2	0	0	0.841886116991581	0	3	4	5	0	0
NM_001009993	FAM168B	lane5	400.37037037037	600.555555555556	800.74074074074	1000.92592592593	0	200.185185185185	exact	0	4	0	0	0.602364635616474	3	4	5	6	0	0
NM_001009993	FAM168B	lane5	800.74074074074	1000.92592592593	1201.11111111111	1401.29629629630	0	200.185185185185	exact	0	2	0	0	0.841886116991581	5	6	6	6	0	0
NM_001009993	FAM168B	lane5	1601.48148148148	1801.66666666667	2001.85185185185	2202.03703703704	0	200.185185185185	exact	0	2	0	0	0.841886116991581	6	6	6	6	0	0
NM_001009993	FAM168B	lane5	1801.66666666667	2001.85185185185	2001.85185185185	2202.03703703704	0	200.185185185185	exact	0	6	0	0	0.459258126439900	6	6	6	6	0	0
NM_001009993	FAM168B	lane5	2001.85185185185	2202.03703703704	2202.03703703704	2402.22222222222	0	200.185185185185	exact	0	8	0	0	0.369416647552819	6	6	6	6	0	0
NM_001009993	FAM168B	lane5	2202.03703703704	2402.22222222222	2402.22222222222	2602.40740740741	0	200.185185185185	exact	0	2	0	0	0.841886116991581	6	6	6	6	0	0
NM_001009993	FAM168B	lane5	2602.40740740741	2802.59259259259	3002.77777777778	3202.96296296296	200.185185185185	400.37037037037	exact	1	3	0.333333333333333	0.00840375865961263	0.905700675949754	6	6	6	6	0	3
NM_001009993	FAM168B	lane5	3002.77777777778	3202.96296296296	3403.14814814815	3603.33333333333	0	200.185185185185	exact	0	2	0	0	0.841886116991581	6	6	6	6	0	0
NM_001009993	FAM168B	lane5	3202.96296296296	3403.14814814815	3403.14814814815	3603.33333333333	0	200.185185185185	exact	0	2	0	0	0.841886116991581	6	6	6	6	0	0
NM_001009993	FAM168B	lane5	3403.14814814815	3603.33333333333	3803.51851851852	4003.7037037037	0	200.185185185185	exact	0	2	0	0	0.841886116991581	6	6	6	6	0	0
NM_001009993	FAM168B	lane5	3603.33333333333	3803.51851851852	3803.51851851852	4003.7037037037	0	200.185185185185	exact	0	4	0	0	0.602364635616474	6	6	6	6	0	0
NM_001009993	FAM168B	lane5	3803.51851851852	4003.7037037037	4203.88888888889	4404.07407407407	0	200.185185185185	exact	0	10	0	0	0.308497107818761	6	6	6	6	0	0
NM_001009993	FAM168B	lane5	4003.7037037037	4203.88888888889	4203.88888888889	4404.07407407407	0	200.185185185185	exact	0	16	0	0	0.205907214207823	6	6	6	6	0	0
NM_001009993	FAM168B	lane5	4203.88888888889	4404.07407407407	4404.07407407407	4604.25925925926	0	200.185185185185	exact	0	2	0	0	0.841886116991581	6	6	6	6	0	0
NM_001009993	FAM168B	lane5	4404.07407407407	4604.25925925926	4604.25925925926	4804.44444444444	0	200.185185185185	exact	0	16	0	0	0.205907214207823	6	6	6	6	0	0
NM_001009993	FAM168B	lane5	4604.25925925926	4804.44444444444	4804.44444444444	5004.62962962963	4404.07407407407	4604.25925925926	exact	2	4	0.5	0.067585986488543	0.932414013511457	6	6	6	6	6	6
NM_001009993	FAM168B	lane5	4804.44444444444	5004.62962962963	5204.81481481481	5405	0	200.185185185185	exact	0	2	0	0	0.841886116991581	6	6	6	6	0	0
NM_001009993	FAM168B	lane5	48444.8148148148	48645	48444.8148148148	48645	48444.8148148148	48645	exact	1	2	0.5	0.0125791170934251	0.987420882906575	7	7	7	7	7	7
NM_001010	RPS6	lane2	0	201.648648648649	201.648648648649	403.297297297297	0	201.648648648649	exact	3	1127	0.00266193433895297	0.000549291633556104	0.00775941919174683	0	2	2	3	0	2
NM_001010	RPS6	lane2	201.648648648649	403.297297297297	604.945945945946	806.594594594595	0	201.648648648649	exact	0	684	0	0	0.00537858196907437	2	3	4	5	0	2
NM_001010	RPS6	lane2	403.297297297297	604.945945945946	604.945945945946	806.594594594595	403.297297297297	604.945945945946	exact	2	158	0.0126582278481013	0.00153666318632606	0.0449760547549855	3	4	4	5	3	4
NM_001010	RPS6	lane2	604.945945945946	806.594594594595	604.945945945946	806.594594594595	0	201.648648648649	exact	0	2	0	0	0.841886116991581	4	5	4	5	0	2
NM_001010	RPS6	lane2	7259.35135135135	7461	7259.35135135135	7461	7259.35135135135	7461	exact	1	2	0.5	0.0125791170934251	0.987420882906575	6	6	6	6	6	6
NM_001010	RPS6	lane3	0	201.648648648649	403.297297297297	604.945945945946	0	201.648648648649	exact	3	2699	0.00111152278621712	0.000229281403961168	0.00324487232392368	0	2	3	4	0	2
NM_001010	RPS6	lane3	201.648648648649	403.297297297297	604.945945945946	806.594594594595	201.648648648649	403.297297297297	exact	2	2644	0.00075642965204236	9.16202713889813e-05	0.00272978555327885	2	3	4	5	2	3
NM_001010	RPS6	lane3	403.297297297297	604.945945945946	604.945945945946	806.594594594595	201.648648648649	403.297297297297	exact	4	308	0.0129870129870130	0.00354955554423908	0.0329162813635389	3	4	4	5	2	3
NM_001010	RPS6	lane3	604.945945945946	806.594594594595	604.945945945946	806.594594594595	0	201.648648648649	exact	0	28	0	0	0.123436118500264	4	5	4	5	0	2
NM_001010	RPS6	lane3	7259.35135135135	7461	7259.35135135135	7461	7259.35135135135	7461	exact	1	2	0.5	0.0125791170934251	0.987420882906575	6	6	6	6	6	6
NM_001010	RPS6	lane1	0	201.648648648649	403.297297297297	604.945945945946	0	201.648648648649	exact	1	2683	0.000372717107715244	9.4363356430982e-06	0.00207487844355936	0	2	3	4	0	2
NM_001010	RPS6	lane1	201.648648648649	403.297297297297	604.945945945946	806.594594594595	201.648648648649	403.297297297297	exact	8	1898	0.00421496311907271	0.00182142479044589	0.0082881795758436	2	3	4	5	2	3
NM_001010	RPS6	lane1	403.297297297297	604.945945945946	604.945945945946	806.594594594595	0	201.648648648649	exact	6	396	0.0151515151515152	0.00558010751281379	0.0326852512888030	3	4	4	5	0	2
NM_001010	RPS6	lane1	604.945945945946	806.594594594595	604.945945945946	806.594594594595	403.297297297297	604.945945945946	exact	2	6	0.333333333333333	0.0432718682927417	0.777221904496488	4	5	4	5	3	4
NM_001010	RPS6	lane1	7259.35135135135	7461	7259.35135135135	7461	7259.35135135135	7461	exact	1	2	0.5	0.0125791170934251	0.987420882906575	6	6	6	6	6	6
NM_001010	RPS6	lane5	0	201.648648648649	403.297297297297	604.945945945946	0	201.648648648649	exact	1	367	0.00272479564032698	6.89834733490491e-05	0.0150873693825246	0	2	3	4	0	2
NM_001010	RPS6	lane5	201.648648648649	403.297297297297	403.297297297297	604.945945945946	201.648648648649	403.297297297297	exact	2	464	0.00431034482758621	0.000522429679921221	0.0154830312296346	2	3	3	4	2	3
NM_001010	RPS6	lane5	403.297297297297	604.945945945946	604.945945945946	806.594594594595	0	201.648648648649	exact	0	114	0	0	0.0318406540834741	3	4	4	5	0	2
NM_001010	RPS6	lane5	7259.35135135135	7461	7259.35135135135	7461	7259.35135135135	7461	exact	1	2	0.5	0.0125791170934251	0.987420882906575	6	6	6	6	6	6
NM_001010	RPS6	lane8	0	201.648648648649	403.297297297297	604.945945945946	0	201.648648648649	exact	1	319	0.00313479623824451	7.93630198187012e-05	0.0173413254188672	0	2	3	4	0	2
NM_001010	RPS6	lane8	201.648648648649	403.297297297297	403.297297297297	604.945945945946	0	201.648648648649	exact	0	572	0	0	0.0064283392059008	2	3	3	4	0	2
NM_001010	RPS6	lane8	403.297297297297	604.945945945946	604.945945945946	806.594594594595	403.297297297297	604.945945945946	exact	2	280	0.00714285714285714	0.000866206727755947	0.0255628425221442	3	4	4	5	3	4
NM_001010	RPS6	lane8	7259.35135135135	7461	7259.35135135135	7461	7259.35135135135	7461	exact	1	2	0.5	0.0125791170934251	0.987420882906575	6	6	6	6	6	6
NM_001010	RPS6	lane6	0	201.648648648649	403.297297297297	604.945945945946	0	201.648648648649	exact	1	823	0.00121506682867558	3.07623554854919e-05	0.00675114601782989	0	2	3	4	0	2
NM_001010	RPS6	lane6	201.648648648649	403.297297297297	403.297297297297	604.945945945946	0	201.648648648649	exact	0	734	0	0	0.0050131135196535	2	3	3	4	0	2
NM_001010	RPS6	lane6	403.297297297297	604.945945945946	604.945945945946	806.594594594595	403.297297297297	604.945945945946	exact	2	172	0.0116279069767442	0.00141130865300443	0.0413708531360421	3	4	4	5	3	4
NM_001010	RPS6	lane6	604.945945945946	806.594594594595	604.945945945946	806.594594594595	0	201.648648648649	exact	0	4	0	0	0.602364635616474	4	5	4	5	0	2
NM_001010	RPS6	lane6	7259.35135135135	7461	7259.35135135135	7461	7259.35135135135	7461	exact	1	2	0.5	0.0125791170934251	0.987420882906575	6	6	6	6	6	6
NM_001010858	RNF187	lane8	0	199.914893617021	0	199.914893617021	0	199.914893617021	exact	1	2	0.5	0.0125791170934251	0.987420882906575	0	0	0	0	0	0
NM_001010858	RNF187	lane8	199.914893617021	399.829787234043	399.829787234043	599.744680851064	0	199.914893617021	exact	0	4	0	0	0.602364635616474	0	0	0	1	0	0
NM_001010858	RNF187	lane8	399.829787234043	599.744680851064	599.744680851064	799.659574468085	0	199.914893617021	exact	0	24	0	0	0.142473597722526	0	1	1	2	0	0
NM_001010858	RNF187	lane8	599.744680851064	799.659574468085	799.659574468085	999.574468085106	0	199.914893617021	exact	0	54	0	0	0.0660315142444218	1	2	2	3	0	0
NM_001010858	RNF187	lane8	799.659574468085	999.574468085106	999.574468085106	1199.48936170213	0	199.914893617021	exact	0	22	0	0	0.154372512815575	2	3	3	3	0	0
NM_001010858	RNF187	lane8	999.574468085106	1199.48936170213	999.574468085106	1199.48936170213	0	199.914893617021	exact	0	2	0	0	0.841886116991581	3	3	3	3	0	0
NM_001010858	RNF187	lane8	1199.48936170213	1399.40425531915	1199.48936170213	1399.40425531915	1199.48936170213	1399.40425531915	exact	2	6	0.333333333333333	0.0432718682927417	0.777221904496488	3	3	3	3	3	3
NM_001010858	RNF187	lane8	1399.40425531915	1599.31914893617	1599.31914893617	1799.23404255319	0	199.914893617021	exact	0	8	0	0	0.369416647552819	3	3	3	3	0	0
NM_001010858	RNF187	lane8	27988.085106383	28188	27988.085106383	28188	27988.085106383	28188	exact	1	2	0.5	0.0125791170934251	0.987420882906575	4	4	4	4	4	4
NM_001010867	C1orf69	lane8	0	199.794943820225	0	199.794943820225	0	199.794943820225	exact	1	2	0.5	0.0125791170934251	0.987420882906575	0	0	0	0	0	0
NM_001010867	C1orf69	lane8	599.384831460674	799.179775280899	998.974719101124	1198.76966292135	0	199.794943820225	exact	0	6	0	0	0.459258126439900	1	2	2	2	0	0
NM_001010867	C1orf69	lane8	799.179775280899	998.974719101124	998.974719101124	1198.76966292135	0	199.794943820225	exact	0	4	0	0	0.602364635616474	2	2	2	2	0	0
NM_001010867	C1orf69	lane8	1198.76966292135	1398.56460674157	1398.56460674157	1598.35955056180	0	199.794943820225	exact	0	2	0	0	0.841886116991581	2	2	2	2	0	0
NM_001010867	C1orf69	lane8	1398.56460674157	1598.35955056180	1798.15449438202	1997.94943820225	1198.76966292135	1398.56460674157	exact	2	28	0.0714285714285714	0.00877049670352714	0.235034773174591	2	2	2	2	2	2
NM_001010867	C1orf69	lane8	1598.35955056180	1798.15449438202	1798.15449438202	1997.94943820225	0	199.794943820225	exact	0	32	0	0	0.108881160679353	2	2	2	2	0	0
NM_001010867	C1orf69	lane8	1798.15449438202	1997.94943820225	1997.94943820225	2197.74438202247	0	199.794943820225	exact	0	2	0	0	0.841886116991581	2	2	2	2	0	0
NM_001010867	C1orf69	lane8	1997.94943820225	2197.74438202247	2197.74438202247	2397.53932584270	0	199.794943820225	exact	0	4	0	0	0.602364635616474	2	2	2	2	0	0
NM_001010867	C1orf69	lane8	2197.74438202247	2397.53932584270	2397.53932584270	2597.33426966292	0	199.794943820225	exact	0	2	0	0	0.841886116991581	2	2	2	2	0	0
NM_001010867	C1orf69	lane8	2397.53932584270	2597.33426966292	2597.33426966292	2797.12921348315	0	199.794943820225	exact	0	4	0	0	0.602364635616474	2	2	2	2	0	0
NM_001010867	C1orf69	lane8	2597.33426966292	2797.12921348315	2797.12921348315	2996.92415730337	0	199.794943820225	exact	0	6	0	0	0.459258126439900	2	2	2	2	0	0
NM_001010867	C1orf69	lane8	70927.2050561798	71127	70927.2050561798	71127	70927.2050561798	71127	exact	1	2	0.5	0.0125791170934251	0.987420882906575	3	3	3	3	3	3
NM_001010867	C1orf69	lane6	0	199.794943820225	399.589887640449	599.384831460674	0	199.794943820225	exact	1	3	0.333333333333333	0.00840375865961263	0.905700675949754	0	0	0	1	0	0
NM_001010867	C1orf69	lane6	599.384831460674	799.179775280899	998.974719101124	1198.76966292135	0	199.794943820225	exact	0	4	0	0	0.602364635616474	1	2	2	2	0	0
NM_001010867	C1orf69	lane6	1398.56460674157	1598.35955056180	1798.15449438202	1997.94943820225	0	199.794943820225	exact	0	28	0	0	0.123436118500264	2	2	2	2	0	0
NM_001010867	C1orf69	lane6	1598.35955056180	1798.15449438202	1798.15449438202	1997.94943820225	1398.56460674157	1598.35955056180	exact	2	16	0.125	0.0155136038154139	0.383476236849263	2	2	2	2	2	2
NM_001010867	C1orf69	lane6	2397.53932584270	2597.33426966292	2597.33426966292	2797.12921348315	0	199.794943820225	exact	0	8	0	0	0.369416647552819	2	2	2	2	0	0
NM_001010867	C1orf69	lane6	70927.2050561798	71127	70927.2050561798	71127	70927.2050561798	71127	exact	1	2	0.5	0.0125791170934251	0.987420882906575	3	3	3	3	3	3
NM_001010875	SLC25A30	lane3	0	199.963636363636	399.927272727273	599.890909090909	0	199.963636363636	exact	1	91	0.0109890109890110	0.000278178971210075	0.0597108128163316	0	1	3	5	0	1
NM_001010875	SLC25A30	lane3	199.963636363636	399.927272727273	599.890909090909	799.854545454545	0	199.963636363636	exact	2	34	0.0588235294117647	0.00720491743904972	0.196773209335576	1	3	5	7	0	1
NM_001010875	SLC25A30	lane3	399.927272727273	599.890909090909	799.854545454545	999.818181818182	0	199.963636363636	exact	2	12	0.166666666666667	0.0208625254600924	0.484137748685967	3	5	7	9	0	1
NM_001010875	SLC25A30	lane3	599.890909090909	799.854545454545	999.818181818182	1199.78181818182	399.927272727273	599.890909090909	exact	4	34	0.117647058823529	0.0330016803364696	0.274503487142356	5	7	9	9	3	5
NM_001010875	SLC25A30	lane3	799.854545454545	999.818181818182	1199.78181818182	1399.74545454545	0	199.963636363636	exact	0	20	0	0	0.168433470983085	7	9	9	9	0	1
NM_001010875	SLC25A30	lane3	999.818181818182	1199.78181818182	1399.74545454545	1599.70909090909	0	199.963636363636	exact	0	24	0	0	0.142473597722526	9	9	9	9	0	1
NM_001010875	SLC25A30	lane3	1199.78181818182	1399.74545454545	1399.74545454545	1599.70909090909	0	199.963636363636	exact	0	4	0	0	0.602364635616474	9	9	9	9	0	1
NM_001010875	SLC25A30	lane3	1799.67272727273	1999.63636363636	2199.6	2399.56363636364	0	199.963636363636	exact	0	2	0	0	0.841886116991581	9	9	9	9	0	1
NM_001010875	SLC25A30	lane3	1999.63636363636	2199.6	2399.56363636364	2599.52727272727	0	199.963636363636	exact	0	8	0	0	0.369416647552819	9	9	9	9	0	1
NM_001010875	SLC25A30	lane3	2199.6	2399.56363636364	2399.56363636364	2599.52727272727	0	199.963636363636	exact	0	2	0	0	0.841886116991581	9	9	9	9	0	1
NM_001010875	SLC25A30	lane3	2599.52727272727	2799.49090909091	2999.45454545455	3199.41818181818	0	199.963636363636	exact	0	6	0	0	0.459258126439900	9	9	9	9	0	1
NM_001010875	SLC25A30	lane3	2799.49090909091	2999.45454545455	3199.41818181818	3399.38181818182	0	199.963636363636	exact	0	2	0	0	0.841886116991581	9	9	9	9	0	1
NM_001010875	SLC25A30	lane3	2999.45454545455	3199.41818181818	3399.38181818182	3599.34545454545	999.818181818182	1199.78181818182	exact	2	6	0.333333333333333	0.0432718682927417	0.777221904496488	9	9	9	9	9	9
NM_001010875	SLC25A30	lane3	3199.41818181818	3399.38181818182	3399.38181818182	3599.34545454545	0	199.963636363636	exact	0	6	0	0	0.459258126439900	9	9	9	9	0	1
NM_001010875	SLC25A30	lane3	32794.0363636364	32994	32794.0363636364	32994	32794.0363636364	32994	exact	1	2	0.5	0.0125791170934251	0.987420882906575	10	10	10	10	10	10
NM_001010875	SLC25A30	lane2	0	199.963636363636	399.927272727273	599.890909090909	0	199.963636363636	exact	1	29	0.0344827586206897	0.000872646883579908	0.177644295488723	0	1	3	5	0	1
NM_001010875	SLC25A30	lane2	199.963636363636	399.927272727273	599.890909090909	799.854545454545	0	199.963636363636	exact	0	4	0	0	0.602364635616474	1	3	5	7	0	1
NM_001010875	SLC25A30	lane2	399.927272727273	599.890909090909	799.854545454545	999.818181818182	399.927272727273	599.890909090909	exact	2	8	0.25	0.0318540262499443	0.650855794412824	3	5	7	9	3	5
NM_001010875	SLC25A30	lane2	599.890909090909	799.854545454545	999.818181818182	1199.78181818182	0	199.963636363636	exact	0	8	0	0	0.369416647552819	5	7	9	9	0	1
NM_001010875	SLC25A30	lane2	799.854545454545	999.818181818182	1199.78181818182	1399.74545454545	0	199.963636363636	exact	0	2	0	0	0.841886116991581	7	9	9	9	0	1
NM_001010875	SLC25A30	lane2	999.818181818182	1199.78181818182	1399.74545454545	1599.70909090909	0	199.963636363636	exact	0	4	0	0	0.602364635616474	9	9	9	9	0	1
NM_001010875	SLC25A30	lane2	1399.74545454545	1599.70909090909	1799.67272727273	1999.63636363636	0	199.963636363636	exact	0	2	0	0	0.841886116991581	9	9	9	9	0	1
NM_001010875	SLC25A30	lane2	1999.63636363636	2199.6	2599.52727272727	2799.49090909091	0	199.963636363636	exact	0	2	0	0	0.841886116991581	9	9	9	9	0	1
NM_001010875	SLC25A30	lane2	2199.6	2399.56363636364	2599.52727272727	2799.49090909091	0	199.963636363636	exact	0	4	0	0	0.602364635616474	9	9	9	9	0	1
NM_001010875	SLC25A30	lane2	32794.0363636364	32994	32794.0363636364	32994	32794.0363636364	32994	exact	1	2	0.5	0.0125791170934251	0.987420882906575	10	10	10	10	10	10
NM_001010879	ZIK1	lane6	0	200.625	0	200.625	0	200.625	exact	1	2	0.5	0.0125791170934251	0.987420882906575	0	2	0	2	0	2
NM_001010879	ZIK1	lane6	200.625	401.25	401.25	601.875	0	200.625	exact	2	4	0.5	0.067585986488543	0.932414013511457	2	3	3	3	0	2
NM_001010879	ZIK1	lane6	401.25	601.875	601.875	802.5	0	200.625	exact	0	2	0	0	0.841886116991581	3	3	3	3	0	2
NM_001010879	ZIK1	lane6	601.875	802.5	802.5	1003.125	0	200.625	exact	0	2	0	0	0.841886116991581	3	3	3	3	0	2
NM_001010879	ZIK1	lane6	2006.25	2206.875	2407.5	2608.125	0	200.625	exact	0	6	0	0	0.459258126439900	3	3	3	3	0	2
NM_001010879	ZIK1	lane6	23874.375	24075	23874.375	24075	23874.375	24075	exact	1	2	0.5	0.0125791170934251	0.987420882906575	4	4	4	4	4	4
NM_001010879	ZIK1	lane1	0	200.625	401.25	601.875	0	200.625	exact	1	11	0.090909090909091	0.00229897221381425	0.412779916988383	0	2	3	3	0	2
NM_001010879	ZIK1	lane1	200.625	401.25	601.875	802.5	0	200.625	exact	0	28	0	0	0.123436118500264	2	3	3	3	0	2
NM_001010879	ZIK1	lane1	401.25	601.875	802.5	1003.125	0	200.625	exact	0	14	0	0	0.231635761650116	3	3	3	3	0	2
NM_001010879	ZIK1	lane1	601.875	802.5	1003.125	1203.75	0	200.625	exact	0	8	0	0	0.369416647552819	3	3	3	3	0	2
NM_001010879	ZIK1	lane1	802.5	1003.125	1203.75	1404.375	0	200.625	exact	0	8	0	0	0.369416647552819	3	3	3	3	0	2
NM_001010879	ZIK1	lane1	1003.125	1203.75	1404.375	1605	802.5	1003.125	exact	2	34	0.0588235294117647	0.00720491743904972	0.196773209335576	3	3	3	3	3	3
NM_001010879	ZIK1	lane1	1203.75	1404.375	1605	1805.625	0	200.625	exact	0	8	0	0	0.369416647552819	3	3	3	3	0	2
NM_001010879	ZIK1	lane1	1404.375	1605	1805.625	2006.25	0	200.625	exact	0	32	0	0	0.108881160679353	3	3	3	3	0	2
NM_001010879	ZIK1	lane1	1605	1805.625	2006.25	2206.875	0	200.625	exact	0	30	0	0	0.115703308222028	3	3	3	3	0	2
NM_001010879	ZIK1	lane1	1805.625	2006.25	2206.875	2407.5	0	200.625	exact	0	16	0	0	0.205907214207823	3	3	3	3	0	2
NM_001010879	ZIK1	lane1	2006.25	2206.875	2407.5	2608.125	0	200.625	exact	0	16	0	0	0.205907214207823	3	3	3	3	0	2
NM_001010879	ZIK1	lane1	2206.875	2407.5	2407.5	2608.125	0	200.625	exact	0	2	0	0	0.841886116991581	3	3	3	3	0	2
NM_001010879	ZIK1	lane1	23874.375	24075	23874.375	24075	23874.375	24075	exact	1	2	0.5	0.0125791170934251	0.987420882906575	4	4	4	4	4	4
NM_001010883	FAM102B	lane1	0	200.2125	400.425	600.6375	0	200.2125	exact	1	11	0.090909090909091	0.00229897221381425	0.412779916988383	0	0	3	5	0	0
NM_001010883	FAM102B	lane1	200.2125	400.425	600.6375	800.85	0	200.2125	exact	0	20	0	0	0.168433470983085	0	3	5	7	0	0
NM_001010883	FAM102B	lane1	400.425	600.6375	600.6375	800.85	0	200.2125	exact	0	4	0	0	0.602364635616474	3	5	5	7	0	0
NM_001010883	FAM102B	lane1	600.6375	800.85	1001.0625	1201.275	400.425	600.6375	exact	2	20	0.1	0.0123485271702948	0.316982714019082	5	7	8	10	3	5
NM_001010883	FAM102B	lane1	800.85	1001.0625	1201.275	1401.4875	0	200.2125	exact	0	20	0	0	0.168433470983085	7	8	10	10	0	0
NM_001010883	FAM102B	lane1	1001.0625	1201.275	1401.4875	1601.7	0	200.2125	exact	0	10	0	0	0.308497107818761	8	10	10	10	0	0
NM_001010883	FAM102B	lane1	1201.275	1401.4875	1401.4875	1601.7	0	200.2125	exact	0	8	0	0	0.369416647552819	10	10	10	10	0	0
NM_001010883	FAM102B	lane1	1601.7	1801.9125	2002.125	2202.3375	0	200.2125	exact	0	2	0	0	0.841886116991581	10	10	10	10	0	0
NM_001010883	FAM102B	lane1	1801.9125	2002.125	2202.3375	2402.55	0	200.2125	exact	0	8	0	0	0.369416647552819	10	10	10	10	0	0
NM_001010883	FAM102B	lane1	2002.125	2202.3375	2402.55	2602.7625	0	200.2125	exact	0	6	0	0	0.459258126439900	10	10	10	10	0	0
NM_001010883	FAM102B	lane1	2602.7625	2802.975	3003.1875	3203.4	0	200.2125	exact	0	2	0	0	0.841886116991581	10	10	10	10	0	0
NM_001010883	FAM102B	lane1	2802.975	3003.1875	3003.1875	3203.4	0	200.2125	exact	0	4	0	0	0.602364635616474	10	10	10	10	0	0
NM_001010883	FAM102B	lane1	3003.1875	3203.4	3203.4	3403.6125	0	200.2125	exact	0	2	0	0	0.841886116991581	10	10	10	10	0	0
NM_001010883	FAM102B	lane1	3203.4	3403.6125	3603.825	3804.0375	0	200.2125	exact	0	2	0	0	0.841886116991581	10	10	10	10	0	0
NM_001010883	FAM102B	lane1	3603.825	3804.0375	3804.0375	4004.25	0	200.2125	exact	0	8	0	0	0.369416647552819	10	10	10	10	0	0
NM_001010883	FAM102B	lane1	3804.0375	4004.25	4204.4625	4404.675	0	200.2125	exact	0	12	0	0	0.264648469397051	10	10	10	10	0	0
NM_001010883	FAM102B	lane1	47850.7875	48051	47850.7875	48051	47850.7875	48051	exact	1	2	0.5	0.0125791170934251	0.987420882906575	11	11	11	11	11	11
NM_001010895	C9orf102	lane3	0	200.066985645933	0	200.066985645933	0	200.066985645933	exact	1	2	0.5	0.0125791170934251	0.987420882906575	0	0	0	0	0	0
NM_001010895	C9orf102	lane3	200.066985645933	400.133971291866	600.200956937799	800.267942583732	0	200.066985645933	exact	0	4	0	0	0.602364635616474	0	0	1	1	0	0
NM_001010895	C9orf102	lane3	400.133971291866	600.200956937799	800.267942583732	1000.33492822967	0	200.066985645933	exact	0	10	0	0	0.308497107818761	0	1	1	2	0	0
NM_001010895	C9orf102	lane3	600.200956937799	800.267942583732	1000.33492822967	1200.40191387560	0	200.066985645933	exact	0	8	0	0	0.369416647552819	1	1	2	3	0	0
NM_001010895	C9orf102	lane3	800.267942583732	1000.33492822967	1200.40191387560	1400.46889952153	0	200.066985645933	exact	0	8	0	0	0.369416647552819	1	2	3	5	0	0
NM_001010895	C9orf102	lane3	1000.33492822967	1200.40191387560	1400.46889952153	1600.53588516746	0	200.066985645933	exact	0	18	0	0	0.185301968137852	2	3	5	6	0	0
NM_001010895	C9orf102	lane3	1200.40191387560	1400.46889952153	1600.53588516746	1800.60287081340	1000.33492822967	1200.40191387560	exact	2	14	0.142857142857143	0.0177945154831916	0.428129160909699	3	5	6	7	2	3
NM_001010895	C9orf102	lane3	1400.46889952153	1600.53588516746	1800.60287081340	2000.66985645933	0	200.066985645933	exact	0	8	0	0	0.369416647552819	5	6	7	9	0	0
NM_001010895	C9orf102	lane3	1600.53588516746	1800.60287081340	2000.66985645933	2200.73684210526	0	200.066985645933	exact	0	12	0	0	0.264648469397051	6	7	9	11	0	0
NM_001010895	C9orf102	lane3	1800.60287081340	2000.66985645933	2000.66985645933	2200.73684210526	0	200.066985645933	exact	0	4	0	0	0.602364635616474	7	9	9	11	0	0
NM_001010895	C9orf102	lane3	2000.66985645933	2200.73684210526	2200.73684210526	2400.80382775120	0	200.066985645933	exact	0	6	0	0	0.459258126439900	9	11	11	13	0	0
NM_001010895	C9orf102	lane3	41613.9330143541	41814	41613.9330143541	41814	41613.9330143541	41814	exact	1	2	0.5	0.0125791170934251	0.987420882906575	14	14	14	14	14	14
NM_001011	RPS7	lane1	0	198.272727272727	198.272727272727	396.545454545455	0	198.272727272727	exact	1	733	0.00136425648021828	3.45393871091781e-05	0.00757748913433431	0	2	2	3	0	2
NM_001011	RPS7	lane1	198.272727272727	396.545454545455	594.818181818182	793.09090909091	0	198.272727272727	exact	2	474	0.00421940928270042	0.000511399126424616	0.0151581853552585	2	3	5	7	0	2
NM_001011	RPS7	lane1	396.545454545455	594.818181818182	396.545454545455	594.818181818182	198.272727272727	396.545454545455	exact	4	14	0.285714285714286	0.0838893183071275	0.581035257183661	3	5	3	5	2	3
NM_001011	RPS7	lane1	6344.72727272727	6543	6344.72727272727	6543	6344.72727272727	6543	exact	1	2	0.5	0.0125791170934251	0.987420882906575	7	7	7	7	7	7
NM_001011	RPS7	lane3	0	198.272727272727	396.545454545455	594.818181818182	0	198.272727272727	exact	1	1725	0.000579710144927536	1.46768824292876e-05	0.00322566141061864	0	2	3	5	0	2
NM_001011	RPS7	lane3	198.272727272727	396.545454545455	594.818181818182	793.09090909091	0	198.272727272727	exact	2	562	0.00355871886120996	0.000431268299121546	0.0127956993344084	2	3	5	7	0	2
NM_001011	RPS7	lane3	396.545454545455	594.818181818182	396.545454545455	594.818181818182	198.272727272727	396.545454545455	exact	4	22	0.181818181818182	0.0518672993124369	0.402845783077871	3	5	3	5	2	3
NM_001011	RPS7	lane3	6344.72727272727	6543	6344.72727272727	6543	6344.72727272727	6543	exact	1	2	0.5	0.0125791170934251	0.987420882906575	7	7	7	7	7	7
NM_001011	RPS7	lane2	0	198.272727272727	396.545454545455	594.818181818182	0	198.272727272727	exact	1	371	0.00269541778975741	6.82397416014169e-05	0.0149257036827483	0	2	3	5	0	2
NM_001011	RPS7	lane2	198.272727272727	396.545454545455	594.818181818182	793.09090909091	0	198.272727272727	exact	0	140	0	0	0.0260050293512927	2	3	5	7	0	2
NM_001011	RPS7	lane2	396.545454545455	594.818181818182	594.818181818182	793.09090909091	198.272727272727	396.545454545455	exact	2	8	0.25	0.0318540262499443	0.650855794412824	3	5	5	7	2	3
NM_001011	RPS7	lane2	6344.72727272727	6543	6344.72727272727	6543	6344.72727272727	6543	exact	1	2	0.5	0.0125791170934251	0.987420882906575	7	7	7	7	7	7
NM_001011	RPS7	lane6	0	198.272727272727	198.272727272727	396.545454545455	0	198.272727272727	exact	1	19	0.0526315789473684	0.00133162880417947	0.260280654195214	0	2	2	3	0	2
NM_001011	RPS7	lane6	198.272727272727	396.545454545455	594.818181818182	793.09090909091	0	198.272727272727	exact	0	200	0	0	0.0182753403551362	2	3	5	7	0	2
NM_001011	RPS7	lane6	396.545454545455	594.818181818182	396.545454545455	594.818181818182	396.545454545455	594.818181818182	exact	2	4	0.5	0.067585986488543	0.932414013511457	3	5	3	5	3	5
NM_001011	RPS7	lane6	6344.72727272727	6543	6344.72727272727	6543	6344.72727272727	6543	exact	1	2	0.5	0.0125791170934251	0.987420882906575	7	7	7	7	7	7
NM_001011713	NAT12	lane3	0	200.417910447761	200.417910447761	400.835820895522	0	200.417910447761	exact	1	7	0.142857142857143	0.00361029686190062	0.578723197043195	0	1	1	1	0	1
NM_001011713	NAT12	lane3	200.417910447761	400.835820895522	601.253731343284	801.671641791045	0	200.417910447761	exact	0	16	0	0	0.205907214207823	1	1	1	1	0	1
NM_001011713	NAT12	lane3	400.835820895522	601.253731343284	801.671641791045	1002.08955223881	0	200.417910447761	exact	0	18	0	0	0.185301968137852	1	1	1	2	0	1
NM_001011713	NAT12	lane3	601.253731343284	801.671641791045	1002.08955223881	1202.50746268657	0	200.417910447761	exact	0	12	0	0	0.264648469397051	1	1	2	4	0	1
NM_001011713	NAT12	lane3	801.671641791045	1002.08955223881	1202.50746268657	1402.92537313433	0	200.417910447761	exact	0	30	0	0	0.115703308222028	1	2	4	4	0	1
NM_001011713	NAT12	lane3	1002.08955223881	1202.50746268657	1402.92537313433	1603.34328358209	0	200.417910447761	exact	0	26	0	0	0.132274604497754	2	4	4	4	0	1
NM_001011713	NAT12	lane3	1202.50746268657	1402.92537313433	1402.92537313433	1603.34328358209	0	200.417910447761	exact	0	6	0	0	0.459258126439900	4	4	4	4	0	1
NM_001011713	NAT12	lane3	1402.92537313433	1603.34328358209	1803.76119402985	2004.17910447761	0	200.417910447761	exact	0	2	0	0	0.841886116991581	4	4	4	4	0	1
NM_001011713	NAT12	lane3	1603.34328358209	1803.76119402985	0	200.417910447761	1402.92537313433	1603.34328358209	exact	2	2	1	0.158113883008419	1	4	4	0	1	4	4
NM_001011713	NAT12	lane3	2004.17910447761	2204.59701492537	2405.01492537313	2605.43283582090	0	200.417910447761	exact	0	4	0	0	0.602364635616474	4	4	4	4	0	1
NM_001011713	NAT12	lane3	2204.59701492537	2405.01492537313	2605.43283582090	2805.85074626866	0	200.417910447761	exact	0	2	0	0	0.841886116991581	4	4	4	4	0	1
NM_001011713	NAT12	lane3	3006.26865671642	3206.68656716418	3407.10447761194	3607.5223880597	0	200.417910447761	exact	0	4	0	0	0.602364635616474	4	4	4	4	0	1
NM_001011713	NAT12	lane3	3206.68656716418	3407.10447761194	3607.5223880597	3807.94029850746	0	200.417910447761	exact	0	2	0	0	0.841886116991581	4	4	4	4	0	1
NM_001011713	NAT12	lane3	3407.10447761194	3607.5223880597	3807.94029850746	4008.35820895522	0	200.417910447761	exact	0	4	0	0	0.602364635616474	4	4	4	4	0	1
NM_001011713	NAT12	lane3	3607.5223880597	3807.94029850746	4008.35820895522	4208.77611940298	0	200.417910447761	exact	0	4	0	0	0.602364635616474	4	4	4	4	0	1
NM_001011713	NAT12	lane3	3807.94029850746	4008.35820895522	4208.77611940298	4409.19402985075	0	200.417910447761	exact	0	2	0	0	0.841886116991581	4	4	4	4	0	1
NM_001011713	NAT12	lane3	40083.5820895522	40284	40083.5820895522	40284	40083.5820895522	40284	exact	1	2	0.5	0.0125791170934251	0.987420882906575	5	5	5	5	5	5
NM_001012241	MSL1	lane2	0	199.622093023256	0	199.622093023256	0	199.622093023256	exact	1	4	0.25	0.00630946320970982	0.805879550316757	0	0	0	0	0	0
NM_001012241	MSL1	lane2	199.622093023256	399.244186046512	598.866279069767	798.488372093023	0	199.622093023256	exact	0	10	0	0	0.308497107818761	0	2	3	3	0	0
NM_001012241	MSL1	lane2	399.244186046512	598.866279069767	598.866279069767	798.488372093023	0	199.622093023256	exact	0	10	0	0	0.308497107818761	2	3	3	3	0	0
NM_001012241	MSL1	lane2	598.866279069767	798.488372093023	998.11046511628	1197.73255813953	0	199.622093023256	exact	0	22	0	0	0.154372512815575	3	3	5	7	0	0
NM_001012241	MSL1	lane2	798.488372093023	998.11046511628	1197.73255813953	1397.35465116279	0	199.622093023256	exact	0	6	0	0	0.459258126439900	3	5	7	9	0	0
NM_001012241	MSL1	lane2	998.11046511628	1197.73255813953	1397.35465116279	1596.97674418605	0	199.622093023256	exact	0	14	0	0	0.231635761650116	5	7	9	9	0	0
NM_001012241	MSL1	lane2	1197.73255813953	1397.35465116279	1596.97674418605	1796.59883720930	0	199.622093023256	exact	0	10	0	0	0.308497107818761	7	9	9	9	0	0
NM_001012241	MSL1	lane2	1397.35465116279	1596.97674418605	1596.97674418605	1796.59883720930	0	199.622093023256	exact	0	6	0	0	0.459258126439900	9	9	9	9	0	0
NM_001012241	MSL1	lane2	1596.97674418605	1796.59883720930	1996.22093023256	2195.84302325581	0	199.622093023256	exact	0	2	0	0	0.841886116991581	9	9	9	9	0	0
NM_001012241	MSL1	lane2	1796.59883720930	1996.22093023256	1996.22093023256	2195.84302325581	0	199.622093023256	exact	0	8	0	0	0.369416647552819	9	9	9	9	0	0
NM_001012241	MSL1	lane2	1996.22093023256	2195.84302325581	2195.84302325581	2395.46511627907	0	199.622093023256	exact	0	4	0	0	0.602364635616474	9	9	9	9	0	0
NM_001012241	MSL1	lane2	2195.84302325581	2395.46511627907	2595.08720930233	2794.70930232558	1596.97674418605	1796.59883720930	exact	2	8	0.25	0.0318540262499443	0.650855794412824	9	9	9	9	9	9
NM_001012241	MSL1	lane2	2395.46511627907	2595.08720930233	2595.08720930233	2794.70930232558	0	199.622093023256	exact	0	2	0	0	0.841886116991581	9	9	9	9	0	0
NM_001012241	MSL1	lane2	2595.08720930233	2794.70930232558	2794.70930232558	2994.33139534884	0	199.622093023256	exact	0	18	0	0	0.185301968137852	9	9	9	9	0	0
NM_001012241	MSL1	lane2	3193.95348837209	3393.57558139535	3593.19767441860	3792.81976744186	0	199.622093023256	exact	0	4	0	0	0.602364635616474	9	9	9	9	0	0
NM_001012241	MSL1	lane2	34135.3779069767	34335	34135.3779069767	34335	34135.3779069767	34335	exact	1	2	0.5	0.0125791170934251	0.987420882906575	10	10	10	10	10	10
NM_001012241	MSL1	lane1	0	199.622093023256	0	199.622093023256	0	199.622093023256	exact	1	2	0.5	0.0125791170934251	0.987420882906575	0	0	0	0	0	0
NM_001012241	MSL1	lane1	199.622093023256	399.244186046512	598.866279069767	798.488372093023	0	199.622093023256	exact	0	44	0	0	0.0804199397635759	0	2	3	3	0	0
NM_001012241	MSL1	lane1	399.244186046512	598.866279069767	598.866279069767	798.488372093023	0	199.622093023256	exact	0	16	0	0	0.205907214207823	2	3	3	3	0	0
NM_001012241	MSL1	lane1	598.866279069767	798.488372093023	998.11046511628	1197.73255813953	0	199.622093023256	exact	0	38	0	0	0.0925127614158783	3	3	5	7	0	0
NM_001012241	MSL1	lane1	798.488372093023	998.11046511628	1197.73255813953	1397.35465116279	0	199.622093023256	exact	0	18	0	0	0.185301968137852	3	5	7	9	0	0
NM_001012241	MSL1	lane1	998.11046511628	1197.73255813953	1397.35465116279	1596.97674418605	0	199.622093023256	exact	0	36	0	0	0.097393755914492	5	7	9	9	0	0
NM_001012241	MSL1	lane1	1197.73255813953	1397.35465116279	1596.97674418605	1796.59883720930	0	199.622093023256	exact	0	28	0	0	0.123436118500264	7	9	9	9	0	0
NM_001012241	MSL1	lane1	1397.35465116279	1596.97674418605	1796.59883720930	1996.22093023256	0	199.622093023256	exact	0	30	0	0	0.115703308222028	9	9	9	9	0	0
NM_001012241	MSL1	lane1	1596.97674418605	1796.59883720930	1796.59883720930	1996.22093023256	0	199.622093023256	exact	0	8	0	0	0.369416647552819	9	9	9	9	0	0
NM_001012241	MSL1	lane1	1796.59883720930	1996.22093023256	2195.84302325581	2395.46511627907	0	199.622093023256	exact	0	10	0	0	0.308497107818761	9	9	9	9	0	0
NM_001012241	MSL1	lane1	1996.22093023256	2195.84302325581	2395.46511627907	2595.08720930233	0	199.622093023256	exact	0	16	0	0	0.205907214207823	9	9	9	9	0	0
NM_001012241	MSL1	lane1	2195.84302325581	2395.46511627907	2595.08720930233	2794.70930232558	0	199.622093023256	exact	0	12	0	0	0.264648469397051	9	9	9	9	0	0
NM_001012241	MSL1	lane1	2395.46511627907	2595.08720930233	2794.70930232558	2994.33139534884	0	199.622093023256	exact	0	6	0	0	0.459258126439900	9	9	9	9	0	0
NM_001012241	MSL1	lane1	2595.08720930233	2794.70930232558	2794.70930232558	2994.33139534884	2395.46511627907	2595.08720930233	exact	4	40	0.1	0.0279254152942193	0.2366373998761	9	9	9	9	9	9
NM_001012241	MSL1	lane1	2794.70930232558	2994.33139534884	3193.95348837209	3393.57558139535	0	199.622093023256	exact	0	6	0	0	0.459258126439900	9	9	9	9	0	0
NM_001012241	MSL1	lane1	2994.33139534884	3193.95348837209	3393.57558139535	3593.19767441860	0	199.622093023256	exact	0	16	0	0	0.205907214207823	9	9	9	9	0	0
NM_001012241	MSL1	lane1	3193.95348837209	3393.57558139535	3593.19767441860	3792.81976744186	0	199.622093023256	exact	0	14	0	0	0.231635761650116	9	9	9	9	0	0
NM_001012241	MSL1	lane1	34135.3779069767	34335	34135.3779069767	34335	34135.3779069767	34335	exact	1	2	0.5	0.0125791170934251	0.987420882906575	10	10	10	10	10	10
NM_001012302	ANO9	lane5	0	200.581395348837	0	200.581395348837	0	200.581395348837	exact	1	2	0.5	0.0125791170934251	0.987420882906575	0	2	0	2	0	2
NM_001012302	ANO9	lane5	2206.39534883721	2406.97674418605	0	200.581395348837	1002.90697674419	1203.48837209302	exact	1	1	1	0.025	1	21	22	0	2	11	12
NM_001012302	ANO9	lane5	25674.4186046512	25875	25674.4186046512	25875	25674.4186046512	25875	exact	1	2	0.5	0.0125791170934251	0.987420882906575	23	23	23	23	23	23
NM_001012508	SPRN	lane6	0	199.636363636364	0	199.636363636364	0	199.636363636364	exact	1	2	0.5	0.0125791170934251	0.987420882906575	0	1	0	1	0	1
NM_001012508	SPRN	lane6	998.181818181818	1197.81818181818	1397.45454545455	1597.09090909091	0	199.636363636364	exact	0	2	0	0	0.841886116991581	1	1	1	1	0	1
NM_001012508	SPRN	lane6	1397.45454545455	1597.09090909091	1796.72727272727	1996.36363636364	0	199.636363636364	exact	0	2	0	0	0.841886116991581	1	1	1	1	0	1
NM_001012508	SPRN	lane6	1796.72727272727	1996.36363636364	1996.36363636364	2196	199.636363636364	399.272727272727	exact	1	3	0.333333333333333	0.00840375865961263	0.905700675949754	1	1	1	1	1	1
NM_001012508	SPRN	lane6	2196	2395.63636363636	2196	2395.63636363636	0	199.636363636364	exact	0	2	0	0	0.841886116991581	1	1	1	1	0	1
NM_001012508	SPRN	lane6	2395.63636363636	2595.27272727273	2595.27272727273	2794.90909090909	0	199.636363636364	exact	0	2	0	0	0.841886116991581	1	1	1	1	0	1
NM_001012508	SPRN	lane6	2595.27272727273	2794.90909090909	2794.90909090909	2994.54545454545	0	199.636363636364	exact	0	2	0	0	0.841886116991581	1	1	1	1	0	1
NM_001012508	SPRN	lane6	28348.3636363636	28548	28348.3636363636	28548	28348.3636363636	28548	exact	1	2	0.5	0.0125791170934251	0.987420882906575	2	2	2	2	2	2
NM_001012508	SPRN	lane8	0	199.636363636364	0	199.636363636364	0	199.636363636364	exact	1	2	0.5	0.0125791170934251	0.987420882906575	0	1	0	1	0	1
NM_001012508	SPRN	lane8	399.272727272727	598.909090909091	598.909090909091	798.545454545455	0	199.636363636364	exact	0	2	0	0	0.841886116991581	1	1	1	1	0	1
NM_001012508	SPRN	lane8	598.909090909091	798.545454545455	998.181818181818	1197.81818181818	0	199.636363636364	exact	0	2	0	0	0.841886116991581	1	1	1	1	0	1
NM_001012508	SPRN	lane8	1197.81818181818	1397.45454545455	1397.45454545455	1597.09090909091	0	199.636363636364	exact	0	2	0	0	0.841886116991581	1	1	1	1	0	1
NM_001012508	SPRN	lane8	1597.09090909091	1796.72727272727	1796.72727272727	1996.36363636364	0	199.636363636364	exact	0	4	0	0	0.602364635616474	1	1	1	1	0	1
NM_001012508	SPRN	lane8	1796.72727272727	1996.36363636364	1996.36363636364	2196	0	199.636363636364	exact	0	18	0	0	0.185301968137852	1	1	1	1	0	1
NM_001012508	SPRN	lane8	2196	2395.63636363636	2395.63636363636	2595.27272727273	0	199.636363636364	exact	0	2	0	0	0.841886116991581	1	1	1	1	0	1
NM_001012508	SPRN	lane8	2595.27272727273	2794.90909090909	2794.90909090909	2994.54545454545	1397.45454545455	1597.09090909091	exact	1	3	0.333333333333333	0.00840375865961263	0.905700675949754	1	1	1	1	1	1
NM_001012508	SPRN	lane8	2794.90909090909	2994.54545454545	2794.90909090909	2994.54545454545	0	199.636363636364	exact	0	2	0	0	0.841886116991581	1	1	1	1	0	1
NM_001012508	SPRN	lane8	28348.3636363636	28548	28348.3636363636	28548	28348.3636363636	28548	exact	1	2	0.5	0.0125791170934251	0.987420882906575	2	2	2	2	2	2
NM_001012753	ZNF763	lane1	0	199.906779661017	0	199.906779661017	0	199.906779661017	exact	1	2	0.5	0.0125791170934251	0.987420882906575	0	1	0	1	0	1
NM_001012753	ZNF763	lane1	599.720338983051	799.627118644068	999.533898305085	1199.44067796610	0	199.906779661017	exact	0	2	0	0	0.841886116991581	3	3	3	3	0	1
NM_001012753	ZNF763	lane1	799.627118644068	999.533898305085	999.533898305085	1199.44067796610	0	199.906779661017	exact	0	2	0	0	0.841886116991581	3	3	3	3	0	1
NM_001012753	ZNF763	lane1	1199.44067796610	1399.34745762712	1399.34745762712	1599.25423728814	0	199.906779661017	exact	0	2	0	0	0.841886116991581	3	3	3	3	0	1
NM_001012753	ZNF763	lane1	1599.25423728814	1799.16101694915	1799.16101694915	1999.06779661017	0	199.906779661017	exact	0	2	0	0	0.841886116991581	3	3	3	3	0	1
NM_001012753	ZNF763	lane1	1799.16101694915	1999.06779661017	2198.97457627119	2398.88135593220	999.533898305085	1199.44067796610	exact	2	6	0.333333333333333	0.0432718682927417	0.777221904496488	3	3	3	3	3	3
NM_001012753	ZNF763	lane1	2598.78813559322	2798.69491525424	0	199.906779661017	0	199.906779661017	exact	1	1	1	0.025	1	3	4	0	1	0	1
NM_001012753	ZNF763	lane1	23389.093220339	23589	23389.093220339	23589	23389.093220339	23589	exact	1	2	0.5	0.0125791170934251	0.987420882906575	4	4	4	4	4	4
NM_001012968	SPIN4	lane6	0	199.994594594595	399.989189189189	599.983783783784	0	199.994594594595	exact	1	3	0.333333333333333	0.00840375865961263	0.905700675949754	0	0	0	0	0	0
NM_001012968	SPIN4	lane6	199.994594594595	399.989189189189	399.989189189189	599.983783783784	0	199.994594594595	exact	0	2	0	0	0.841886116991581	0	0	0	0	0	0
NM_001012968	SPIN4	lane6	799.978378378378	999.972972972973	1199.96756756757	1399.96216216216	0	199.994594594595	exact	0	2	0	0	0.841886116991581	0	0	0	0	0	0
NM_001012968	SPIN4	lane6	999.972972972973	1199.96756756757	1399.96216216216	1599.95675675676	0	199.994594594595	exact	0	2	0	0	0.841886116991581	0	0	0	0	0	0
NM_001012968	SPIN4	lane6	1199.96756756757	1399.96216216216	1399.96216216216	1599.95675675676	0	199.994594594595	exact	0	2	0	0	0.841886116991581	0	0	0	0	0	0
NM_001012968	SPIN4	lane6	1999.94594594595	2199.94054054054	0	199.994594594595	1799.95135135135	1999.94594594595	exact	2	2	1	0.158113883008419	1	0	0	0	0	0	0
NM_001012968	SPIN4	lane6	36799.0054054054	36999	36799.0054054054	36999	36799.0054054054	36999	exact	1	2	0.5	0.0125791170934251	0.987420882906575	1	1	1	1	1	1
NM_001012994	SNX30	lane6	0	200.131578947368	0	200.131578947368	0	200.131578947368	exact	1	2	0.5	0.0125791170934251	0.987420882906575	0	0	0	0	0	0
NM_001012994	SNX30	lane6	200.131578947368	400.263157894737	400.263157894737	600.394736842105	0	200.131578947368	exact	0	6	0	0	0.459258126439900	0	1	1	2	0	0
NM_001012994	SNX30	lane6	400.263157894737	600.394736842105	800.526315789474	1000.65789473684	0	200.131578947368	exact	0	4	0	0	0.602364635616474	1	2	4	5	0	0
NM_001012994	SNX30	lane6	600.394736842105	800.526315789474	800.526315789474	1000.65789473684	0	200.131578947368	exact	0	2	0	0	0.841886116991581	2	4	4	5	0	0
NM_001012994	SNX30	lane6	1000.65789473684	1200.78947368421	1200.78947368421	1400.92105263158	0	200.131578947368	exact	0	6	0	0	0.459258126439900	5	6	6	7	0	0
NM_001012994	SNX30	lane6	1400.92105263158	1601.05263157895	1601.05263157895	1801.18421052632	0	200.131578947368	exact	0	2	0	0	0.841886116991581	7	8	8	8	0	0
NM_001012994	SNX30	lane6	1601.05263157895	1801.18421052632	1801.18421052632	2001.31578947368	0	200.131578947368	exact	0	2	0	0	0.841886116991581	8	8	8	8	0	0
NM_001012994	SNX30	lane6	1801.18421052632	2001.31578947368	2201.44736842105	2401.57894736842	0	200.131578947368	exact	0	4	0	0	0.602364635616474	8	8	8	8	0	0
NM_001012994	SNX30	lane6	2001.31578947368	2201.44736842105	2201.44736842105	2401.57894736842	0	200.131578947368	exact	0	2	0	0	0.841886116991581	8	8	8	8	0	0
NM_001012994	SNX30	lane6	2201.44736842105	2401.57894736842	2601.71052631579	2801.84210526316	0	200.131578947368	exact	0	2	0	0	0.841886116991581	8	8	8	8	0	0
NM_001012994	SNX30	lane6	2401.57894736842	2601.71052631579	2601.71052631579	2801.84210526316	2201.44736842105	2401.57894736842	exact	2	6	0.333333333333333	0.0432718682927417	0.777221904496488	8	8	8	8	8	8
NM_001012994	SNX30	lane6	2801.84210526316	3001.97368421053	3001.97368421053	3202.10526315789	0	200.131578947368	exact	0	6	0	0	0.459258126439900	8	8	8	8	0	0
NM_001012994	SNX30	lane6	3001.97368421053	3202.10526315789	3202.10526315789	3402.23684210526	0	200.131578947368	exact	0	4	0	0	0.602364635616474	8	8	8	8	0	0
NM_001012994	SNX30	lane6	3202.10526315789	3402.23684210526	3602.36842105263	3802.5	0	200.131578947368	exact	0	6	0	0	0.459258126439900	8	8	8	8	0	0
NM_001012994	SNX30	lane6	3602.36842105263	3802.5	4002.63157894737	4202.76315789474	0	200.131578947368	exact	0	8	0	0	0.369416647552819	8	8	8	8	0	0
NM_001012994	SNX30	lane6	4202.76315789474	4402.89473684210	4402.89473684210	4603.02631578947	0	200.131578947368	exact	0	6	0	0	0.459258126439900	8	8	8	8	0	0
NM_001012994	SNX30	lane6	4402.89473684210	4603.02631578947	4603.02631578947	4803.15789473684	0	200.131578947368	exact	0	2	0	0	0.841886116991581	8	8	8	8	0	0
NM_001012994	SNX30	lane6	5203.42105263158	5403.55263157895	5403.55263157895	5603.68421052632	0	200.131578947368	exact	0	2	0	0	0.841886116991581	8	8	8	8	0	0
NM_001012994	SNX30	lane6	5403.55263157895	5603.68421052632	5803.81578947368	6003.94736842105	0	200.131578947368	exact	0	2	0	0	0.841886116991581	8	8	8	8	0	0
NM_001012994	SNX30	lane6	6003.94736842105	6204.07894736842	6404.21052631579	6604.34210526316	0	200.131578947368	exact	0	12	0	0	0.264648469397051	8	8	8	8	0	0
NM_001012994	SNX30	lane6	6204.07894736842	6404.21052631579	6404.21052631579	6604.34210526316	0	200.131578947368	exact	0	2	0	0	0.841886116991581	8	8	8	8	0	0
NM_001012994	SNX30	lane6	6404.21052631579	6604.34210526316	6604.34210526316	6804.47368421053	0	200.131578947368	exact	0	2	0	0	0.841886116991581	8	8	8	8	0	0
NM_001012994	SNX30	lane6	6604.34210526316	6804.47368421053	6604.34210526316	6804.47368421053	0	200.131578947368	exact	0	2	0	0	0.841886116991581	8	8	8	8	0	0
NM_001012994	SNX30	lane6	7004.6052631579	7204.73684210526	7404.86842105263	7605	0	200.131578947368	exact	0	2	0	0	0.841886116991581	8	8	8	8	0	0
NM_001012994	SNX30	lane6	68244.8684210526	68445	68244.8684210526	68445	68244.8684210526	68445	exact	1	2	0.5	0.0125791170934251	0.987420882906575	9	9	9	9	9	9
NM_001013649	C2orf68	lane5	0	199.921875	399.84375	599.765625	0	199.921875	exact	1	101	0.0099009900990099	0.000250639950739262	0.0539323474267958	0	1	2	3	0	1
NM_001013649	C2orf68	lane5	199.921875	399.84375	399.84375	599.765625	0	199.921875	exact	0	6	0	0	0.459258126439900	1	2	2	3	0	1
NM_001013649	C2orf68	lane5	799.6875	999.609375	0	199.921875	399.84375	599.765625	exact	2	2	1	0.158113883008419	1	3	3	0	1	2	3
NM_001013649	C2orf68	lane5	1799.296875	1999.21875	1999.21875	2199.140625	0	199.921875	exact	0	2	0	0	0.841886116991581	3	3	3	3	0	1
NM_001013649	C2orf68	lane5	1999.21875	2199.140625	2199.140625	2399.0625	0	199.921875	exact	0	6	0	0	0.459258126439900	3	3	3	3	0	1
NM_001013649	C2orf68	lane5	2199.140625	2399.0625	2199.140625	2399.0625	0	199.921875	exact	0	2	0	0	0.841886116991581	3	3	3	3	0	1
NM_001013649	C2orf68	lane5	38185.078125	38385	38185.078125	38385	38185.078125	38385	exact	1	2	0.5	0.0125791170934251	0.987420882906575	4	4	4	4	4	4
NM_001013649	C2orf68	lane1	0	199.921875	399.84375	599.765625	0	199.921875	exact	1	29	0.0344827586206897	0.000872646883579908	0.177644295488723	0	1	2	3	0	1
NM_001013649	C2orf68	lane1	199.921875	399.84375	599.765625	799.6875	0	199.921875	exact	0	22	0	0	0.154372512815575	1	2	3	3	0	1
NM_001013649	C2orf68	lane1	399.84375	599.765625	799.6875	999.609375	0	199.921875	exact	0	12	0	0	0.264648469397051	2	3	3	3	0	1
NM_001013649	C2orf68	lane1	599.765625	799.6875	799.6875	999.609375	0	199.921875	exact	0	6	0	0	0.459258126439900	3	3	3	3	0	1
NM_001013649	C2orf68	lane1	799.6875	999.609375	1199.53125	1399.453125	0	199.921875	exact	0	10	0	0	0.308497107818761	3	3	3	3	0	1
NM_001013649	C2orf68	lane1	999.609375	1199.53125	1399.453125	1599.375	0	199.921875	exact	0	6	0	0	0.459258126439900	3	3	3	3	0	1
NM_001013649	C2orf68	lane1	1199.53125	1399.453125	1599.375	1799.296875	0	199.921875	exact	0	20	0	0	0.168433470983085	3	3	3	3	0	1
NM_001013649	C2orf68	lane1	1399.453125	1599.375	1799.296875	1999.21875	1399.453125	1599.375	exact	2	26	0.0769230769230769	0.00945539100371273	0.251302916695374	3	3	3	3	3	3
NM_001013649	C2orf68	lane1	1599.375	1799.296875	1999.21875	2199.140625	0	199.921875	exact	0	16	0	0	0.205907214207823	3	3	3	3	0	1
NM_001013649	C2orf68	lane1	1799.296875	1999.21875	2199.140625	2399.0625	0	199.921875	exact	0	22	0	0	0.154372512815575	3	3	3	3	0	1
NM_001013649	C2orf68	lane1	1999.21875	2199.140625	2199.140625	2399.0625	1799.296875	1999.21875	exact	2	6	0.333333333333333	0.0432718682927417	0.777221904496488	3	3	3	3	3	3
NM_001013649	C2orf68	lane1	38185.078125	38385	38185.078125	38385	38185.078125	38385	exact	1	2	0.5	0.0125791170934251	0.987420882906575	4	4	4	4	4	4
NM_001013649	C2orf68	lane2	0	199.921875	399.84375	599.765625	0	199.921875	exact	1	23	0.0434782608695652	0.00110016863044149	0.219486607453480	0	1	2	3	0	1
NM_001013649	C2orf68	lane2	199.921875	399.84375	399.84375	599.765625	0	199.921875	exact	0	12	0	0	0.264648469397051	1	2	2	3	0	1
NM_001013649	C2orf68	lane2	599.765625	799.6875	799.6875	999.609375	0	199.921875	exact	0	2	0	0	0.841886116991581	3	3	3	3	0	1
NM_001013649	C2orf68	lane2	799.6875	999.609375	1199.53125	1399.453125	0	199.921875	exact	0	4	0	0	0.602364635616474	3	3	3	3	0	1
NM_001013649	C2orf68	lane2	999.609375	1199.53125	1399.453125	1599.375	0	199.921875	exact	0	2	0	0	0.841886116991581	3	3	3	3	0	1
NM_001013649	C2orf68	lane2	1199.53125	1399.453125	1399.453125	1599.375	0	199.921875	exact	0	2	0	0	0.841886116991581	3	3	3	3	0	1
NM_001013649	C2orf68	lane2	1399.453125	1599.375	1799.296875	1999.21875	0	199.921875	exact	0	4	0	0	0.602364635616474	3	3	3	3	0	1
NM_001013649	C2orf68	lane2	1599.375	1799.296875	1999.21875	2199.140625	0	199.921875	exact	0	4	0	0	0.602364635616474	3	3	3	3	0	1
NM_001013649	C2orf68	lane2	1799.296875	1999.21875	2199.140625	2399.0625	1599.375	1799.296875	exact	2	14	0.142857142857143	0.0177945154831916	0.428129160909699	3	3	3	3	3	3
NM_001013649	C2orf68	lane2	38185.078125	38385	38185.078125	38385	38185.078125	38385	exact	1	2	0.5	0.0125791170934251	0.987420882906575	4	4	4	4	4	4
NM_001013659	ZNF793	lane3	0	200.221875	400.44375	600.665625	0	200.221875	exact	1	15	0.0666666666666667	0.00168643024135273	0.319484566578303	0	2	3	6	0	2
NM_001013659	ZNF793	lane3	400.44375	600.665625	800.8875	1001.109375	0	200.221875	exact	0	2	0	0	0.841886116991581	3	6	7	7	0	2
NM_001013659	ZNF793	lane3	600.665625	800.8875	1001.109375	1201.33125	0	200.221875	exact	0	2	0	0	0.841886116991581	6	7	7	7	0	2
NM_001013659	ZNF793	lane3	800.8875	1001.109375	1201.33125	1401.553125	0	200.221875	exact	0	2	0	0	0.841886116991581	7	7	7	7	0	2
NM_001013659	ZNF793	lane3	1001.109375	1201.33125	1401.553125	1601.775	0	200.221875	exact	0	12	0	0	0.264648469397051	7	7	7	7	0	2
NM_001013659	ZNF793	lane3	1201.33125	1401.553125	1401.553125	1601.775	0	200.221875	exact	0	2	0	0	0.841886116991581	7	7	7	7	0	2
NM_001013659	ZNF793	lane3	6607.321875	6807.54375	7007.765625	7207.9875	0	200.221875	exact	0	4	0	0	0.602364635616474	7	7	7	8	0	2
NM_001013659	ZNF793	lane3	6807.54375	7007.765625	0	200.221875	6607.321875	6807.54375	exact	2	2	1	0.158113883008419	1	7	7	0	2	7	7
NM_001013659	ZNF793	lane3	63870.778125	64071	63870.778125	64071	63870.778125	64071	exact	1	2	0.5	0.0125791170934251	0.987420882906575	8	8	8	8	8	8
NM_001013659	ZNF793	lane2	0	200.221875	400.44375	600.665625	0	200.221875	exact	1	5	0.2	0.00505076337946808	0.71641793611809	0	2	3	6	0	2
NM_001013659	ZNF793	lane2	200.221875	400.44375	400.44375	600.665625	0	200.221875	exact	0	2	0	0	0.841886116991581	2	3	3	6	0	2
NM_001013659	ZNF793	lane2	400.44375	600.665625	0	200.221875	0	200.221875	exact	1	1	1	0.025	1	3	6	0	2	0	2
NM_001013659	ZNF793	lane2	600.665625	800.8875	1001.109375	1201.33125	0	200.221875	exact	0	4	0	0	0.602364635616474	6	7	7	7	0	2
NM_001013659	ZNF793	lane2	800.8875	1001.109375	1201.33125	1401.553125	0	200.221875	exact	0	4	0	0	0.602364635616474	7	7	7	7	0	2
NM_001013659	ZNF793	lane2	1001.109375	1201.33125	1401.553125	1601.775	0	200.221875	exact	0	2	0	0	0.841886116991581	7	7	7	7	0	2
NM_001013659	ZNF793	lane2	1201.33125	1401.553125	1201.33125	1401.553125	0	200.221875	exact	0	2	0	0	0.841886116991581	7	7	7	7	0	2
NM_001013659	ZNF793	lane2	63870.778125	64071	63870.778125	64071	63870.778125	64071	exact	1	2	0.5	0.0125791170934251	0.987420882906575	8	8	8	8	8	8
NM_001013659	ZNF793	lane1	0	200.221875	400.44375	600.665625	0	200.221875	exact	1	19	0.0526315789473684	0.00133162880417947	0.260280654195214	0	2	3	6	0	2
NM_001013659	ZNF793	lane1	200.221875	400.44375	0	200.221875	0	200.221875	exact	1	1	1	0.025	1	2	3	0	2	0	2
NM_001013659	ZNF793	lane1	400.44375	600.665625	600.665625	800.8875	200.221875	400.44375	exact	1	3	0.333333333333333	0.00840375865961263	0.905700675949754	3	6	6	7	2	3
NM_001013659	ZNF793	lane1	600.665625	800.8875	1001.109375	1201.33125	0	200.221875	exact	0	4	0	0	0.602364635616474	6	7	7	7	0	2
NM_001013659	ZNF793	lane1	800.8875	1001.109375	1201.33125	1401.553125	0	200.221875	exact	0	16	0	0	0.205907214207823	7	7	7	7	0	2
NM_001013659	ZNF793	lane1	1001.109375	1201.33125	1401.553125	1601.775	0	200.221875	exact	0	8	0	0	0.369416647552819	7	7	7	7	0	2
NM_001013659	ZNF793	lane1	1201.33125	1401.553125	1401.553125	1601.775	0	200.221875	exact	0	2	0	0	0.841886116991581	7	7	7	7	0	2
NM_001013659	ZNF793	lane1	63870.778125	64071	63870.778125	64071	63870.778125	64071	exact	1	2	0.5	0.0125791170934251	0.987420882906575	8	8	8	8	8	8
NM_001013659	ZNF793	lane8	0	200.221875	0	200.221875	0	200.221875	exact	1	2	0.5	0.0125791170934251	0.987420882906575	0	2	0	2	0	2
NM_001013659	ZNF793	lane8	400.44375	600.665625	600.665625	800.8875	0	200.221875	exact	1	3	0.333333333333333	0.00840375865961263	0.905700675949754	3	6	6	7	0	2
NM_001013659	ZNF793	lane8	800.8875	1001.109375	1201.33125	1401.553125	0	200.221875	exact	0	2	0	0	0.841886116991581	7	7	7	7	0	2
NM_001013659	ZNF793	lane8	1001.109375	1201.33125	1401.553125	1601.775	0	200.221875	exact	0	2	0	0	0.841886116991581	7	7	7	7	0	2
NM_001013659	ZNF793	lane8	63870.778125	64071	63870.778125	64071	63870.778125	64071	exact	1	2	0.5	0.0125791170934251	0.987420882906575	8	8	8	8	8	8
NM_001013690	FIGNL2	lane8	0	199.941176470588	399.882352941176	599.823529411765	0	199.941176470588	exact	1	3	0.333333333333333	0.00840375865961263	0.905700675949754	0	0	0	0	0	0
NM_001013690	FIGNL2	lane8	1799.47058823529	1999.41176470588	1999.41176470588	2199.35294117647	0	199.941176470588	exact	0	2	0	0	0.841886116991581	0	0	0	0	0	0
NM_001013690	FIGNL2	lane8	1999.41176470588	2199.35294117647	0	199.941176470588	0	199.941176470588	exact	2	2	1	0.158113883008419	1	0	0	0	0	0	0
NM_001013690	FIGNL2	lane8	3199.05882352941	3399	3399	3598.94117647059	0	199.941176470588	exact	0	4	0	0	0.602364635616474	0	0	0	0	0	0
NM_001013690	FIGNL2	lane8	3998.82352941176	4198.76470588235	4198.76470588235	4398.70588235294	0	199.941176470588	exact	0	4	0	0	0.602364635616474	0	0	0	0	0	0
NM_001013690	FIGNL2	lane8	4198.76470588235	4398.70588235294	4198.76470588235	4398.70588235294	0	199.941176470588	exact	0	2	0	0	0.841886116991581	0	0	0	0	0	0
NM_001013690	FIGNL2	lane8	40588.0588235294	40788	40588.0588235294	40788	40588.0588235294	40788	exact	1	2	0.5	0.0125791170934251	0.987420882906575	1	1	1	1	1	1
NM_001013694	SRRD	lane3	0	200.482758620690	0	200.482758620690	0	200.482758620690	exact	1	2	0.5	0.0125791170934251	0.987420882906575	0	0	0	0	0	0
NM_001013694	SRRD	lane3	200.482758620690	400.965517241379	601.448275862069	801.931034482759	0	200.482758620690	exact	0	10	0	0	0.308497107818761	0	2	3	5	0	0
NM_001013694	SRRD	lane3	400.965517241379	601.448275862069	601.448275862069	801.931034482759	200.482758620690	400.965517241379	exact	2	6	0.333333333333333	0.0432718682927417	0.777221904496488	2	3	3	5	0	2
NM_001013694	SRRD	lane3	601.448275862069	801.931034482759	1002.41379310345	1202.89655172414	0	200.482758620690	exact	0	54	0	0	0.0660315142444218	3	5	6	6	0	0
NM_001013694	SRRD	lane3	801.931034482759	1002.41379310345	1002.41379310345	1202.89655172414	0	200.482758620690	exact	0	18	0	0	0.185301968137852	5	6	6	6	0	0
NM_001013694	SRRD	lane3	11427.5172413793	11628	11427.5172413793	11628	11427.5172413793	11628	exact	1	2	0.5	0.0125791170934251	0.987420882906575	7	7	7	7	7	7
NM_001013694	SRRD	lane1	0	200.482758620690	0	200.482758620690	0	200.482758620690	exact	1	2	0.5	0.0125791170934251	0.987420882906575	0	0	0	0	0	0
NM_001013694	SRRD	lane1	200.482758620690	400.965517241379	601.448275862069	801.931034482759	0	200.482758620690	exact	0	18	0	0	0.185301968137852	0	2	3	5	0	0
NM_001013694	SRRD	lane1	400.965517241379	601.448275862069	601.448275862069	801.931034482759	0	200.482758620690	exact	0	6	0	0	0.459258126439900	2	3	3	5	0	0
NM_001013694	SRRD	lane1	601.448275862069	801.931034482759	1002.41379310345	1202.89655172414	400.965517241379	601.448275862069	exact	2	30	0.0666666666666667	0.0081781344606563	0.220735401522962	3	5	6	6	2	3
NM_001013694	SRRD	lane1	801.931034482759	1002.41379310345	1002.41379310345	1202.89655172414	0	200.482758620690	exact	0	28	0	0	0.123436118500264	5	6	6	6	0	0
NM_001013694	SRRD	lane1	11427.5172413793	11628	11427.5172413793	11628	11427.5172413793	11628	exact	1	2	0.5	0.0125791170934251	0.987420882906575	7	7	7	7	7	7
NM_001014	RPS10	lane1	0	198	198	396	0	198	exact	1	1139	0.000877963125548727	2.22278547875598e-05	0.00488189174325226	0	1	1	3	0	1
NM_001014	RPS10	lane1	198	396	396	594	0	198	exact	0	246	0	0	0.0148835731382165	1	3	3	5	0	1
NM_001014	RPS10	lane1	396	594	396	594	198	396	exact	2	14	0.142857142857143	0.0177945154831916	0.428129160909699	3	5	3	5	1	3
NM_001014	RPS10	lane1	5346	5544	5346	5544	5346	5544	exact	1	2	0.5	0.0125791170934251	0.987420882906575	6	6	6	6	6	6
NM_001014	RPS10	lane3	0	198	396	594	0	198	exact	1	2425	0.000412371134020619	1.04402786893498e-05	0.00229542035390695	0	1	3	5	0	1
NM_001014	RPS10	lane3	198	396	396	594	0	198	exact	0	232	0	0	0.0157745993641955	1	3	3	5	0	1
NM_001014	RPS10	lane3	396	594	396	594	0	198	exact	0	18	0	0	0.185301968137852	3	5	3	5	0	1
NM_001014	RPS10	lane3	792	990	0	198	198	396	exact	1	1	1	0.025	1	6	6	0	1	1	3
NM_001014	RPS10	lane3	5346	5544	5346	5544	5346	5544	exact	1	2	0.5	0.0125791170934251	0.987420882906575	6	6	6	6	6	6
NM_001014279	C5orf39	lane8	0	199.736842105263	0	199.736842105263	0	199.736842105263	exact	1	2	0.5	0.0125791170934251	0.987420882906575	0	0	0	0	0	0
NM_001014279	C5orf39	lane8	199.736842105263	399.473684210526	399.473684210526	599.21052631579	0	199.736842105263	exact	0	16	0	0	0.205907214207823	0	0	0	0	0	0
NM_001014279	C5orf39	lane8	399.473684210526	599.21052631579	798.947368421053	998.684210526316	399.473684210526	599.21052631579	exact	2	12	0.166666666666667	0.0208625254600924	0.484137748685967	0	0	0	0	0	0
NM_001014279	C5orf39	lane8	599.21052631579	798.947368421053	798.947368421053	998.684210526316	0	199.736842105263	exact	0	6	0	0	0.459258126439900	0	0	0	0	0	0
NM_001014279	C5orf39	lane8	11185.2631578947	11385	11185.2631578947	11385	11185.2631578947	11385	exact	1	2	0.5	0.0125791170934251	0.987420882906575	1	1	1	1	1	1
NM_001015	RPS11	lane3	0	203	406	609	0	203	exact	5	2825	0.00176991150442478	0.00057492735061504	0.00412551010431661	0	1	3	4	0	1
NM_001015	RPS11	lane3	203	406	203	406	0	203	exact	2	194	0.0103092783505155	0.00125094896417177	0.036742543875109	1	3	1	3	0	1
NM_001015	RPS11	lane3	406	609	406	609	0	203	exact	0	16	0	0	0.205907214207823	3	4	3	4	0	1
NM_001015	RPS11	lane3	5278	5481	5278	5481	5278	5481	exact	1	2	0.5	0.0125791170934251	0.987420882906575	5	5	5	5	5	5
NM_001015	RPS11	lane8	0	203	203	406	0	203	exact	1	2397	0.000417188151856487	1.05622337411848e-05	0.00232220820875062	0	1	1	3	0	1
NM_001015	RPS11	lane8	203	406	406	609	203	406	exact	4	434	0.00921658986175115	0.00251675783519634	0.0234289047008219	1	3	3	4	1	3
NM_001015	RPS11	lane8	406	609	406	609	0	203	exact	0	8	0	0	0.369416647552819	3	4	3	4	0	1
NM_001015	RPS11	lane8	5278	5481	5278	5481	5278	5481	exact	1	2	0.5	0.0125791170934251	0.987420882906575	5	5	5	5	5	5
NM_001015	RPS11	lane2	0	203	406	609	0	203	exact	1	1211	0.000825763831544178	2.09063115874653e-05	0.00459218663265126	0	1	3	4	0	1
NM_001015	RPS11	lane2	203	406	406	609	203	406	exact	2	118	0.0169491525423729	0.00205925255659833	0.059885579354699	1	3	3	4	1	3
NM_001015	RPS11	lane2	406	609	406	609	0	203	exact	0	2	0	0	0.841886116991581	3	4	3	4	0	1
NM_001015	RPS11	lane2	609	812	0	203	203	406	exact	1	1	1	0.025	1	4	5	0	1	1	3
NM_001015	RPS11	lane2	1015	1218	0	203	0	203	exact	1	1	1	0.025	1	5	5	0	1	0	1
NM_001015	RPS11	lane2	5278	5481	5278	5481	5278	5481	exact	1	2	0.5	0.0125791170934251	0.987420882906575	5	5	5	5	5	5
NM_001015	RPS11	lane1	0	203	406	609	0	203	exact	1	1453	0.000688231245698555	1.74243547215180e-05	0.00382855204835786	0	1	3	4	0	1
NM_001015	RPS11	lane1	203	406	406	609	0	203	exact	0	236	0	0	0.0155093175017574	1	3	3	4	0	1
NM_001015	RPS11	lane1	406	609	406	609	203	406	exact	2	10	0.2	0.0252107263268334	0.556095462307641	3	4	3	4	1	3
NM_001015	RPS11	lane1	1624	1827	0	203	203	406	exact	1	1	1	0.025	1	5	5	0	1	1	3
NM_001015	RPS11	lane1	3654	3857	0	203	203	406	exact	1	1	1	0.025	1	5	5	0	1	1	3
NM_001015	RPS11	lane1	5278	5481	5278	5481	5278	5481	exact	1	2	0.5	0.0125791170934251	0.987420882906575	5	5	5	5	5	5
NM_001017373	SAMD3	lane1	0	200.393617021277	0	200.393617021277	0	200.393617021277	exact	1	2	0.5	0.0125791170934251	0.987420882906575	0	0	0	0	0	0
NM_001017373	SAMD3	lane1	801.574468085106	1001.96808510638	1202.36170212766	1402.75531914894	0	200.393617021277	exact	0	2	0	0	0.841886116991581	5	7	8	9	0	0
NM_001017373	SAMD3	lane1	1001.96808510638	1202.36170212766	0	200.393617021277	801.574468085106	1001.96808510638	exact	2	2	1	0.158113883008419	1	7	8	0	0	5	7
NM_001017373	SAMD3	lane1	1202.36170212766	1402.75531914894	1603.14893617021	1803.54255319149	801.574468085106	1001.96808510638	exact	2	4	0.5	0.067585986488543	0.932414013511457	8	9	10	11	5	7
NM_001017373	SAMD3	lane1	1402.75531914894	1603.14893617021	1803.54255319149	2003.93617021277	0	200.393617021277	exact	0	4	0	0	0.602364635616474	9	10	11	11	0	0
NM_001017373	SAMD3	lane1	18636.6063829787	18837	18636.6063829787	18837	18636.6063829787	18837	exact	1	2	0.5	0.0125791170934251	0.987420882906575	12	12	12	12	12	12
NM_001017395	TMCC1	lane3	0	199.819494584838	0	199.819494584838	0	199.819494584838	exact	3	4	0.75	0.194120449683243	0.99369053679029	0	1	0	1	0	1
NM_001017395	TMCC1	lane3	199.819494584838	399.638989169675	599.458483754513	799.27797833935	0	199.819494584838	exact	0	16	0	0	0.205907214207823	1	3	3	3	0	1
NM_001017395	TMCC1	lane3	55150.1805054152	55350	55150.1805054152	55350	55150.1805054152	55350	exact	1	2	0.5	0.0125791170934251	0.987420882906575	7	7	7	7	7	7
NM_001017395	TMCC1	lane2	0	199.819494584838	0	199.819494584838	0	199.819494584838	exact	1	2	0.5	0.0125791170934251	0.987420882906575	0	1	0	1	0	1
NM_001017395	TMCC1	lane2	199.819494584838	399.638989169675	599.458483754513	799.27797833935	0	199.819494584838	exact	2	6	0.333333333333333	0.0432718682927417	0.777221904496488	1	3	3	3	0	1
NM_001017395	TMCC1	lane2	599.458483754513	799.27797833935	0	199.819494584838	399.638989169675	599.458483754513	exact	2	2	1	0.158113883008419	1	3	3	0	1	3	3
NM_001017395	TMCC1	lane2	55150.1805054152	55350	55150.1805054152	55350	55150.1805054152	55350	exact	1	2	0.5	0.0125791170934251	0.987420882906575	7	7	7	7	7	7
NM_001017420	ESCO2	lane3	0	200.026490066225	400.05298013245	600.079470198675	0	200.026490066225	exact	1	27	0.0370370370370370	0.000937257091944699	0.189705617413045	0	2	2	2	0	2
NM_001017420	ESCO2	lane3	200.026490066225	400.05298013245	600.079470198675	800.1059602649	0	200.026490066225	exact	0	2	0	0	0.841886116991581	2	2	2	2	0	2
NM_001017420	ESCO2	lane3	400.05298013245	600.079470198675	800.1059602649	1000.13245033113	0	200.026490066225	exact	0	6	0	0	0.459258126439900	2	2	2	3	0	2
NM_001017420	ESCO2	lane3	600.079470198675	800.1059602649	1000.13245033113	1200.15894039735	0	200.026490066225	exact	0	6	0	0	0.459258126439900	2	2	3	5	0	2
NM_001017420	ESCO2	lane3	800.1059602649	1000.13245033113	1200.15894039735	1400.18543046358	0	200.026490066225	exact	0	8	0	0	0.369416647552819	2	3	5	7	0	2
NM_001017420	ESCO2	lane3	1000.13245033113	1200.15894039735	1400.18543046358	1600.2119205298	0	200.026490066225	exact	0	20	0	0	0.168433470983085	3	5	7	9	0	2
NM_001017420	ESCO2	lane3	1200.15894039735	1400.18543046358	1400.18543046358	1600.2119205298	0	200.026490066225	exact	0	8	0	0	0.369416647552819	5	7	7	9	0	2
NM_001017420	ESCO2	lane3	1400.18543046358	1600.2119205298	1600.2119205298	1800.23841059603	0	200.026490066225	exact	0	2	0	0	0.841886116991581	7	9	9	10	0	2
NM_001017420	ESCO2	lane3	1600.2119205298	1800.23841059603	1800.23841059603	2000.26490066225	800.1059602649	1000.13245033113	exact	2	4	0.5	0.067585986488543	0.932414013511457	9	10	10	10	2	3
NM_001017420	ESCO2	lane3	2000.26490066225	2200.29139072848	2400.3178807947	2600.34437086093	0	200.026490066225	exact	0	4	0	0	0.602364635616474	10	10	10	10	0	2
NM_001017420	ESCO2	lane3	2200.29139072848	2400.3178807947	2400.3178807947	2600.34437086093	0	200.026490066225	exact	0	4	0	0	0.602364635616474	10	10	10	10	0	2
NM_001017420	ESCO2	lane3	30003.9735099338	30204	30003.9735099338	30204	30003.9735099338	30204	exact	1	2	0.5	0.0125791170934251	0.987420882906575	11	11	11	11	11	11
NM_001018072	BTBD11	lane8	0	200.15444015444	400.30888030888	600.46332046332	0	200.15444015444	exact	3	7	0.428571428571429	0.098988278442508	0.815948432359917	0	0	0	0	0	0
NM_001018072	BTBD11	lane8	200.15444015444	400.30888030888	600.46332046332	800.61776061776	0	200.15444015444	exact	0	16	0	0	0.205907214207823	0	0	0	0	0	0
NM_001018072	BTBD11	lane8	400.30888030888	600.46332046332	600.46332046332	800.61776061776	0	200.15444015444	exact	0	12	0	0	0.264648469397051	0	0	0	0	0	0
NM_001018072	BTBD11	lane8	600.46332046332	800.61776061776	600.46332046332	800.61776061776	0	200.15444015444	exact	0	2	0	0	0.841886116991581	0	0	0	0	0	0
NM_001018072	BTBD11	lane8	800.61776061776	1000.7722007722	1000.7722007722	1200.92664092664	0	200.15444015444	exact	0	8	0	0	0.369416647552819	0	0	0	0	0	0
NM_001018072	BTBD11	lane8	1401.08108108108	1601.23552123552	1601.23552123552	1801.38996138996	0	200.15444015444	exact	0	2	0	0	0.841886116991581	0	0	0	1	0	0
NM_001018072	BTBD11	lane8	1601.23552123552	1801.38996138996	1801.38996138996	2001.5444015444	0	200.15444015444	exact	0	18	0	0	0.185301968137852	0	1	1	2	0	0
NM_001018072	BTBD11	lane8	51639.8455598456	51840	51639.8455598456	51840	51639.8455598456	51840	exact	1	2	0.5	0.0125791170934251	0.987420882906575	17	17	17	17	17	17
NM_001018077	NR3C1	lane1	0	199.893292682927	0	199.893292682927	0	199.893292682927	exact	1	2	0.5	0.0125791170934251	0.987420882906575	0	0	0	0	0	0
NM_001018077	NR3C1	lane1	199.893292682927	399.786585365854	399.786585365854	599.67987804878	199.893292682927	399.786585365854	exact	2	10	0.2	0.0252107263268334	0.556095462307641	0	0	0	0	0	0
NM_001018077	NR3C1	lane1	399.786585365854	599.67987804878	799.573170731707	999.466463414634	0	199.893292682927	exact	0	4	0	0	0.602364635616474	0	0	0	1	0	0
NM_001018077	NR3C1	lane1	65365.1067073171	65565	65365.1067073171	65565	65365.1067073171	65565	exact	1	2	0.5	0.0125791170934251	0.987420882906575	9	9	9	9	9	9
NM_001022	RPS19	lane3	0	200.605263157895	0	200.605263157895	0	200.605263157895	exact	1	2	0.5	0.0125791170934251	0.987420882906575	0	0	0	0	0	0
NM_001022	RPS19	lane3	200.605263157895	401.210526315789	601.815789473684	802.421052631579	0	200.605263157895	exact	0	3126	0	0	0.00117936780340944	0	1	3	5	0	0
NM_001022	RPS19	lane3	401.210526315789	601.815789473684	601.815789473684	802.421052631579	401.210526315789	601.815789473684	exact	2	950	0.00210526315789474	0.000255058899108818	0.00758405077238833	1	3	3	5	1	3
NM_001022	RPS19	lane3	601.815789473684	802.421052631579	601.815789473684	802.421052631579	0	200.605263157895	exact	0	112	0	0	0.0323999259313599	3	5	3	5	0	0
NM_001022	RPS19	lane3	7422.3947368421	7623	7422.3947368421	7623	7422.3947368421	7623	exact	1	2	0.5	0.0125791170934251	0.987420882906575	6	6	6	6	6	6
NM_001022	RPS19	lane2	0	200.605263157895	0	200.605263157895	0	200.605263157895	exact	1	2	0.5	0.0125791170934251	0.987420882906575	0	0	0	0	0	0
NM_001022	RPS19	lane2	200.605263157895	401.210526315789	601.815789473684	802.421052631579	0	200.605263157895	exact	0	1606	0	0	0.00229430020901156	0	1	3	5	0	0
NM_001022	RPS19	lane2	401.210526315789	601.815789473684	601.815789473684	802.421052631579	0	200.605263157895	exact	0	548	0	0	0.00670892584284055	1	3	3	5	0	0
NM_001022	RPS19	lane2	601.815789473684	802.421052631579	601.815789473684	802.421052631579	401.210526315789	601.815789473684	exact	2	26	0.0769230769230769	0.00945539100371273	0.251302916695374	3	5	3	5	1	3
NM_001022	RPS19	lane2	7422.3947368421	7623	7422.3947368421	7623	7422.3947368421	7623	exact	1	2	0.5	0.0125791170934251	0.987420882906575	6	6	6	6	6	6
NM_001022	RPS19	lane1	0	200.605263157895	200.605263157895	401.210526315789	0	200.605263157895	exact	1	3	0.333333333333333	0.00840375865961263	0.905700675949754	0	0	0	1	0	0
NM_001022	RPS19	lane1	200.605263157895	401.210526315789	601.815789473684	802.421052631579	0	200.605263157895	exact	0	2636	0	0	0.0013984444256675	0	1	3	5	0	0
NM_001022	RPS19	lane1	401.210526315789	601.815789473684	601.815789473684	802.421052631579	0	200.605263157895	exact	0	928	0	0	0.0039671954240148	1	3	3	5	0	0
NM_001022	RPS19	lane1	601.815789473684	802.421052631579	601.815789473684	802.421052631579	401.210526315789	601.815789473684	exact	2	50	0.04	0.00488143342616443	0.137137625603967	3	5	3	5	1	3
NM_001022	RPS19	lane1	7422.3947368421	7623	7422.3947368421	7623	7422.3947368421	7623	exact	1	2	0.5	0.0125791170934251	0.987420882906575	6	6	6	6	6	6
NM_001022	RPS19	lane8	0	200.605263157895	0	200.605263157895	0	200.605263157895	exact	1	2	0.5	0.0125791170934251	0.987420882906575	0	0	0	0	0	0
NM_001022	RPS19	lane8	200.605263157895	401.210526315789	601.815789473684	802.421052631579	0	200.605263157895	exact	0	98	0	0	0.0369419870351929	0	1	3	5	0	0
NM_001022	RPS19	lane8	401.210526315789	601.815789473684	601.815789473684	802.421052631579	0	200.605263157895	exact	0	452	0	0	0.0081280252427789	1	3	3	5	0	0
NM_001022	RPS19	lane8	601.815789473684	802.421052631579	601.815789473684	802.421052631579	601.815789473684	802.421052631579	exact	2	52	0.0384615384615385	0.00469228900927088	0.132128407276803	3	5	3	5	3	5
NM_001022	RPS19	lane8	7422.3947368421	7623	7422.3947368421	7623	7422.3947368421	7623	exact	1	2	0.5	0.0125791170934251	0.987420882906575	6	6	6	6	6	6
NM_001022	RPS19	lane5	0	200.605263157895	0	200.605263157895	0	200.605263157895	exact	1	2	0.5	0.0125791170934251	0.987420882906575	0	0	0	0	0	0
NM_001022	RPS19	lane5	200.605263157895	401.210526315789	601.815789473684	802.421052631579	0	200.605263157895	exact	0	94	0	0	0.0384833509975288	0	1	3	5	0	0
NM_001022	RPS19	lane5	401.210526315789	601.815789473684	601.815789473684	802.421052631579	0	200.605263157895	exact	0	356	0	0	0.0103085201511082	1	3	3	5	0	0
NM_001022	RPS19	lane5	601.815789473684	802.421052631579	601.815789473684	802.421052631579	0	200.605263157895	exact	0	32	0	0	0.108881160679353	3	5	3	5	0	0
NM_001022	RPS19	lane5	1604.84210526316	1805.44736842105	0	200.605263157895	601.815789473684	802.421052631579	exact	1	1	1	0.025	1	6	6	0	0	3	5
NM_001022	RPS19	lane5	7422.3947368421	7623	7422.3947368421	7623	7422.3947368421	7623	exact	1	2	0.5	0.0125791170934251	0.987420882906575	6	6	6	6	6	6
NM_001023561	ZNF749	lane2	0	199.704545454545	199.704545454545	399.409090909091	0	199.704545454545	exact	1	7	0.142857142857143	0.00361029686190062	0.578723197043195	0	0	0	2	0	0
NM_001023561	ZNF749	lane2	199.704545454545	399.409090909091	599.113636363636	798.818181818182	0	199.704545454545	exact	0	2	0	0	0.841886116991581	0	2	2	2	0	0
NM_001023561	ZNF749	lane2	399.409090909091	599.113636363636	599.113636363636	798.818181818182	0	199.704545454545	exact	0	2	0	0	0.841886116991581	2	2	2	2	0	0
NM_001023561	ZNF749	lane2	599.113636363636	798.818181818182	998.522727272727	1198.22727272727	0	199.704545454545	exact	0	4	0	0	0.602364635616474	2	2	2	2	0	0
NM_001023561	ZNF749	lane2	798.818181818182	998.522727272727	998.522727272727	1198.22727272727	0	199.704545454545	exact	0	2	0	0	0.841886116991581	2	2	2	2	0	0
NM_001023561	ZNF749	lane2	998.522727272727	1198.22727272727	1198.22727272727	1397.93181818182	0	199.704545454545	exact	0	2	0	0	0.841886116991581	2	2	2	2	0	0
NM_001023561	ZNF749	lane2	1198.22727272727	1397.93181818182	1597.63636363636	1797.34090909091	998.522727272727	1198.22727272727	exact	2	4	0.5	0.067585986488543	0.932414013511457	2	2	2	2	2	2
NM_001023561	ZNF749	lane2	1397.93181818182	1597.63636363636	1597.63636363636	1797.34090909091	0	199.704545454545	exact	0	2	0	0	0.841886116991581	2	2	2	2	0	0
NM_001023561	ZNF749	lane2	1597.63636363636	1797.34090909091	1797.34090909091	1997.04545454545	0	199.704545454545	exact	0	2	0	0	0.841886116991581	2	2	2	2	0	0
NM_001023561	ZNF749	lane2	2196.75	2396.45454545455	2396.45454545455	2596.15909090909	0	199.704545454545	exact	0	2	0	0	0.841886116991581	2	2	2	2	0	0
NM_001023561	ZNF749	lane2	26161.2954545455	26361	26161.2954545455	26361	26161.2954545455	26361	exact	1	2	0.5	0.0125791170934251	0.987420882906575	3	3	3	3	3	3
NM_001023561	ZNF749	lane3	0	199.704545454545	399.409090909091	599.113636363636	0	199.704545454545	exact	1	9	0.111111111111111	0.00280913674659922	0.482496514917337	0	0	2	2	0	0
NM_001023561	ZNF749	lane3	199.704545454545	399.409090909091	599.113636363636	798.818181818182	0	199.704545454545	exact	0	6	0	0	0.459258126439900	0	2	2	2	0	0
NM_001023561	ZNF749	lane3	399.409090909091	599.113636363636	798.818181818182	998.522727272727	0	199.704545454545	exact	0	6	0	0	0.459258126439900	2	2	2	2	0	0
NM_001023561	ZNF749	lane3	599.113636363636	798.818181818182	998.522727272727	1198.22727272727	0	199.704545454545	exact	0	12	0	0	0.264648469397051	2	2	2	2	0	0
NM_001023561	ZNF749	lane3	798.818181818182	998.522727272727	1198.22727272727	1397.93181818182	0	199.704545454545	exact	0	6	0	0	0.459258126439900	2	2	2	2	0	0
NM_001023561	ZNF749	lane3	998.522727272727	1198.22727272727	1198.22727272727	1397.93181818182	0	199.704545454545	exact	0	6	0	0	0.459258126439900	2	2	2	2	0	0
NM_001023561	ZNF749	lane3	1198.22727272727	1397.93181818182	1597.63636363636	1797.34090909091	0	199.704545454545	exact	0	6	0	0	0.459258126439900	2	2	2	2	0	0
NM_001023561	ZNF749	lane3	1397.93181818182	1597.63636363636	1797.34090909091	1997.04545454545	0	199.704545454545	exact	0	8	0	0	0.369416647552819	2	2	2	2	0	0
NM_001023561	ZNF749	lane3	1597.63636363636	1797.34090909091	1997.04545454545	2196.75	0	199.704545454545	exact	0	8	0	0	0.369416647552819	2	2	2	2	0	0
NM_001023561	ZNF749	lane3	1797.34090909091	1997.04545454545	0	199.704545454545	998.522727272727	1198.22727272727	exact	2	2	1	0.158113883008419	1	2	2	0	0	2	2
NM_001023561	ZNF749	lane3	1997.04545454545	2196.75	2396.45454545455	2596.15909090909	0	199.704545454545	exact	0	2	0	0	0.841886116991581	2	2	2	2	0	0
NM_001023561	ZNF749	lane3	26161.2954545455	26361	26161.2954545455	26361	26161.2954545455	26361	exact	1	2	0.5	0.0125791170934251	0.987420882906575	3	3	3	3	3	3
NM_001024843	TNRC6B	lane2	0	200.030640668524	200.030640668524	400.061281337047	0	200.030640668524	exact	1	9	0.111111111111111	0.00280913674659922	0.482496514917337	0	1	1	3	0	1
NM_001024843	TNRC6B	lane2	200.030640668524	400.061281337047	0	200.030640668524	200.030640668524	400.061281337047	exact	2	2	1	0.158113883008419	1	1	3	0	1	1	3
NM_001024843	TNRC6B	lane2	143421.969359331	143622	143421.969359331	143622	143421.969359331	143622	exact	1	2	0.5	0.0125791170934251	0.987420882906575	24	24	24	24	24	24
NM_001024843	TNRC6B	lane3	0	200.030640668524	200.030640668524	400.061281337047	0	200.030640668524	exact	1	3	0.333333333333333	0.00840375865961263	0.905700675949754	0	1	1	3	0	1
NM_001024843	TNRC6B	lane3	200.030640668524	400.061281337047	200.030640668524	400.061281337047	200.030640668524	400.061281337047	exact	2	4	0.5	0.067585986488543	0.932414013511457	1	3	1	3	1	3
NM_001024843	TNRC6B	lane3	143421.969359331	143622	143421.969359331	143622	143421.969359331	143622	exact	1	2	0.5	0.0125791170934251	0.987420882906575	24	24	24	24	24	24
NM_001025	RPS23	lane6	0	200.053691275168	400.107382550336	600.161073825503	0	200.053691275168	exact	1	305	0.00327868852459016	8.30057613370183e-05	0.0181313624843084	0	1	3	3	0	1
NM_001025	RPS23	lane6	200.053691275168	400.107382550336	400.107382550336	600.161073825503	200.053691275168	400.107382550336	exact	2	40	0.05	0.00611364659935087	0.169196863959418	1	3	3	3	1	3
NM_001025	RPS23	lane6	400.107382550336	600.161073825503	800.214765100671	1000.26845637584	0	200.053691275168	exact	0	2	0	0	0.841886116991581	3	3	3	3	0	1
NM_001025	RPS23	lane6	600.161073825503	800.214765100671	800.214765100671	1000.26845637584	0	200.053691275168	exact	0	2	0	0	0.841886116991581	3	3	3	3	0	1
NM_001025	RPS23	lane6	4201.12751677852	4401.18120805369	0	200.053691275168	200.053691275168	400.107382550336	exact	1	1	1	0.025	1	4	4	0	1	1	3
NM_001025	RPS23	lane6	29607.9463087248	29808	29607.9463087248	29808	29607.9463087248	29808	exact	1	2	0.5	0.0125791170934251	0.987420882906575	4	4	4	4	4	4
NM_001025	RPS23	lane3	0	200.053691275168	400.107382550336	600.161073825503	0	200.053691275168	exact	1	3533	0.000283045570336824	7.16606772421802e-06	0.00157600903495247	0	1	3	3	0	1
NM_001025	RPS23	lane3	200.053691275168	400.107382550336	400.107382550336	600.161073825503	0	200.053691275168	exact	0	50	0	0	0.0711217364641976	1	3	3	3	0	1
NM_001025	RPS23	lane3	400.107382550336	600.161073825503	400.107382550336	600.161073825503	200.053691275168	400.107382550336	exact	2	12	0.166666666666667	0.0208625254600924	0.484137748685967	3	3	3	3	1	3
NM_001025	RPS23	lane3	600.161073825503	800.214765100671	1000.26845637584	1200.32214765101	0	200.053691275168	exact	0	6	0	0	0.459258126439900	3	3	3	3	0	1
NM_001025	RPS23	lane3	800.214765100671	1000.26845637584	1200.32214765101	1400.37583892617	0	200.053691275168	exact	0	4	0	0	0.602364635616474	3	3	3	3	0	1
NM_001025	RPS23	lane3	1000.26845637584	1200.32214765101	1200.32214765101	1400.37583892617	0	200.053691275168	exact	0	2	0	0	0.841886116991581	3	3	3	3	0	1
NM_001025	RPS23	lane3	1200.32214765101	1400.37583892617	1600.42953020134	1800.48322147651	0	200.053691275168	exact	0	12	0	0	0.264648469397051	3	3	3	3	0	1
NM_001025	RPS23	lane3	1600.42953020134	1800.48322147651	2000.53691275168	2200.59060402685	0	200.053691275168	exact	0	16	0	0	0.205907214207823	3	3	3	3	0	1
NM_001025	RPS23	lane3	1800.48322147651	2000.53691275168	2200.59060402685	2400.64429530201	0	200.053691275168	exact	0	20	0	0	0.168433470983085	3	3	3	3	0	1
NM_001025	RPS23	lane3	2000.53691275168	2200.59060402685	2200.59060402685	2400.64429530201	0	200.053691275168	exact	0	4	0	0	0.602364635616474	3	3	3	3	0	1
NM_001025	RPS23	lane3	29607.9463087248	29808	29607.9463087248	29808	29607.9463087248	29808	exact	1	2	0.5	0.0125791170934251	0.987420882906575	4	4	4	4	4	4
NM_001025	RPS23	lane8	0	200.053691275168	200.053691275168	400.107382550336	0	200.053691275168	exact	1	291	0.00343642611683849	8.69989919465297e-05	0.0189968186859358	0	1	1	3	0	1
NM_001025	RPS23	lane8	200.053691275168	400.107382550336	400.107382550336	600.161073825503	0	200.053691275168	exact	0	82	0	0	0.0439894541868423	1	3	3	3	0	1
NM_001025	RPS23	lane8	1600.42953020134	1800.48322147651	2000.53691275168	2200.59060402685	0	200.053691275168	exact	0	2	0	0	0.841886116991581	3	3	3	3	0	1
NM_001025	RPS23	lane8	1800.48322147651	2000.53691275168	2000.53691275168	2200.59060402685	0	200.053691275168	exact	0	10	0	0	0.308497107818761	3	3	3	3	0	1
NM_001025	RPS23	lane8	2000.53691275168	2200.59060402685	2200.59060402685	2400.64429530201	0	200.053691275168	exact	0	42	0	0	0.0840838549403551	3	3	3	3	0	1
NM_001025	RPS23	lane8	3400.91275167785	3600.96644295302	0	200.053691275168	200.053691275168	400.107382550336	exact	1	1	1	0.025	1	4	4	0	1	1	3
NM_001025	RPS23	lane8	29607.9463087248	29808	29607.9463087248	29808	29607.9463087248	29808	exact	1	2	0.5	0.0125791170934251	0.987420882906575	4	4	4	4	4	4
NM_001025	RPS23	lane1	0	200.053691275168	400.107382550336	600.161073825503	0	200.053691275168	exact	1	2693	0.000371333085777943	9.40129557147618e-06	0.00206718027237185	0	1	3	3	0	1
NM_001025	RPS23	lane1	200.053691275168	400.107382550336	400.107382550336	600.161073825503	0	200.053691275168	exact	0	130	0	0	0.0279771784154517	1	3	3	3	0	1
NM_001025	RPS23	lane1	400.107382550336	600.161073825503	800.214765100671	1000.26845637584	0	200.053691275168	exact	0	6	0	0	0.459258126439900	3	3	3	3	0	1
NM_001025	RPS23	lane1	600.161073825503	800.214765100671	1000.26845637584	1200.32214765101	0	200.053691275168	exact	0	4	0	0	0.602364635616474	3	3	3	3	0	1
NM_001025	RPS23	lane1	1000.26845637584	1200.32214765101	1200.32214765101	1400.37583892617	0	200.053691275168	exact	0	2	0	0	0.841886116991581	3	3	3	3	0	1
NM_001025	RPS23	lane1	1200.32214765101	1400.37583892617	1600.42953020134	1800.48322147651	0	200.053691275168	exact	0	2	0	0	0.841886116991581	3	3	3	3	0	1
NM_001025	RPS23	lane1	1400.37583892617	1600.42953020134	1600.42953020134	1800.48322147651	0	200.053691275168	exact	0	2	0	0	0.841886116991581	3	3	3	3	0	1
NM_001025	RPS23	lane1	1600.42953020134	1800.48322147651	2000.53691275168	2200.59060402685	0	200.053691275168	exact	0	12	0	0	0.264648469397051	3	3	3	3	0	1
NM_001025	RPS23	lane1	1800.48322147651	2000.53691275168	2200.59060402685	2400.64429530201	0	200.053691275168	exact	0	8	0	0	0.369416647552819	3	3	3	3	0	1
NM_001025	RPS23	lane1	2000.53691275168	2200.59060402685	2000.53691275168	2200.59060402685	0	200.053691275168	exact	0	2	0	0	0.841886116991581	3	3	3	3	0	1
NM_001025	RPS23	lane1	4201.12751677852	4401.18120805369	0	200.053691275168	200.053691275168	400.107382550336	exact	1	1	1	0.025	1	4	4	0	1	1	3
NM_001025	RPS23	lane1	29607.9463087248	29808	29607.9463087248	29808	29607.9463087248	29808	exact	1	2	0.5	0.0125791170934251	0.987420882906575	4	4	4	4	4	4
NM_001025300	RAB12	lane1	0	200.34375	0	200.34375	0	200.34375	exact	1	2	0.5	0.0125791170934251	0.987420882906575	0	0	0	0	0	0
NM_001025300	RAB12	lane1	200.34375	400.6875	601.03125	801.375	0	200.34375	exact	0	2	0	0	0.841886116991581	0	0	2	4	0	0
NM_001025300	RAB12	lane1	400.6875	601.03125	801.375	1001.71875	0	200.34375	exact	0	8	0	0	0.369416647552819	0	2	4	5	0	0
NM_001025300	RAB12	lane1	601.03125	801.375	1001.71875	1202.0625	0	200.34375	exact	0	18	0	0	0.185301968137852	2	4	5	5	0	0
NM_001025300	RAB12	lane1	801.375	1001.71875	1001.71875	1202.0625	601.03125	801.375	exact	2	16	0.125	0.0155136038154139	0.383476236849263	4	5	5	5	2	4
NM_001025300	RAB12	lane1	1001.71875	1202.0625	1202.0625	1402.40625	0	200.34375	exact	0	2	0	0	0.841886116991581	5	5	5	5	0	0
NM_001025300	RAB12	lane1	1202.0625	1402.40625	1602.75	1803.09375	0	200.34375	exact	0	6	0	0	0.459258126439900	5	5	5	5	0	0
NM_001025300	RAB12	lane1	1402.40625	1602.75	1602.75	1803.09375	0	200.34375	exact	0	2	0	0	0.841886116991581	5	5	5	5	0	0
NM_001025300	RAB12	lane1	19032.65625	19233	19032.65625	19233	19032.65625	19233	exact	1	2	0.5	0.0125791170934251	0.987420882906575	6	6	6	6	6	6
NM_001025930	TTLL3	lane1	0	200.058823529412	0	200.058823529412	0	200.058823529412	exact	1	6	0.166666666666667	0.00421074451448944	0.641234578997675	0	1	0	1	0	1
NM_001025930	TTLL3	lane1	200.058823529412	400.117647058824	200.058823529412	400.117647058824	0	200.058823529412	exact	0	4	0	0	0.602364635616474	1	2	1	2	0	1
NM_001025930	TTLL3	lane1	400.117647058824	600.176470588235	1000.29411764706	1200.35294117647	0	200.058823529412	exact	0	2	0	0	0.841886116991581	2	4	7	8	0	1
NM_001025930	TTLL3	lane1	600.176470588235	800.235294117647	1000.29411764706	1200.35294117647	0	200.058823529412	exact	0	8	0	0	0.369416647552819	4	6	7	8	0	1
NM_001025930	TTLL3	lane1	800.235294117647	1000.29411764706	1200.35294117647	1400.41176470588	0	200.058823529412	exact	0	10	0	0	0.308497107818761	6	7	8	9	0	1
NM_001025930	TTLL3	lane1	1000.29411764706	1200.35294117647	1400.41176470588	1600.47058823529	1000.29411764706	1200.35294117647	exact	2	16	0.125	0.0155136038154139	0.383476236849263	7	8	9	9	7	8
NM_001025930	TTLL3	lane1	1200.35294117647	1400.41176470588	1600.47058823529	1800.52941176471	0	200.058823529412	exact	0	10	0	0	0.308497107818761	8	9	9	10	0	1
NM_001025930	TTLL3	lane1	1400.41176470588	1600.47058823529	2000.58823529412	2200.64705882353	0	200.058823529412	exact	0	6	0	0	0.459258126439900	9	9	11	12	0	1
NM_001025930	TTLL3	lane1	1600.47058823529	1800.52941176471	1800.52941176471	2000.58823529412	0	200.058823529412	exact	0	2	0	0	0.841886116991581	9	10	10	11	0	1
NM_001025930	TTLL3	lane1	1800.52941176471	2000.58823529412	2000.58823529412	2200.64705882353	0	200.058823529412	exact	0	4	0	0	0.602364635616474	10	11	11	12	0	1
NM_001025930	TTLL3	lane1	2000.58823529412	2200.64705882353	2400.70588235294	2600.76470588235	0	200.058823529412	exact	0	6	0	0	0.459258126439900	11	12	12	12	0	1
NM_001025930	TTLL3	lane1	2400.70588235294	2600.76470588235	2800.82352941176	3000.88235294118	0	200.058823529412	exact	0	6	0	0	0.459258126439900	12	12	12	12	0	1
NM_001025930	TTLL3	lane1	30408.9411764706	30609	30408.9411764706	30609	30408.9411764706	30609	exact	1	2	0.5	0.0125791170934251	0.987420882906575	13	13	13	13	13	13
NM_001029880	SFMBT2	lane3	0	200.341836734694	400.683673469388	601.025510204082	0	200.341836734694	exact	1	27	0.0370370370370370	0.000937257091944699	0.189705617413045	0	1	3	3	0	1
NM_001029880	SFMBT2	lane3	200.341836734694	400.683673469388	601.025510204082	801.367346938776	200.341836734694	400.683673469388	exact	12	34	0.352941176470588	0.197458647912342	0.535113629108958	1	3	3	5	1	3
NM_001029880	SFMBT2	lane3	400.683673469388	601.025510204082	801.367346938776	1001.70918367347	200.341836734694	400.683673469388	exact	24	42	0.571428571428571	0.40961127076287	0.722793252200372	3	3	5	6	1	3
NM_001029880	SFMBT2	lane3	601.025510204082	801.367346938776	1001.70918367347	1202.05102040816	400.683673469388	601.025510204082	exact	1	21	0.0476190476190476	0.00120488344836356	0.238159909936821	3	5	6	8	3	3
NM_001029880	SFMBT2	lane3	801.367346938776	1001.70918367347	1202.05102040816	1402.39285714286	801.367346938776	1001.70918367347	exact	12	34	0.352941176470588	0.197458647912342	0.535113629108958	5	6	8	10	5	6
NM_001029880	SFMBT2	lane3	1001.70918367347	1202.05102040816	1402.39285714286	1602.73469387755	1001.70918367347	1202.05102040816	exact	8	26	0.307692307692308	0.143259997927704	0.517896436445741	6	8	10	11	6	8
NM_001029880	SFMBT2	lane3	1202.05102040816	1402.39285714286	1602.73469387755	1803.07653061225	1001.70918367347	1202.05102040816	exact	4	24	0.166666666666667	0.0473536266072572	0.373841713488683	8	10	11	14	6	8
NM_001029880	SFMBT2	lane3	1402.39285714286	1602.73469387755	1803.07653061225	2003.41836734694	601.025510204082	801.367346938776	exact	2	40	0.05	0.00611364659935087	0.169196863959418	10	11	14	16	3	5
NM_001029880	SFMBT2	lane3	1602.73469387755	1803.07653061225	2003.41836734694	2203.76020408163	0	200.341836734694	exact	2	18	0.111111111111111	0.0137512156643645	0.347120438608672	11	14	16	17	0	1
NM_001029880	SFMBT2	lane3	1803.07653061225	2003.41836734694	2203.76020408163	2404.10204081633	1602.73469387755	1803.07653061225	exact	4	10	0.4	0.121552258119827	0.737621923393055	14	16	17	18	11	14
NM_001029880	SFMBT2	lane3	2003.41836734694	2203.76020408163	2404.10204081633	2604.44387755102	0	200.341836734694	exact	0	12	0	0	0.264648469397051	16	17	18	18	0	1
NM_001029880	SFMBT2	lane3	2203.76020408163	2404.10204081633	2604.44387755102	2804.78571428571	0	200.341836734694	exact	0	38	0	0	0.0925127614158783	17	18	18	20	0	1
NM_001029880	SFMBT2	lane3	2404.10204081633	2604.44387755102	2804.78571428571	3005.12755102041	0	200.341836734694	exact	0	6	0	0	0.459258126439900	18	18	20	20	0	1
NM_001029880	SFMBT2	lane3	2604.44387755102	2804.78571428571	3005.12755102041	3205.4693877551	0	200.341836734694	exact	0	18	0	0	0.185301968137852	18	20	20	20	0	1
NM_001029880	SFMBT2	lane3	2804.78571428571	3005.12755102041	3205.4693877551	3405.81122448980	200.341836734694	400.683673469388	exact	2	34	0.0588235294117647	0.00720491743904972	0.196773209335576	20	20	20	20	1	3
NM_001029880	SFMBT2	lane3	3005.12755102041	3205.4693877551	3205.4693877551	3405.81122448980	0	200.341836734694	exact	0	2	0	0	0.841886116991581	20	20	20	20	0	1
NM_001029880	SFMBT2	lane3	3405.81122448980	3606.15306122449	3806.49489795918	4006.83673469388	0	200.341836734694	exact	0	2	0	0	0.841886116991581	20	20	20	20	0	1
NM_001029880	SFMBT2	lane3	3806.49489795918	4006.83673469388	4207.17857142857	4407.52040816327	0	200.341836734694	exact	0	4	0	0	0.602364635616474	20	20	20	21	0	1
NM_001029880	SFMBT2	lane3	39066.6581632653	39267	39066.6581632653	39267	39066.6581632653	39267	exact	1	2	0.5	0.0125791170934251	0.987420882906575	21	21	21	21	21	21
NM_001029880	SFMBT2	lane2	0	200.341836734694	200.341836734694	400.683673469388	0	200.341836734694	exact	1	11	0.090909090909091	0.00229897221381425	0.412779916988383	0	1	1	3	0	1
NM_001029880	SFMBT2	lane2	200.341836734694	400.683673469388	400.683673469388	601.025510204082	0	200.341836734694	exact	10	24	0.416666666666667	0.221096905346678	0.633569354343638	1	3	3	3	0	1
NM_001029880	SFMBT2	lane2	400.683673469388	601.025510204082	1001.70918367347	1202.05102040816	200.341836734694	400.683673469388	exact	4	8	0.5	0.157012770487058	0.842987229512942	3	3	6	8	1	3
NM_001029880	SFMBT2	lane2	601.025510204082	801.367346938776	1001.70918367347	1202.05102040816	0	200.341836734694	exact	2	12	0.166666666666667	0.0208625254600924	0.484137748685967	3	5	6	8	0	1
NM_001029880	SFMBT2	lane2	801.367346938776	1001.70918367347	1202.05102040816	1402.39285714286	601.025510204082	801.367346938776	exact	6	14	0.428571428571429	0.176611089982118	0.711390599961693	5	6	8	10	3	5
NM_001029880	SFMBT2	lane2	1001.70918367347	1202.05102040816	1402.39285714286	1602.73469387755	801.367346938776	1001.70918367347	exact	2	10	0.2	0.0252107263268334	0.556095462307641	6	8	10	11	5	6
NM_001029880	SFMBT2	lane2	1202.05102040816	1402.39285714286	1602.73469387755	1803.07653061225	1001.70918367347	1202.05102040816	exact	4	12	0.333333333333333	0.0992460911495834	0.651124493581186	8	10	11	14	6	8
NM_001029880	SFMBT2	lane2	1402.39285714286	1602.73469387755	1803.07653061225	2003.41836734694	0	200.341836734694	exact	0	26	0	0	0.132274604497754	10	11	14	16	0	1
NM_001029880	SFMBT2	lane2	1602.73469387755	1803.07653061225	1803.07653061225	2003.41836734694	1402.39285714286	1602.73469387755	exact	2	8	0.25	0.0318540262499443	0.650855794412824	11	14	14	16	10	11
NM_001029880	SFMBT2	lane2	1803.07653061225	2003.41836734694	2003.41836734694	2203.76020408163	0	200.341836734694	exact	0	2	0	0	0.841886116991581	14	16	16	17	0	1
NM_001029880	SFMBT2	lane2	2003.41836734694	2203.76020408163	2404.10204081633	2604.44387755102	0	200.341836734694	exact	0	10	0	0	0.308497107818761	16	17	18	18	0	1
NM_001029880	SFMBT2	lane2	2203.76020408163	2404.10204081633	2404.10204081633	2604.44387755102	0	200.341836734694	exact	0	14	0	0	0.231635761650116	17	18	18	18	0	1
NM_001029880	SFMBT2	lane2	2404.10204081633	2604.44387755102	2804.78571428571	3005.12755102041	0	200.341836734694	exact	0	6	0	0	0.459258126439900	18	18	20	20	0	1
NM_001029880	SFMBT2	lane2	2604.44387755102	2804.78571428571	3005.12755102041	3205.4693877551	0	200.341836734694	exact	0	18	0	0	0.185301968137852	18	20	20	20	0	1
NM_001029880	SFMBT2	lane2	2804.78571428571	3005.12755102041	3205.4693877551	3405.81122448980	0	200.341836734694	exact	0	18	0	0	0.185301968137852	20	20	20	20	0	1
NM_001029880	SFMBT2	lane2	3005.12755102041	3205.4693877551	3205.4693877551	3405.81122448980	0	200.341836734694	exact	0	6	0	0	0.459258126439900	20	20	20	20	0	1
NM_001029880	SFMBT2	lane2	3806.49489795918	4006.83673469388	4207.17857142857	4407.52040816327	0	200.341836734694	exact	0	2	0	0	0.841886116991581	20	20	20	21	0	1
NM_001029880	SFMBT2	lane2	39066.6581632653	39267	39066.6581632653	39267	39066.6581632653	39267	exact	1	2	0.5	0.0125791170934251	0.987420882906575	21	21	21	21	21	21
NM_001029880	SFMBT2	lane6	0	200.341836734694	400.683673469388	601.025510204082	0	200.341836734694	exact	1	13	0.0769230769230769	0.00194562849734670	0.360297435267877	0	1	3	3	0	1
NM_001029880	SFMBT2	lane6	200.341836734694	400.683673469388	601.025510204082	801.367346938776	0	200.341836734694	exact	2	18	0.111111111111111	0.0137512156643645	0.347120438608672	1	3	3	5	0	1
NM_001029880	SFMBT2	lane6	400.683673469388	601.025510204082	1001.70918367347	1202.05102040816	200.341836734694	400.683673469388	exact	4	20	0.2	0.0573339970500328	0.436614002996668	3	3	6	8	1	3
NM_001029880	SFMBT2	lane6	601.025510204082	801.367346938776	1001.70918367347	1202.05102040816	200.341836734694	400.683673469388	exact	4	10	0.4	0.121552258119827	0.737621923393055	3	5	6	8	1	3
NM_001029880	SFMBT2	lane6	801.367346938776	1001.70918367347	1001.70918367347	1202.05102040816	200.341836734694	400.683673469388	exact	2	10	0.2	0.0252107263268334	0.556095462307641	5	6	6	8	1	3
NM_001029880	SFMBT2	lane6	1001.70918367347	1202.05102040816	1202.05102040816	1402.39285714286	801.367346938776	1001.70918367347	exact	2	4	0.5	0.067585986488543	0.932414013511457	6	8	8	10	5	6
NM_001029880	SFMBT2	lane6	1202.05102040816	1402.39285714286	1602.73469387755	1803.07653061225	801.367346938776	1001.70918367347	exact	2	4	0.5	0.067585986488543	0.932414013511457	8	10	11	14	5	6
NM_001029880	SFMBT2	lane6	1402.39285714286	1602.73469387755	1803.07653061225	2003.41836734694	200.341836734694	400.683673469388	exact	2	38	0.0526315789473684	0.00643871671509189	0.177490590347641	10	11	14	16	1	3
NM_001029880	SFMBT2	lane6	1602.73469387755	1803.07653061225	2003.41836734694	2203.76020408163	0	200.341836734694	exact	0	4	0	0	0.602364635616474	11	14	16	17	0	1
NM_001029880	SFMBT2	lane6	1803.07653061225	2003.41836734694	1803.07653061225	2003.41836734694	0	200.341836734694	exact	0	4	0	0	0.602364635616474	14	16	14	16	0	1
NM_001029880	SFMBT2	lane6	2003.41836734694	2203.76020408163	2404.10204081633	2604.44387755102	0	200.341836734694	exact	0	4	0	0	0.602364635616474	16	17	18	18	0	1
NM_001029880	SFMBT2	lane6	2203.76020408163	2404.10204081633	2604.44387755102	2804.78571428571	0	200.341836734694	exact	0	8	0	0	0.369416647552819	17	18	18	20	0	1
NM_001029880	SFMBT2	lane6	2404.10204081633	2604.44387755102	2804.78571428571	3005.12755102041	0	200.341836734694	exact	0	10	0	0	0.308497107818761	18	18	20	20	0	1
NM_001029880	SFMBT2	lane6	2604.44387755102	2804.78571428571	2804.78571428571	3005.12755102041	0	200.341836734694	exact	0	32	0	0	0.108881160679353	18	20	20	20	0	1
NM_001029880	SFMBT2	lane6	2804.78571428571	3005.12755102041	3205.4693877551	3405.81122448980	0	200.341836734694	exact	0	12	0	0	0.264648469397051	20	20	20	20	0	1
NM_001029880	SFMBT2	lane6	3005.12755102041	3205.4693877551	3205.4693877551	3405.81122448980	0	200.341836734694	exact	0	12	0	0	0.264648469397051	20	20	20	20	0	1
NM_001029880	SFMBT2	lane6	3806.49489795918	4006.83673469388	4006.83673469388	4207.17857142857	0	200.341836734694	exact	0	12	0	0	0.264648469397051	20	20	20	20	0	1
NM_001029880	SFMBT2	lane6	39066.6581632653	39267	39066.6581632653	39267	39066.6581632653	39267	exact	1	2	0.5	0.0125791170934251	0.987420882906575	21	21	21	21	21	21
NM_001029880	SFMBT2	lane1	0	200.341836734694	400.683673469388	601.025510204082	0	200.341836734694	exact	1	33	0.0303030303030303	0.000766912075048087	0.157593972272497	0	1	3	3	0	1
NM_001029880	SFMBT2	lane1	200.341836734694	400.683673469388	400.683673469388	601.025510204082	0	200.341836734694	exact	0	36	0	0	0.097393755914492	1	3	3	3	0	1
NM_001029880	SFMBT2	lane1	400.683673469388	601.025510204082	1001.70918367347	1202.05102040816	200.341836734694	400.683673469388	exact	2	10	0.2	0.0252107263268334	0.556095462307641	3	3	6	8	1	3
NM_001029880	SFMBT2	lane1	601.025510204082	801.367346938776	1001.70918367347	1202.05102040816	0	200.341836734694	exact	0	12	0	0	0.264648469397051	3	5	6	8	0	1
NM_001029880	SFMBT2	lane1	801.367346938776	1001.70918367347	1202.05102040816	1402.39285714286	601.025510204082	801.367346938776	exact	4	22	0.181818181818182	0.0518672993124369	0.402845783077871	5	6	8	10	3	5
NM_001029880	SFMBT2	lane1	1001.70918367347	1202.05102040816	1402.39285714286	1602.73469387755	801.367346938776	1001.70918367347	exact	4	14	0.285714285714286	0.0838893183071275	0.581035257183661	6	8	10	11	5	6
NM_001029880	SFMBT2	lane1	1202.05102040816	1402.39285714286	1602.73469387755	1803.07653061225	801.367346938776	1001.70918367347	exact	2	18	0.111111111111111	0.0137512156643645	0.347120438608672	8	10	11	14	5	6
NM_001029880	SFMBT2	lane1	1402.39285714286	1602.73469387755	1803.07653061225	2003.41836734694	0	200.341836734694	exact	0	18	0	0	0.185301968137852	10	11	14	16	0	1
NM_001029880	SFMBT2	lane1	1602.73469387755	1803.07653061225	1803.07653061225	2003.41836734694	1202.05102040816	1402.39285714286	exact	2	6	0.333333333333333	0.0432718682927417	0.777221904496488	11	14	14	16	8	10
NM_001029880	SFMBT2	lane1	1803.07653061225	2003.41836734694	1803.07653061225	2003.41836734694	0	200.341836734694	exact	0	2	0	0	0.841886116991581	14	16	14	16	0	1
NM_001029880	SFMBT2	lane1	2003.41836734694	2203.76020408163	2404.10204081633	2604.44387755102	0	200.341836734694	exact	0	16	0	0	0.205907214207823	16	17	18	18	0	1
NM_001029880	SFMBT2	lane1	2203.76020408163	2404.10204081633	2404.10204081633	2604.44387755102	0	200.341836734694	exact	0	38	0	0	0.0925127614158783	17	18	18	18	0	1
NM_001029880	SFMBT2	lane1	2404.10204081633	2604.44387755102	2804.78571428571	3005.12755102041	0	200.341836734694	exact	0	4	0	0	0.602364635616474	18	18	20	20	0	1
NM_001029880	SFMBT2	lane1	2604.44387755102	2804.78571428571	3005.12755102041	3205.4693877551	0	200.341836734694	exact	0	14	0	0	0.231635761650116	18	20	20	20	0	1
NM_001029880	SFMBT2	lane1	2804.78571428571	3005.12755102041	3205.4693877551	3405.81122448980	0	200.341836734694	exact	0	8	0	0	0.369416647552819	20	20	20	20	0	1
NM_001029880	SFMBT2	lane1	3005.12755102041	3205.4693877551	3205.4693877551	3405.81122448980	0	200.341836734694	exact	0	2	0	0	0.841886116991581	20	20	20	20	0	1
NM_001029880	SFMBT2	lane1	3806.49489795918	4006.83673469388	4006.83673469388	4207.17857142857	0	200.341836734694	exact	0	2	0	0	0.841886116991581	20	20	20	20	0	1
NM_001029880	SFMBT2	lane1	39066.6581632653	39267	39066.6581632653	39267	39066.6581632653	39267	exact	1	2	0.5	0.0125791170934251	0.987420882906575	21	21	21	21	21	21
NM_001029880	SFMBT2	lane8	0	200.341836734694	200.341836734694	400.683673469388	0	200.341836734694	exact	1	69	0.0144927536231884	0.000366857444740853	0.0781235357401634	0	1	1	3	0	1
NM_001029880	SFMBT2	lane8	200.341836734694	400.683673469388	400.683673469388	601.025510204082	0	200.341836734694	exact	0	78	0	0	0.0461924203280487	1	3	3	3	0	1
NM_001029880	SFMBT2	lane8	400.683673469388	601.025510204082	801.367346938776	1001.70918367347	200.341836734694	400.683673469388	exact	30	46	0.652173913043478	0.497509949327036	0.786456445748495	3	3	5	6	1	3
NM_001029880	SFMBT2	lane8	601.025510204082	801.367346938776	801.367346938776	1001.70918367347	200.341836734694	400.683673469388	exact	2	6	0.333333333333333	0.0432718682927417	0.777221904496488	3	5	5	6	1	3
NM_001029880	SFMBT2	lane8	801.367346938776	1001.70918367347	1001.70918367347	1202.05102040816	0	200.341836734694	exact	2	10	0.2	0.0252107263268334	0.556095462307641	5	6	6	8	0	1
NM_001029880	SFMBT2	lane8	1001.70918367347	1202.05102040816	1402.39285714286	1602.73469387755	0	200.341836734694	exact	0	8	0	0	0.369416647552819	6	8	10	11	0	1
NM_001029880	SFMBT2	lane8	1202.05102040816	1402.39285714286	1402.39285714286	1602.73469387755	0	200.341836734694	exact	0	4	0	0	0.602364635616474	8	10	10	11	0	1
NM_001029880	SFMBT2	lane8	1402.39285714286	1602.73469387755	1602.73469387755	1803.07653061225	0	200.341836734694	exact	0	14	0	0	0.231635761650116	10	11	11	14	0	1
NM_001029880	SFMBT2	lane8	1602.73469387755	1803.07653061225	1803.07653061225	2003.41836734694	0	200.341836734694	exact	0	2	0	0	0.841886116991581	11	14	14	16	0	1
NM_001029880	SFMBT2	lane8	1803.07653061225	2003.41836734694	2003.41836734694	2203.76020408163	200.341836734694	400.683673469388	exact	4	22	0.181818181818182	0.0518672993124369	0.402845783077871	14	16	16	17	1	3
NM_001029880	SFMBT2	lane8	2003.41836734694	2203.76020408163	2404.10204081633	2604.44387755102	0	200.341836734694	exact	0	8	0	0	0.369416647552819	16	17	18	18	0	1
NM_001029880	SFMBT2	lane8	2203.76020408163	2404.10204081633	2404.10204081633	2604.44387755102	0	200.341836734694	exact	0	22	0	0	0.154372512815575	17	18	18	18	0	1
NM_001029880	SFMBT2	lane8	2404.10204081633	2604.44387755102	2804.78571428571	3005.12755102041	0	200.341836734694	exact	0	16	0	0	0.205907214207823	18	18	20	20	0	1
NM_001029880	SFMBT2	lane8	2604.44387755102	2804.78571428571	2804.78571428571	3005.12755102041	0	200.341836734694	exact	0	128	0	0	0.0284080534435439	18	20	20	20	0	1
NM_001029880	SFMBT2	lane8	2804.78571428571	3005.12755102041	3005.12755102041	3205.4693877551	0	200.341836734694	exact	0	14	0	0	0.231635761650116	20	20	20	20	0	1
NM_001029880	SFMBT2	lane8	3005.12755102041	3205.4693877551	3205.4693877551	3405.81122448980	0	200.341836734694	exact	0	2	0	0	0.841886116991581	20	20	20	20	0	1
NM_001029880	SFMBT2	lane8	3806.49489795918	4006.83673469388	4207.17857142857	4407.52040816327	0	200.341836734694	exact	0	6	0	0	0.459258126439900	20	20	20	21	0	1
NM_001029880	SFMBT2	lane8	4006.83673469388	4207.17857142857	4207.17857142857	4407.52040816327	0	200.341836734694	exact	0	38	0	0	0.0925127614158783	20	20	20	21	0	1
NM_001029880	SFMBT2	lane8	39066.6581632653	39267	39066.6581632653	39267	39066.6581632653	39267	exact	1	2	0.5	0.0125791170934251	0.987420882906575	21	21	21	21	21	21
NM_001029880	SFMBT2	lane7	0	200.341836734694	0	200.341836734694	0	200.341836734694	exact	1	2	0.5	0.0125791170934251	0.987420882906575	0	1	0	1	0	1
NM_001029880	SFMBT2	lane7	801.367346938776	1001.70918367347	0	200.341836734694	801.367346938776	1001.70918367347	exact	2	2	1	0.158113883008419	1	5	6	0	1	5	6
NM_001029880	SFMBT2	lane7	39066.6581632653	39267	39066.6581632653	39267	39066.6581632653	39267	exact	1	2	0.5	0.0125791170934251	0.987420882906575	21	21	21	21	21	21
NM_001029882	AHDC1	lane3	0	199.731958762887	0	199.731958762887	0	199.731958762887	exact	1	2	0.5	0.0125791170934251	0.987420882906575	0	0	0	0	0	0
NM_001029882	AHDC1	lane3	199.731958762887	399.463917525773	599.19587628866	798.927835051546	0	199.731958762887	exact	0	2	0	0	0.841886116991581	0	1	2	3	0	0
NM_001029882	AHDC1	lane3	399.463917525773	599.19587628866	399.463917525773	599.19587628866	0	199.731958762887	exact	0	2	0	0	0.841886116991581	1	2	1	2	0	0
NM_001029882	AHDC1	lane3	1198.39175257732	1398.12371134021	1597.85567010309	1797.58762886598	0	199.731958762887	exact	0	2	0	0	0.841886116991581	5	5	5	5	0	0
NM_001029882	AHDC1	lane3	1398.12371134021	1597.85567010309	1797.58762886598	1997.31958762887	0	199.731958762887	exact	0	6	0	0	0.459258126439900	5	5	5	5	0	0
NM_001029882	AHDC1	lane3	1597.85567010309	1797.58762886598	1997.31958762887	2197.05154639175	0	199.731958762887	exact	0	4	0	0	0.602364635616474	5	5	5	5	0	0
NM_001029882	AHDC1	lane3	1997.31958762887	2197.05154639175	2396.78350515464	2596.51546391753	0	199.731958762887	exact	0	2	0	0	0.841886116991581	5	5	5	5	0	0
NM_001029882	AHDC1	lane3	2197.05154639175	2396.78350515464	2596.51546391753	2796.24742268041	0	199.731958762887	exact	0	2	0	0	0.841886116991581	5	5	5	5	0	0
NM_001029882	AHDC1	lane3	2396.78350515464	2596.51546391753	2796.24742268041	2995.9793814433	0	199.731958762887	exact	0	6	0	0	0.459258126439900	5	5	5	5	0	0
NM_001029882	AHDC1	lane3	2596.51546391753	2796.24742268041	2796.24742268041	2995.9793814433	0	199.731958762887	exact	0	4	0	0	0.602364635616474	5	5	5	5	0	0
NM_001029882	AHDC1	lane3	2796.24742268041	2995.9793814433	2995.9793814433	3195.71134020619	0	199.731958762887	exact	0	2	0	0	0.841886116991581	5	5	5	5	0	0
NM_001029882	AHDC1	lane3	2995.9793814433	3195.71134020619	2995.9793814433	3195.71134020619	0	199.731958762887	exact	0	4	0	0	0.602364635616474	5	5	5	5	0	0
NM_001029882	AHDC1	lane3	3395.44329896907	3595.17525773196	3595.17525773196	3794.90721649485	0	199.731958762887	exact	0	2	0	0	0.841886116991581	5	5	5	5	0	0
NM_001029882	AHDC1	lane3	3994.63917525773	4194.37113402062	4394.10309278351	4593.83505154639	0	199.731958762887	exact	0	2	0	0	0.841886116991581	5	5	5	5	0	0
NM_001029882	AHDC1	lane3	4194.37113402062	4394.10309278351	4593.83505154639	4793.56701030928	0	199.731958762887	exact	0	2	0	0	0.841886116991581	5	5	5	5	0	0
NM_001029882	AHDC1	lane3	4394.10309278351	4593.83505154639	4793.56701030928	4993.29896907217	0	199.731958762887	exact	0	20	0	0	0.168433470983085	5	5	5	5	0	0
NM_001029882	AHDC1	lane3	4793.56701030928	4993.29896907217	5193.03092783505	5392.76288659794	0	199.731958762887	exact	0	6	0	0	0.459258126439900	5	5	5	5	0	0
NM_001029882	AHDC1	lane3	4993.29896907217	5193.03092783505	5392.76288659794	5592.49484536082	0	199.731958762887	exact	0	4	0	0	0.602364635616474	5	5	5	5	0	0
NM_001029882	AHDC1	lane3	5193.03092783505	5392.76288659794	0	199.731958762887	4993.29896907217	5193.03092783505	exact	2	2	1	0.158113883008419	1	5	5	0	0	5	5
NM_001029882	AHDC1	lane3	5392.76288659794	5592.49484536082	5792.22680412371	5991.9587628866	0	199.731958762887	exact	0	6	0	0	0.459258126439900	5	5	5	6	0	0
NM_001029882	AHDC1	lane3	5792.22680412371	5991.9587628866	6191.69072164948	6391.42268041237	0	199.731958762887	exact	0	4	0	0	0.602364635616474	5	6	6	6	0	0
NM_001029882	AHDC1	lane3	57922.2680412371	58122	57922.2680412371	58122	57922.2680412371	58122	exact	1	2	0.5	0.0125791170934251	0.987420882906575	7	7	7	7	7	7
NM_001029882	AHDC1	lane1	0	199.731958762887	399.463917525773	599.19587628866	0	199.731958762887	exact	1	5	0.2	0.00505076337946808	0.71641793611809	0	0	1	2	0	0
NM_001029882	AHDC1	lane1	199.731958762887	399.463917525773	399.463917525773	599.19587628866	0	199.731958762887	exact	0	2	0	0	0.841886116991581	0	1	1	2	0	0
NM_001029882	AHDC1	lane1	399.463917525773	599.19587628866	798.927835051546	998.659793814433	0	199.731958762887	exact	0	4	0	0	0.602364635616474	1	2	3	5	0	0
NM_001029882	AHDC1	lane1	1198.39175257732	1398.12371134021	1597.85567010309	1797.58762886598	0	199.731958762887	exact	0	6	0	0	0.459258126439900	5	5	5	5	0	0
NM_001029882	AHDC1	lane1	1398.12371134021	1597.85567010309	1797.58762886598	1997.31958762887	399.463917525773	599.19587628866	exact	1	9	0.111111111111111	0.00280913674659922	0.482496514917337	5	5	5	5	1	2
NM_001029882	AHDC1	lane1	1597.85567010309	1797.58762886598	1997.31958762887	2197.05154639175	0	199.731958762887	exact	0	8	0	0	0.369416647552819	5	5	5	5	0	0
NM_001029882	AHDC1	lane1	1797.58762886598	1997.31958762887	2197.05154639175	2396.78350515464	0	199.731958762887	exact	0	12	0	0	0.264648469397051	5	5	5	5	0	0
[truncated: 178,863 more rows]
