# Supplementary material for: Circular RNAs Are the Predominant Transcript Isoform from Hundreds of Human Genes in Diverse Cell Types
Source: PLoS One. 2012 Feb 1;7(2):e30733. doi: 10.1371/journal.pone.0030733 (PMC3270023; doi:10.1371/journal.pone.0030733)
Supplement: Table S5 — Genome-wide assessment of evidence for scrambled isoforms being circular with RefSeq exon enumeration beginning at exon 0. Table description and statistical methods for generating the table can be found in the Text S1. (TAB) [file pone.0030733.s009.tab]

junctional density	total junctional counts for the scrambled isoform	sequencing lane in which this isoform was detected	common gene name	donor exon	acceptor exon	NM identifier	orientation	start linear read	strand of linear read	probability	insert size
inferred circle length
80	1	lane1	FAM125B	6	1	NM_033446	-	588	+	0.99276688634731767362	700	675.9999999999999999
43	1	lane1	WHAMML2	6	1	NR_026589	-	1286	+	0.99644835367730023592	1000	1007.0000000000000001
39	1	lane2	ATXN2	4	1	NM_002973	-	1080	+	0.81110610555305277653	300	319.9999999999999998
33	1	lane1	TBCEL	3	1	NM_152715	-	405	+	0.97623313929633808596	450	471.9999999999999999
26	1	lane3	ZNF425	2	1	NM_001001661	-	170	+	0.90979750231205200494	300	286.0000000000000002
21	1	lane2	FAM73A	4	2	NM_198549	-	307	+	0.96615128307564153782	450	441.9999999999999999
21	1	lane3	DDX12	22	19	NM_004400	-	2324	+	0.97150521863166828268	400	424.0000000000000002
20	1	lane2	GOLGA1	2	1	NM_002077	-	223	+	0.92283186141593070797	350	339.9999999999999999
19	1	lane2	SCAPER	15	14	NM_020843	-	1985	+	0.81110610555305277653	300	298.9999999999999998
19	25	lane2	KIAA0182	1	1	NM_014615	-	88	+	0.00000000030178330953	200	219.0000000000000000
19	25	lane2	KIAA0182	1	1	NM_014615	-	128	+	0.00000000030178330953	200	219.0000000000000000
19	25	lane2	KIAA0182	1	1	NM_014615	-	139	+	0.00000000030178330953	200	219.0000000000000000
19	25	lane2	KIAA0182	1	1	NM_014615	-	148	+	0.00000000030178330953	200	219.0000000000000000
19	25	lane2	KIAA0182	1	1	NM_014615	-	165	+	0.00000000030178330953	200	219.0000000000000000
19	25	lane2	KIAA0182	1	1	NM_014615	-	169	+	0.00000000030178330953	200	219.0000000000000000
19	25	lane2	KIAA0182	1	1	NM_014615	-	191	+	0.00000000030178330953	200	219.0000000000000000
18	1	lane2	PCNXL2	20	17	NM_014801	-	3741	+	0.98223669111834555917	550	564.0000000000000000
18	1	lane1	DNAL1	6	2	NM_031427	-	435	+	0.98231549389680992923	500	489.9999999999999999
16	1	lane2	PDZD2	3	2	NM_178140	-	1458	+	0.81110610555305277653	300	276.0000000000000000
15	1	lane2	EIF4ENIF1	13	10	NM_019843	-	1799	+	0.97546388773194386597	500	476.0000000000000001
13	1	lane1	WDR52	12	7	NM_018338	-	1276	+	0.99276688634731767362	700	678.9999999999999999
12	1	lane2	KIAA0802	3	2	NM_015210	-	146	+	0.95217047608523804262	400	384.0000000000000000
11	1	lane2	DNAJC6	3	1	NM_014787	-	198	+	0.92283186141593070797	350	350.0000000000000001
11	1	lane2	RIN2	3	1	NM_018993	-	250	+	0.95217047608523804262	400	405.9999999999999999
11	1	lane1	EML5	8	2	NM_183387	-	1063	+	0.99644835367730023592	1000	990.0000000000000000
11	2	lane1	ZNF720	2	1	NM_001130913	-	253	+	0.16647330139159605898	200	222.9999999999999999
11	1	lane2	TOX	2	1	NM_014729	-	416	+	0.81110610555305277653	300	309.0000000000000000
11	2	lane3	LOC375190	6	2	NM_001145710	-	453	+	0.97713707327448825394	600	586.9999999999999998
11	2	lane3	LOC375190	6	2	NM_001145710	-	512	+	0.97713707327448825394	600	586.9999999999999998
11	2	lane3	CEP70	5	3	NM_024491	-	359	+	0.94382238982856558974	400	396.0000000000000000
11	2	lane3	CEP70	5	3	NM_024491	-	399	+	0.94382238982856558974	400	396.0000000000000000
10	3	lane1	PCCA	11	8	NM_000282	-	724	+	0.93038058385602910633	450	428.0000000000000001
10	3	lane1	PCCA	11	8	NM_000282	-	742	+	0.93038058385602910633	450	428.0000000000000001
10	3	lane1	PCCA	11	8	NM_000282	-	804	+	0.93038058385602910633	450	428.0000000000000001
10	2	lane1	RHOF	3	2	NM_019034	-	419	+	0.41449082873551099255	250	244.9999999999999998
10	2	lane1	RHOF	3	2	NM_019034	-	434	+	0.41449082873551099255	250	244.9999999999999998
9	1	lane2	KLHL8	7	2	NM_020803	-	1553	+	0.99736669868334934170	1300	1321.0000000000000002
9	1	lane2	PELI2	4	2	NM_021255	-	600	+	0.97546388773194386597	500	489.0000000000000000
9	6	lane3	NEIL3	7	7	NM_018248	-	1298	+	0.84075764887769942441	400	421.0000000000000002
9	4	lane1	CCDC126	2	2	NM_138771	-	445	+	0.87374171166326821725	400	383.0000000000000001
9	1	lane3	HSPA4L	7	3	NM_014278	-	1040	+	0.99196547932812776411	700	679.0000000000000002
8	3	lane2	UBAP2	11	8	NM_018449	-	877	+	0.86326500048016627161	400	377.0000000000000001
8	3	lane2	UBAP2	11	8	NM_018449	-	915	+	0.86326500048016627161	400	377.0000000000000001
8	3	lane2	UBAP2	11	8	NM_018449	-	1064	+	0.86326500048016627161	400	377.0000000000000001
8	1	lane1	ACVR2A	3	1	NM_001616	-	324	+	0.97623313929633808596	450	473.0000000000000001
8	6	lane1	RELL1	5	3	NM_001085400	-	600	+	0.86560803081628560775	450	434.0000000000000001
8	6	lane1	RELL1	5	3	NM_001085400	-	638	+	0.86560803081628560775	450	434.0000000000000001
8	6	lane1	RELL1	5	3	NM_001085400	-	645	+	0.86560803081628560775	450	434.0000000000000001
8	6	lane1	MANBA	4	1	NM_005908	-	355	+	0.89847493281629645738	500	496.0000000000000002
8	6	lane1	MANBA	4	1	NM_005908	-	415	+	0.89847493281629645738	500	496.0000000000000002
8	6	lane1	MANBA	4	1	NM_005908	-	449	+	0.89847493281629645738	500	496.0000000000000002
8	6	lane1	MANBA	4	1	NM_005908	-	491	+	0.89847493281629645738	500	496.0000000000000002
7	1	lane1	KATNAL2	6	1	NM_031303	-	379	+	0.98957264847676684789	600	604.0000000000000002
7	1	lane2	TTBK2	5	2	NM_173500	-	527	+	0.96615128307564153782	450	468.0000000000000000
7	1	lane1	PECR	2	1	NM_018441	-	284	+	0.82016264488665504154	300	300.0000000000000000
7	1	lane3	ZNF280C	7	1	NM_017666	-	653	+	0.99373114809896702219	800	786.9999999999999999
7	1	lane1	NEK1	23	18	NM_012224	-	2544	+	0.99276688634731767362	700	684.9999999999999999
7	1	lane2	DHX29	22	17	NM_019030	-	3361	+	0.99219359609679804840	750	750.0000000000000000
7	1	lane2	SOS2	6	1	NM_006939	-	719	+	0.99512269756134878068	900	882.0000000000000000
7	1	lane1	C9orf91	7	5	NM_153045	-	767	+	0.96682031490409272746	400	375.0000000000000000
7	1	lane1	SPATA6	10	9	NM_019073	-	1079	+	0.82016264488665504154	300	285.0000000000000000
7	1	lane3	ZNF492	2	1	NM_020855	-	54	+	0.58904255295326855856	200	223.0000000000000002
6	1	lane2	KIAA1841	9	8	NM_001129993	-	1285	+	0.41609050804525402263	200	198.0000000000000000
6	1	lane2	STK39	7	2	NM_013233	-	765	+	0.98883949441974720987	650	653.0000000000000001
6	2	lane3	DPY19L1	12	7	NM_015283	-	969	+	0.96552859271761560057	500	498.0000000000000000
6	1	lane2	ZDHHC21	4	2	NM_178566	-	475	+	0.96615128307564153782	450	428.0000000000000001
6	3	lane3	TMEM56	4	1	NM_152487	-	406	+	0.91692837717986426402	400	410.0000000000000001
6	3	lane3	TMEM56	4	1	NM_152487	-	445	+	0.91692837717986426402	400	410.0000000000000001
6	1	lane2	BRWD3	21	17	NM_153252	-	2500	+	0.99076049538024769012	700	675.9999999999999999
6	2	lane2	CNOT6L	3	1	NM_144571	-	173	+	0.90662861552838887124	400	395.0000000000000001
6	2	lane2	CNOT6L	3	1	NM_144571	-	207	+	0.90662861552838887124	400	395.0000000000000001
6	4	lane1	NEIL3	8	7	NM_018248	-	1440	+	0.95893844863840625699	600	596.0000000000000001
6	4	lane3	NEIL3	8	7	NM_018248	-	1445	+	0.95479685996743262713	600	596.0000000000000001
6	4	lane3	NEIL3	8	7	NM_018248	-	1479	+	0.95479685996743262713	600	596.0000000000000001
6	2	lane2	MCTP2	12	7	NM_018349	-	1489	+	0.98679746019890349954	800	783.0000000000000000
6	2	lane2	MCTP2	12	7	NM_018349	-	1492	+	0.98679746019890349954	800	783.0000000000000000
6	4	lane3	NEIL3	8	7	NM_018248	-	1508	+	0.95479685996743262713	600	596.0000000000000001
5	1	lane3	KPNA5	3	1	NM_002269	-	231	+	0.95945119834831035464	350	336.0000000000000000
5	1	lane2	IFT80	11	8	NM_020800	-	1370	+	0.98223669111834555917	550	538.0000000000000002
5	3	lane1	STAU2	4	3	NM_014393	-	435	+	0.55169615234492657477	300	296.0000000000000001
5	7	lane3	AFF2	2	2	NM_002025	-	1143	+	0.96068445676080990370	850	861.0000000000000000
5	7	lane3	AFF2	2	2	NM_002025	-	1147	+	0.96068445676080990370	850	861.0000000000000000
5	7	lane3	AFF2	2	2	NM_002025	-	1193	+	0.96068445676080990370	850	861.0000000000000000
5	7	lane3	AFF2	2	2	NM_002025	-	1210	+	0.96068445676080990370	850	861.0000000000000000
5	7	lane3	AFF2	2	2	NM_002025	-	1259	+	0.96068445676080990370	850	861.0000000000000000
5	1	lane3	CEP70	5	2	NM_024491	-	308	+	0.97800135700098304197	450	470.0000000000000001
5	2	lane2	SRBD1	13	9	NM_018079	-	1635	+	0.96478891737911618188	550	569.0000000000000001
5	19	lane1	MAN1A2	4	1	NM_006699	-	1227	+	0.77434115800548879035	550	552.9999999999999999
5	19	lane1	MAN1A2	4	1	NM_006699	-	1302	+	0.77434115800548879035	550	552.9999999999999999
5	19	lane1	MAN1A2	4	1	NM_006699	-	1317	+	0.77434115800548879035	550	552.9999999999999999
5	19	lane1	MAN1A2	4	1	NM_006699	-	1322	+	0.77434115800548879035	550	552.9999999999999999
5	19	lane1	MAN1A2	4	1	NM_006699	-	1323	+	0.77434115800548879035	550	552.9999999999999999
5	19	lane1	MAN1A2	4	1	NM_006699	-	1325	+	0.77434115800548879035	550	552.9999999999999999
5	19	lane1	MAN1A2	4	1	NM_006699	-	1327	+	0.77434115800548879035	550	552.9999999999999999
5	19	lane1	MAN1A2	4	1	NM_006699	-	1328	+	0.77434115800548879035	550	552.9999999999999999
5	19	lane1	MAN1A2	4	1	NM_006699	-	1329	+	0.77434115800548879035	550	552.9999999999999999
5	19	lane1	MAN1A2	4	1	NM_006699	-	1333	+	0.77434115800548879035	550	552.9999999999999999
5	1	lane2	PDLIM5	10	8	NM_006457	-	1432	+	0.97546388773194386597	500	477.0000000000000000
5	10	lane3	CCDC126	2	2	NM_138771	-	373	+	0.74894750512832428787	400	383.0000000000000001
5	10	lane3	CCDC126	2	2	NM_138771	-	380	+	0.74894750512832428787	400	383.0000000000000001
5	10	lane3	CCDC126	2	2	NM_138771	-	490	+	0.74894750512832428787	400	383.0000000000000001
5	1	lane2	RNF111	1	1	NM_017610	-	1043	+	0.99512269756134878068	900	899.0000000000000001
5	1	lane2	LRRC37B	4	3	NM_052888	-	1837	+	0.15629807814903907452	150	153.0000000000000000
5	2	lane1	C17orf57	22	17	NM_152347	-	2556	+	0.97343883381443376880	550	549.0000000000000000
5	2	lane1	C17orf57	22	17	NM_152347	-	2619	+	0.97343883381443376880	550	549.0000000000000000
4	1	lane2	TBK1	10	8	NM_013254	-	1133	+	0.92283186141593070797	350	348.0000000000000000
4	2	lane2	MAN1A2	4	1	NM_006699	-	1327	+	0.96478891737911618188	550	552.9999999999999999
4	2	lane2	MAN1A2	4	1	NM_006699	-	1332	+	0.96478891737911618188	550	552.9999999999999999
4	1	lane1	FAM73A	6	5	NM_198549	-	701	+	0.64380962149964098882	250	258.0000000000000000
4	1	lane2	HERC5	17	11	NM_016323	-	2270	+	0.99623449811724905864	1050	1052.0000000000000001
4	1	lane2	MYO9A	40	40	NM_006901	-	7513	+	0.15629807814903907452	150	143.0000000000000001
4	1	lane2	PIP5K1C	4	3	NM_012398	-	330	+	0.64218892109446054723	250	249.0000000000000000
4	4	lane1	SCLT1	8	5	NM_144643	-	911	+	0.87374171166326821725	400	396.0000000000000000
4	1	lane1	DGKE	7	5	NM_003647	-	1161	+	0.82016264488665504154	300	324.0000000000000000
4	1	lane2	NCAPH	14	9	NM_015341	-	1699	+	0.99337679668839834420	800	789.9999999999999999
4	4	lane1	PHC3	6	4	NM_024947	-	575	+	0.93111640119734947005	500	505.0000000000000002
4	4	lane1	PHC3	6	4	NM_024947	-	617	+	0.93111640119734947005	500	505.0000000000000002
4	1	lane2	C2orf67	1	1	NM_152519	-	952	+	0.99649969824984912494	1100	1116.9999999999999999
4	1	lane2	PDE4D	10	6	NM_001104631	-	1422	+	0.98883949441974720987	650	631.0000000000000002
4	1	lane2	EGLN1	2	1	NM_022051	-	4214	+	0.64218892109446054723	250	257.0000000000000001
4	5	lane1	SCMH1	9	8	NM_001031694	-	1151	+	0.72376321335946468238	350	360.0000000000000000
4	5	lane1	SCMH1	9	8	NM_001031694	-	1153	+	0.72376321335946468238	350	360.0000000000000000
4	5	lane1	SCMH1	9	8	NM_001031694	-	1155	+	0.72376321335946468238	350	360.0000000000000000
4	5	lane1	SCMH1	9	8	NM_001031694	-	1157	+	0.72376321335946468238	350	360.0000000000000000
4	1	lane1	CCDC50	4	1	NM_178335	-	696	+	0.96682031490409272746	400	399.0000000000000000
4	1	lane2	SNX27	6	1	NM_030918	-	781	+	0.99446479723239861620	850	837.9999999999999999
4	1	lane1	ALS2	3	3	NM_020919	-	1230	+	0.99609254795363627039	950	938.0000000000000001
4	5	lane3	MAN1A2	4	1	NM_006699	-	1264	+	0.93222403745606090937	550	552.9999999999999999
4	5	lane3	MAN1A2	4	1	NM_006699	-	1268	+	0.93222403745606090937	550	552.9999999999999999
4	5	lane3	MAN1A2	4	1	NM_006699	-	1327	+	0.93222403745606090937	550	552.9999999999999999
4	5	lane3	MAN1A2	4	1	NM_006699	-	1328	+	0.93222403745606090937	550	552.9999999999999999
4	5	lane3	MAN1A2	4	1	NM_006699	-	1330	+	0.93222403745606090937	550	552.9999999999999999
4	1	lane2	PHF2	2	1	NM_005392	-	254	+	0.41609050804525402263	200	201.0000000000000000
4	1	lane1	PER2	3	1	NM_022817	-	418	+	0.97623313929633808596	450	466.9999999999999998
4	1	lane1	HEATR2	10	8	NM_017802	-	1991	+	0.97623313929633808596	450	456.0000000000000000
3	1	lane2	CAMSAP1	2	1	NM_015447	-	345	+	0.96615128307564153782	450	425.0000000000000001
3	1	lane1	ATXN2	10	7	NM_002973	-	1679	+	0.99382628987588470614	750	769.9999999999999998
3	2	lane1	STAU2	4	1	NM_014393	-	256	+	0.96494372954973362532	500	475.0000000000000002
3	1	lane1	KIAA1274	4	1	NM_014431	-	659	+	0.99133725253872192021	650	662.0000000000000001
3	1	lane3	TRMT61B	5	1	NM_017910	-	1101	+	0.99196547932812776411	700	690.9999999999999999
3	1	lane1	ZC3H6	7	5	NM_198581	-	1215	+	0.93738780900605190276	350	339.0000000000000000
3	1	lane2	CHD9	23	17	NM_025134	-	4738	+	0.99649969824984912494	1100	1105.9999999999999998
3	5	lane1	RBM33	4	2	NM_053043	-	561	+	0.88668167056919388048	450	445.0000000000000002
3	5	lane1	RBM33	4	2	NM_053043	-	578	+	0.88668167056919388048	450	445.0000000000000002
3	1	lane1	DHX33	3	2	NM_020162	-	607	+	0.96682031490409272746	400	399.0000000000000000
3	1	lane2	FAM82A2	5	4	NM_018145	-	877	+	0.95217047608523804262	400	386.0000000000000001
3	3	lane1	ITGAL	8	7	NM_002209	-	922	+	0.55169615234492657477	300	284.0000000000000001
3	3	lane1	ITGAL	8	7	NM_002209	-	925	+	0.55169615234492657477	300	284.0000000000000001
3	3	lane1	ITGAL	8	7	NM_002209	-	927	+	0.55169615234492657477	300	284.0000000000000001
3	1	lane2	KPNA3	13	12	NM_002267	-	1538	+	0.41609050804525402263	200	177.0000000000000000
3	2	lane2	NR2C2	11	10	NM_003298	-	1542	+	0.41240661037646727481	250	262.0000000000000002
3	1	lane1	SHPRH	28	25	NM_001042683	-	5061	+	0.97623313929633808596	450	440.0000000000000001
3	1	lane3	SDK1	3	1	NM_152744	-	550	+	0.97150521863166828268	400	414.9999999999999999
3	2	lane1	TTBK2	5	2	NM_173500	-	627	+	0.95303114226038344081	450	468.0000000000000000
3	2	lane1	TTBK2	5	2	NM_173500	-	697	+	0.95303114226038344081	450	468.0000000000000000
3	4	lane3	C3orf63	20	18	NM_001112736	-	3890	+	0.89080070354170483038	400	391.9999999999999998
3	4	lane3	C3orf63	20	18	NM_001112736	-	3916	+	0.89080070354170483038	400	391.9999999999999998
3	4	lane3	C3orf63	20	18	NM_001112736	-	3967	+	0.89080070354170483038	400	391.9999999999999998
3	1	lane2	TRIT1	2	1	NM_017646	-	307	+	0.64218892109446054723	250	240.0000000000000000
3	1	lane1	SLC30A7	7	2	NM_133496	-	623	+	0.99133725253872192021	650	660.0000000000000000
3	1	lane2	TBC1D23	8	5	NM_018309	-	776	+	0.95217047608523804262	400	399.0000000000000000
3	2	lane1	R3HDM1	13	7	NM_015361	-	1191	+	0.98558609062774796671	700	722.0000000000000001
3	2	lane1	R3HDM1	13	7	NM_015361	-	1351	+	0.98558609062774796671	700	722.0000000000000001
3	1	lane2	FASTKD1	8	5	NM_024622	-	1853	+	0.99446479723239861620	850	845.0000000000000001
3	2	lane2	ILKAP	8	5	NM_030768	-	681	+	0.90662861552838887124	400	411.0000000000000000
3	2	lane2	WDFY1	7	6	NM_020830	-	665	+	0.41240661037646727481	250	233.0000000000000001
3	1	lane1	YEATS2	24	21	NM_018023	-	3394	+	0.96682031490409272746	400	405.0000000000000000
3	5	lane1	PCMTD1	1	1	NM_052937	-	270	+	0.84475123681512196727	400	402.0000000000000000
3	5	lane3	STAU2	4	3	NM_014393	-	274	+	0.62333814048271725744	300	296.0000000000000001
3	5	lane3	STAU2	4	3	NM_014393	-	310	+	0.62333814048271725744	300	296.0000000000000001
3	1	lane3	XRCC6BP1	4	2	NM_033276	-	376	+	0.90979750231205200494	300	303.9999999999999999
3	5	lane1	PCMTD1	1	1	NM_052937	-	376	+	0.84475123681512196727	400	402.0000000000000000
3	4	lane1	ZKSCAN1	2	1	NM_003439	-	424	+	0.96579667462689725019	650	667.9999999999999998
3	5	lane3	STAU2	4	3	NM_014393	-	431	+	0.62333814048271725744	300	296.0000000000000001
3	4	lane1	ZKSCAN1	2	1	NM_003439	-	445	+	0.96579667462689725019	650	667.9999999999999998
3	4	lane1	ZKSCAN1	2	1	NM_003439	-	456	+	0.96579667462689725019	650	667.9999999999999998
3	1	lane2	CCAR1	14	11	NM_018237	-	1709	+	0.98627249313624656812	600	576.0000000000000000
3	7	lane3	N4BP2L2	5	2	NM_033111	-	181	+	0.81680044348917677487	400	387.9999999999999999
3	7	lane3	N4BP2L2	5	2	NM_033111	-	215	+	0.81680044348917677487	400	387.9999999999999999
3	7	lane3	N4BP2L2	5	2	NM_033111	-	216	+	0.81680044348917677487	400	387.9999999999999999
3	7	lane1	RBM23	2	1	NM_001077351	-	286	+	0.00188237468203096504	200	189.0000000000000000
3	1	lane1	SPPL3	5	3	NM_139015	-	693	+	0.82016264488665504154	300	312.0000000000000000
3	11	lane1	MAN1A2	5	1	NM_006699	-	1233	+	0.90873172637849209655	650	648.0000000000000000
3	11	lane1	MAN1A2	5	1	NM_006699	-	1292	+	0.90873172637849209655	650	648.0000000000000000
3	11	lane1	MAN1A2	5	1	NM_006699	-	1320	+	0.90873172637849209655	650	648.0000000000000000
3	11	lane1	MAN1A2	5	1	NM_006699	-	1322	+	0.90873172637849209655	650	648.0000000000000000
3	11	lane1	MAN1A2	5	1	NM_006699	-	1327	+	0.90873172637849209655	650	648.0000000000000000
3	11	lane1	MAN1A2	5	1	NM_006699	-	1328	+	0.90873172637849209655	650	648.0000000000000000
3	11	lane1	MAN1A2	5	1	NM_006699	-	1329	+	0.90873172637849209655	650	648.0000000000000000
3	11	lane1	MAN1A2	5	1	NM_006699	-	1333	+	0.90873172637849209655	650	648.0000000000000000
3	11	lane1	MAN1A2	5	1	NM_006699	-	1335	+	0.90873172637849209655	650	648.0000000000000000
3	1	lane1	EP400	14	12	NM_015409	-	3043	+	0.98231549389680992923	500	477.0000000000000000
3	1	lane1	SLC20A2	7	2	NM_006749	-	1683	+	0.99748531900707764899	1250	1234.0000000000000002
3	1	lane1	CNTLN	17	12	NM_017738	-	2745	+	0.99748531900707764899	1250	1228.0000000000000002
2	1	lane2	LZIC	5	2	NM_032368	-	376	+	0.95217047608523804262	400	412.9999999999999998
2	1	lane3	MELK	16	14	NM_014791	-	1693	+	0.95945119834831035464	350	370.0000000000000002
2	1	lane2	PDE3B	13	12	NM_000922	-	2925	+	0.92283186141593070797	350	366.0000000000000000
2	1	lane1	SNX27	1	1	NM_030918	-	359	+	0.64380962149964098882	250	231.9999999999999999
2	1	lane1	SNX27	4	2	NM_030918	-	676	+	0.93738780900605190276	350	363.0000000000000000
2	2	lane2	ZKSCAN1	2	1	NM_003439	-	429	+	0.97780354572430127341	650	667.9999999999999998
2	1	lane2	ZCCHC7	1	1	NM_032226	-	446	+	0.98883949441974720987	650	630.9999999999999999
2	2	lane2	ZKSCAN1	2	1	NM_003439	-	452	+	0.97780354572430127341	650	667.9999999999999998
2	1	lane2	KCTD3	6	3	NM_016121	-	533	+	0.92283186141593070797	350	351.9999999999999999
2	1	lane2	HEATR3	10	2	NM_182922	-	1383	+	0.99690769845384922694	1200	1198.9999999999999998
2	1	lane2	HSPG2	73	71	NM_005529	-	9808	+	0.98883949441974720987	650	637.0000000000000002
2	2	lane3	KIAA0182	1	1	NM_014615	-	142	+	0.34697112918970419386	200	219.0000000000000000
2	2	lane3	KIAA0182	1	1	NM_014615	-	144	+	0.34697112918970419386	200	219.0000000000000000
2	1	lane2	PCMTD1	1	1	NM_052937	-	364	+	0.95217047608523804262	400	402.0000000000000000
2	1	lane3	CCDC134	5	1	NM_024821	-	417	+	0.98850243969071126109	600	579.9999999999999999
2	1	lane2	SFXN5	12	10	NM_144579	-	803	+	0.81110610555305277653	300	320.0000000000000001
2	1	lane1	FAM118A	5	4	NM_017911	-	992	+	0.96682031490409272746	400	415.0000000000000002
2	1	lane2	STAG1	11	7	NM_005862	-	1094	+	0.98223669111834555917	550	528.9999999999999999
2	1	lane3	FRMD3	12	7	NM_174938	-	1243	+	0.98261314499533111048	500	511.0000000000000002
2	1	lane2	STAG1	12	7	NM_005862	-	1247	+	0.98883949441974720987	650	636.9999999999999999
2	1	lane1	RAB11FIP4	12	10	NM_032932	-	1553	+	0.96682031490409272746	400	378.9999999999999999
2	1	lane1	KIF3B	4	2	NM_004798	-	1592	+	0.93738780900605190276	350	343.9999999999999998
2	1	lane1	POM121C	2	1	NM_001099415	-	480	+	0.82016264488665504154	300	306.0000000000000000
2	1	lane3	SNAPC3	4	2	NM_001039697	-	550	+	0.95945119834831035464	350	339.9999999999999999
2	1	lane2	TUBGCP4	6	4	NM_014444	-	676	+	0.92283186141593070797	350	339.0000000000000000
2	1	lane2	HACE1	5	3	NM_020771	-	701	+	0.81110610555305277653	300	312.9999999999999999
2	1	lane1	C17orf57	9	2	NM_152347	-	745	+	0.99673684480459534311	1050	1051.9999999999999998
2	8	lane3	SCLT1	8	5	NM_144643	-	888	+	0.79352589343039629674	400	396.0000000000000000
2	8	lane3	SCLT1	8	5	NM_144643	-	893	+	0.79352589343039629674	400	396.0000000000000000
2	8	lane3	SCLT1	8	5	NM_144643	-	895	+	0.79352589343039629674	400	396.0000000000000000
2	8	lane3	SCLT1	8	5	NM_144643	-	917	+	0.79352589343039629674	400	396.0000000000000000
2	2	lane3	SLC38A1	4	1	NM_030674	-	1021	+	0.96552859271761560057	500	522.0000000000000000
2	2	lane3	SLC38A1	4	1	NM_030674	-	1134	+	0.96552859271761560057	500	522.0000000000000000
2	1	lane3	POLI	3	1	NM_007195	-	359	+	0.97800135700098304197	450	444.0000000000000000
2	1	lane1	DAGLB	4	2	NM_139179	-	610	+	0.98663003897835675455	550	554.0000000000000001
2	1	lane1	HEATR7A	11	7	NM_032450	-	1025	+	0.98957264847676684789	600	579.0000000000000000
2	1	lane2	IFFO1	5	4	NM_080730	-	1130	+	0.81110610555305277653	300	279.0000000000000000
2	2	lane1	ANKRD13C	8	3	NM_030816	-	1178	+	0.98274954827102172024	650	638.0000000000000001
2	1	lane1	WDR49	13	6	NM_178824	-	1864	+	0.99729940250282080213	1200	1207.9999999999999998
2	1	lane1	ZNF675	2	1	NM_138330	-	185	+	0.40801139860498512668	200	222.9999999999999999
2	1	lane1	CASK	7	5	NM_001126055	-	654	+	0.96682031490409272746	400	402.0000000000000000
2	1	lane1	CIRH1A	7	4	NM_032830	-	755	+	0.98663003897835675455	550	566.0000000000000001
2	2	lane3	RPAP2	11	8	NM_024813	-	1647	+	0.94382238982856558974	400	383.0000000000000001
2	2	lane3	RPAP2	11	8	NM_024813	-	1650	+	0.94382238982856558974	400	383.0000000000000001
2	2	lane1	PPFIA1	18	16	NM_003626	-	2498	+	0.93474152131124902611	400	419.0000000000000001
2	1	lane1	DNAJC16	3	2	NM_015291	-	335	+	0.96682031490409272746	400	406.9999999999999998
2	3	lane1	HDGFRP3	4	1	NM_016073	-	496	+	0.94787917627527637199	500	522.0000000000000000
2	1	lane2	CHD6	2	1	NM_032221	-	499	+	0.98627249313624656812	600	576.9999999999999999
2	1	lane3	UBAP2	11	8	NM_018449	-	913	+	0.97150521863166828268	400	377.0000000000000001
2	2	lane3	ANKRD32	8	4	NM_032290	-	934	+	0.98399551217868227050	700	724.0000000000000002
2	2	lane3	ANKRD32	8	4	NM_032290	-	971	+	0.98399551217868227050	700	724.0000000000000002
2	1	lane3	MIER3	11	9	NM_152622	-	1003	+	0.95945119834831035464	350	363.0000000000000000
2	1	lane3	PPIL5	2	2	NM_152329	-	1046	+	0.99196547932812776411	700	722.0000000000000001
2	2	lane3	OMA1	7	1	NM_145243	-	1251	+	0.99337380041926435997	1400	1380.9999999999999999
2	2	lane1	ESYT2	12	8	NM_020728	-	1329	+	0.96494372954973362532	500	495.0000000000000000
2	2	lane1	ESYT2	12	8	NM_020728	-	1382	+	0.96494372954973362532	500	495.0000000000000000
2	1	lane3	UBAP2	14	10	NM_018449	-	1587	+	0.99470411332525701286	900	916.9999999999999998
2	1	lane1	EMILIN2	3	3	NM_032048	-	2242	+	0.998999897425376961734027	1950	1926.0000000000000000
2	10	lane1	SMARCA5	15	14	NM_003601	-	2365	+	0.01223417328912911822	250	269.0000000000000001
2	10	lane1	SMARCA5	15	14	NM_003601	-	2370	+	0.01223417328912911822	250	269.0000000000000001
2	2	lane1	DOPEY2	20	19	NM_005128	-	4806	+	0.67266676406747342316	300	300.9999999999999999
2	1	lane1	FAM188A	9	1	NM_024948	-	817	+	0.99455072315109241975	800	788.0000000000000001
2	1	lane2	SIAE	6	5	NM_170601	-	949	+	0.64218892109446054723	250	244.0000000000000002
2	2	lane1	AMOTL1	2	1	NM_130847	-	1022	+	0.99348433779101998262	1050	1071.9999999999999999
2	1	lane1	UBE2Q2	10	9	NM_173469	-	1287	+	0.13489684839470714945	150	145.0000000000000002
2	1	lane2	ZNF277	1	1	NM_021994	-	276	+	0.41609050804525402263	200	202.0000000000000002
2	2	lane2	RELL1	5	3	NM_001085400	-	601	+	0.93344830178870842663	450	434.0000000000000001
2	1	lane2	DYNC1LI1	6	2	NM_016141	-	671	+	0.99219359609679804840	750	747.9999999999999999
2	1	lane1	DCAF17	7	3	NM_025000	-	761	+	0.98231549389680992923	500	516.9999999999999999
2	2	lane2	USP48	7	3	NM_032236	-	919	+	0.97273343071718753382	600	579.0000000000000000
2	1	lane2	KIAA0907	9	6	NM_014949	-	1003	+	0.98627249313624656812	600	585.0000000000000000
2	1	lane1	C12orf11	7	3	NM_018164	-	1057	+	0.98957264847676684789	600	588.9999999999999999
2	3	lane2	SCMH1	9	8	NM_001031694	-	1129	+	0.78590081886912950133	350	360.0000000000000000
2	3	lane2	SCMH1	9	8	NM_001031694	-	1143	+	0.78590081886912950133	350	360.0000000000000000
2	3	lane2	SCMH1	9	8	NM_001031694	-	1157	+	0.78590081886912950133	350	360.0000000000000000
2	2	lane2	ESYT2	12	8	NM_020728	-	1274	+	0.95152979626911838667	500	495.0000000000000000
2	2	lane1	TNFRSF21	2	1	NM_014452	-	1284	+	0.99436635265757233401	1150	1147.0000000000000002
2	2	lane1	TNFRSF21	2	1	NM_014452	-	1373	+	0.99436635265757233401	1150	1147.0000000000000002
2	1	lane2	RSBN1L	5	3	NM_198467	-	1462	+	0.96615128307564153782	450	448.9999999999999998
2	1	lane1	SETDB2	10	7	NM_031915	-	2041	+	0.98957264847676684789	600	612.9999999999999999
2	1	lane2	BPTF	26	20	NM_182641	-	8447	+	0.999076899538449769270038	2050	2025.9999999999999999
1	1	lane1	HPRT1	5	1	NM_000194	-	217	+	0.97623313929633808596	450	457.9999999999999998
1	1	lane3	CCDC91	4	2	NM_018318	-	260	+	0.97800135700098304197	450	466.9999999999999998
1	1	lane3	GTF2E1	1	1	NM_005513	-	352	+	0.98261314499533111048	500	477.9999999999999999
1	1	lane1	HPCAL1	2	2	NM_002149	-	354	+	0.96682031490409272746	400	402.0000000000000000
1	1	lane1	C17orf101	6	3	NM_175902	-	513	+	0.82016264488665504154	300	318.9999999999999999
1	2	lane1	RAB6A	5	2	NM_198896	-	704	+	0.87869590447316644074	350	366.0000000000000000
1	1	lane1	C12orf30	7	5	NM_024953	-	712	+	0.82016264488665504154	300	298.9999999999999998
1	2	lane1	RAB6A	5	2	NM_198896	-	720	+	0.87869590447316644074	350	366.0000000000000000
1	1	lane1	ACSF3	3	1	NM_174917	-	998	+	0.99644835367730023592	1000	1014.9999999999999999
1	1	lane2	ZNF362	7	6	NM_152493	-	1108	+	0.64218892109446054723	250	238.0000000000000002
1	1	lane1	DHX37	20	18	NM_032656	-	2654	+	0.96682031490409272746	400	414.9999999999999999
1	1	lane3	PHF14	16	6	NM_001007157	-	2850	+	0.99686725350614569177	1450	1455.0000000000000000
1	1	lane2	NIPBL	44	43	NM_015384	-	8072	+	0.96615128307564153782	450	450.0000000000000000
1	1	lane1	CLUAP1	3	1	NM_015041	-	169	+	0.96682031490409272746	400	377.0000000000000001
1	1	lane3	R3HDM1	2	1	NM_015361	-	176	+	0.97150521863166828268	400	420.0000000000000000
1	10	lane3	MBOAT2	3	1	NM_138799	-	213	+	0.38855043738045175503	300	320.0000000000000001
1	1	lane3	SPCS2	3	1	NM_014752	-	246	+	0.97150521863166828268	400	380.0000000000000001
1	10	lane3	MBOAT2	3	1	NM_138799	-	272	+	0.38855043738045175503	300	320.0000000000000001
1	10	lane3	MBOAT2	3	1	NM_138799	-	290	+	0.38855043738045175503	300	320.0000000000000001
1	10	lane3	MBOAT2	3	1	NM_138799	-	306	+	0.38855043738045175503	300	320.0000000000000001
1	3	lane1	SETD3	5	1	NM_032233	-	403	+	0.97845723441973460225	700	683.0000000000000001
1	1	lane3	RHBDD1	2	1	NM_032276	-	416	+	0.99033752600358731943	650	656.0000000000000001
1	3	lane1	SETD3	5	1	NM_032233	-	431	+	0.97845723441973460225	700	683.0000000000000001
1	1	lane1	TARSL2	9	3	NM_152334	-	1149	+	0.99382628987588470614	750	753.9999999999999999
1	1	lane2	CEP192	13	11	NM_032142	-	1228	+	0.95217047608523804262	400	402.0000000000000000
1	1	lane1	FANCA	29	28	NM_000135	-	2922	+	0.40801139860498512668	200	203.0000000000000001
1	1	lane3	KIF20B	28	23	NM_016195	-	4615	+	0.99470411332525701286	900	893.0000000000000001
1	1	lane1	CREBL2	1	1	NM_001310	-	389	+	0.40801139860498512668	200	198.0000000000000000
1	1	lane2	UPLP	4	1	NM_001114403	-	430	+	0.98223669111834555917	550	570.9999999999999999
1	5	lane3	RBM33	4	2	NM_053043	-	578	+	0.89474089348433316820	450	445.0000000000000002
1	1	lane2	WDR37	8	1	NM_014023	-	632	+	0.99219359609679804840	750	766.0000000000000002
1	3	lane1	MIB1	5	1	NM_020774	-	635	+	0.97845723441973460225	700	679.0000000000000002
1	5	lane3	RBM33	4	2	NM_053043	-	636	+	0.89474089348433316820	450	445.0000000000000002
1	1	lane1	UBAP2	11	6	NM_018449	-	656	+	0.98663003897835675455	550	536.0000000000000001
1	2	lane1	ILKAP	8	5	NM_030768	-	712	+	0.93474152131124902611	400	411.0000000000000000
1	2	lane2	KLC1	4	3	NM_005552	-	801	+	0.65789311446543999217	300	304.9999999999999998
1	1	lane1	CSGALNACT2	2	1	NM_018590	-	891	+	0.99717919786644784080	1150	1131.0000000000000000
1	1	lane2	FNDC3A	7	6	NM_001079673	-	1085	+	0.41609050804525402263	200	216.9999999999999999
1	1	lane2	C3orf63	10	1	NM_001112736	-	1094	+	0.99623449811724905864	1050	1037.0000000000000001
1	1	lane3	NLK	6	1	NM_016231	-	1165	+	0.99196547932812776411	700	691.0000000000000002
1	1	lane2	RANBP9	8	5	NM_005493	-	1258	+	0.98627249313624656812	600	597.9999999999999999
1	1	lane1	KIAA1199	10	2	NM_018689	-	1282	+	0.99767283823981946866	1300	1317.0000000000000000
1	1	lane1	KIAA1199	12	11	NM_018689	-	1775	+	0.96682031490409272746	400	386.0000000000000001
1	1	lane1	MYO9A	30	25	NM_006901	-	5987	+	0.99569346856087803878	900	889.0000000000000002
1	7	lane3	PCMTD1	1	1	NM_052937	-	323	+	0.81680044348917677487	400	402.0000000000000000
1	1	lane3	SHQ1	3	1	NM_018130	-	326	+	0.95945119834831035464	350	343.0000000000000002
1	7	lane3	PCMTD1	1	1	NM_052937	-	336	+	0.81680044348917677487	400	402.0000000000000000
1	7	lane3	PCMTD1	1	1	NM_052937	-	357	+	0.81680044348917677487	400	402.0000000000000000
1	7	lane3	PCMTD1	1	1	NM_052937	-	362	+	0.81680044348917677487	400	402.0000000000000000
1	1	lane3	TMEM38A	3	1	NM_024074	-	395	+	0.97800135700098304197	450	429.9999999999999999
1	7	lane3	PCMTD1	1	1	NM_052937	-	425	+	0.81680044348917677487	400	402.0000000000000000
1	7	lane3	PCMTD1	1	1	NM_052937	-	433	+	0.81680044348917677487	400	402.0000000000000000
1	1	lane1	BTN2A2	3	2	NM_006995	-	632	+	0.99133725253872192021	650	630.0000000000000000
1	5	lane3	FNDC3B	5	4	NM_022763	-	713	+	0.93222403745606090937	550	526.0000000000000002
1	4	lane3	SNX13	8	5	NM_015132	-	734	+	0.89080070354170483038	400	396.9999999999999999
1	5	lane3	FNDC3B	5	4	NM_022763	-	734	+	0.93222403745606090937	550	526.0000000000000002
1	4	lane3	SNX13	8	5	NM_015132	-	768	+	0.89080070354170483038	400	396.9999999999999999
1	4	lane3	SNX13	8	5	NM_015132	-	782	+	0.89080070354170483038	400	396.9999999999999999
1	4	lane3	SNX13	8	5	NM_015132	-	803	+	0.89080070354170483038	400	396.9999999999999999
1	1	lane2	FOXK2	2	1	NM_004514	-	819	+	0.92283186141593070797	350	342.9999999999999999
1	1	lane3	SUCLG2	8	7	NM_003848	-	822	+	0.90979750231205200494	300	304.9999999999999998
1	2	lane3	ZCCHC2	4	1	NM_017742	-	900	+	0.92054660201200877819	350	374.0000000000000001
1	1	lane1	STK3	9	6	NM_006281	-	1187	+	0.99133725253872192021	650	633.0000000000000000
1	1	lane2	TBC1D1	6	4	NM_015173	-	1375	+	0.92283186141593070797	350	330.0000000000000000
1	1	lane2	HEATR5B	13	12	NM_019024	-	1986	+	0.41609050804525402263	200	210.0000000000000000
1	2	lane1	BRWD1	26	25	NM_018963	-	3174	+	0.16647330139159605898	200	208.0000000000000002
1	1	lane2	MDN1	22	21	NM_014611	-	3208	+	0.64218892109446054723	250	262.9999999999999998
1	1	lane2	MAP3K5	24	14	NM_005923	-	3570	+	0.99806369903184951596	1500	1501.0000000000000002
1	1	lane2	HEATR5B	32	28	NM_019024	-	5207	+	0.99595739797869898936	1000	1023.0000000000000000
1	1	lane1	PRKRIP1	3	1	NM_024653	-	275	+	0.64380962149964098882	250	266.0000000000000001
1	1	lane3	TPM4	6	3	NM_003290	-	677	+	0.90979750231205200494	300	280.0000000000000002
1	1	lane2	MKL1	6	3	NM_020831	-	688	+	0.92283186141593070797	350	360.0000000000000000
1	1	lane2	CHAF1A	2	1	NM_005483	-	712	+	0.99512269756134878068	900	907.9999999999999998
1	1	lane1	SNRNP48	7	5	NM_152551	-	717	+	0.96682031490409272746	400	375.9999999999999999
1	1	lane2	TPP2	7	5	NM_003291	-	758	+	0.95217047608523804262	400	396.0000000000000000
1	2	lane2	USP48	7	3	NM_001032730	-	919	+	0.97273343071718753382	600	579.0000000000000000
1	1	lane3	ZBTB7A	1	1	NM_015898	-	1161	+	0.99639252708963596099	1300	1276.9999999999999998
1	1	lane2	FLVCR1	7	1	NM_014053	-	1344	+	0.99337679668839834420	800	786.9999999999999999
1	1	lane2	FLVCR1	7	2	NM_014053	-	1353	+	0.98883949441974720987	650	642.0000000000000000
1	1	lane1	CCDC138	12	10	NM_144978	-	1358	+	0.98231549389680992923	500	486.9999999999999999
1	1	lane2	ABCC5	9	8	NM_005688	-	1410	+	0.64218892109446054723	250	257.0000000000000001
1	1	lane2	PIK3C3	15	11	NM_002647	-	1482	+	0.97546388773194386597	500	513.9999999999999999
1	1	lane1	FNDC3A	13	8	NM_001079673	-	1540	+	0.99133725253872192021	650	640.0000000000000002
1	1	lane1	MPHOSPH10	7	5	NM_005791	-	1646	+	0.82016264488665504154	300	316.9999999999999998
1	1	lane2	MLLT10	16	14	NM_004641	-	2209	+	0.92283186141593070797	350	364.0000000000000002
1	1	lane2	BRWD2	22	18	NM_018117	-	2845	+	0.98627249313624656812	600	588.0000000000000000
1	1	lane3	CEP135	22	21	NM_025009	-	3141	+	0.97150521863166828268	400	413.0000000000000001
1	1	lane1	HTT	38	35	NM_002111	-	5069	+	0.98957264847676684789	600	612.9999999999999999
1	1	lane3	TRNT1	4	2	NM_182916	-	423	+	0.97800135700098304197	450	460.0000000000000002
1	1	lane3	SUSD1	3	3	NM_022486	-	477	+	0.26863133239134475215	150	153.0000000000000000
1	1	lane1	KPNA5	6	1	NM_002269	-	502	+	0.99133725253872192021	650	651.9999999999999999
1	1	lane1	ANKIB1	3	1	NM_019004	-	605	+	0.99382628987588470614	750	759.0000000000000000
1	1	lane1	ARPP-21	8	1	NM_016300	-	614	+	0.99569346856087803878	900	898.0000000000000002
1	1	lane2	BIRC6	4	1	NM_016252	-	782	+	0.98883949441974720987	650	626.0000000000000001
1	3	lane3	ESYT2	12	8	NM_020728	-	1307	+	0.94874108707317241585	500	495.0000000000000000
1	3	lane3	ESYT2	12	8	NM_020728	-	1367	+	0.94874108707317241585	500	495.0000000000000000
1	1	lane1	UIMC1	9	6	NM_016290	-	1389	+	0.96682031490409272746	400	396.9999999999999999
1	1	lane2	PLXDC2	8	5	NM_032812	-	1461	+	0.95217047608523804262	400	396.9999999999999999
1	1	lane1	CLEC16A	11	9	NM_015226	-	1494	+	0.97623313929633808596	450	465.9999999999999999
1	1	lane1	MCTP2	12	7	NM_018349	-	1504	+	0.99455072315109241975	800	783.0000000000000000
1	1	lane2	SAFB2	10	9	NM_014649	-	1577	+	0.64218892109446054723	250	262.9999999999999998
1	1	lane1	RBBP8	14	8	NM_002894	-	2379	+	0.998479010667760795981219	1600	1578.0000000000000000
1	1	lane1	AHCTF1	22	20	NM_015446	-	2816	+	0.97623313929633808596	450	428.0000000000000001
1	1	lane1	DZIP3	24	16	NM_014648	-	2930	+	0.99455072315109241975	800	819.0000000000000000
1	1	lane2	BIRC6	16	15	NM_016252	-	3760	+	0.81110610555305277653	300	312.9999999999999999
1	1	lane2	PDCD11	26	25	NM_014976	-	3962	+	0.41609050804525402263	200	180.0000000000000000
1	6	lane1	UBR5	4	1	NM_015902	-	137	+	0.30436864451219643217	300	324.0000000000000000
1	6	lane1	UBR5	4	1	NM_015902	-	318	+	0.30436864451219643217	300	324.0000000000000000
1	6	lane1	UBR5	4	1	NM_015902	-	329	+	0.30436864451219643217	300	324.0000000000000000
1	1	lane2	UBR5	4	1	NM_015902	-	331	+	0.81110610555305277653	300	324.0000000000000000
1	6	lane1	UBR5	4	1	NM_015902	-	334	+	0.30436864451219643217	300	324.0000000000000000
1	6	lane1	UBR5	4	1	NM_015902	-	341	+	0.30436864451219643217	300	324.0000000000000000
1	3	lane3	UBXN7	4	2	NM_015562	-	345	+	0.50343264956798863080	250	246.9999999999999999
1	1	lane2	DOCK11	6	1	NM_144658	-	349	+	0.98627249313624656812	600	591.0000000000000000
1	1	lane1	RNF169	3	1	NM_001098638	-	535	+	0.93738780900605190276	350	339.9999999999999999
1	1	lane3	RARS	6	1	NM_002887	-	544	+	0.99373114809896702219	800	777.0000000000000000
1	1	lane1	MLYCD	3	1	NM_012213	-	579	+	0.96682031490409272746	400	420.0000000000000000
1	1	lane2	HUWE1	6	3	NM_031407	-	630	+	0.98223669111834555917	550	528.0000000000000000
1	1	lane1	WDR37	8	5	NM_014023	-	643	+	0.93738780900605190276	350	330.0000000000000000
1	2	lane2	KLC1	4	3	NM_001130107	-	801	+	0.65789311446543999217	300	304.9999999999999998
1	1	lane2	MYO19	10	6	NM_025109	-	981	+	0.97546388773194386597	500	480.0000000000000000
1	1	lane3	STRN3	6	1	NM_001083893	-	986	+	0.99196547932812776411	700	705.9999999999999999
1	1	lane2	FAM118A	5	4	NM_017911	-	994	+	0.95217047608523804262	400	415.0000000000000002
1	2	lane2	ASH2L	9	5	NM_001105214	-	1012	+	0.97273343071718753382	600	580.0000000000000002
1	1	lane3	IPO7	11	8	NM_006391	-	1150	+	0.97800135700098304197	450	429.0000000000000000
1	1	lane2	CCDC21	6	4	NM_022778	-	1195	+	0.96615128307564153782	450	438.0000000000000000
1	1	lane1	MANBA	12	5	NM_005908	-	1648	+	0.99729940250282080213	1200	1195.9999999999999998
1	1	lane3	PLEKHM3	2	2	NM_001080475	-	1748	+	0.99505232067321580123	950	936.0000000000000000
1	1	lane3	TRMT2B	12	10	NM_024917	-	1879	+	0.90979750231205200494	300	322.0000000000000002
1	1	lane2	AMBRA1	11	8	NM_017749	-	2234	+	0.96615128307564153782	450	448.9999999999999998
1	2	lane1	BRWD1	26	25	NM_033656	-	3174	+	0.16647330139159605898	200	208.0000000000000002
1	1	lane1	RAD50	20	19	NM_005732	-	3504	+	0.93738780900605190276	350	353.0000000000000001
1	1	lane2	KIAA0368	32	29	NM_001080398	-	3677	+	0.96615128307564153782	450	435.0000000000000000
1	1	lane1	RPA1	4	1	NM_002945	-	170	+	0.93738780900605190276	350	328.0000000000000002
1	6	lane3	MANBA	4	1	NM_005908	-	411	+	0.90010965030078492371	500	496.0000000000000002
1	1	lane3	NUP88	3	1	NM_002532	-	427	+	0.97150521863166828268	400	382.9999999999999998
1	6	lane3	MANBA	4	1	NM_005908	-	465	+	0.90010965030078492371	500	496.0000000000000002
1	1	lane1	SETBP1	1	1	NM_015559	-	504	+	0.99133725253872192021	650	658.0000000000000002
1	1	lane1	CAMSAP1	4	1	NM_015447	-	509	+	0.99133725253872192021	650	648.0000000000000000
1	1	lane1	FAM126A	6	2	NM_032581	-	555	+	0.98957264847676684789	600	575.0000000000000001
1	3	lane3	WWC3	7	1	NM_015691	-	640	+	0.98295721143588897854	850	825.0000000000000000
1	3	lane3	WWC3	7	1	NM_015691	-	688	+	0.98295721143588897854	850	825.0000000000000000
1	3	lane3	WWC3	7	1	NM_015691	-	689	+	0.98295721143588897854	850	825.0000000000000000
1	2	lane3	SUMF1	6	3	NM_182760	-	736	+	0.95648665429576428176	450	435.0000000000000000
1	1	lane1	MED17	4	2	NM_004268	-	772	+	0.97623313929633808596	450	441.9999999999999999
1	1	lane1	FOXK2	2	1	NM_004514	-	844	+	0.93738780900605190276	350	342.9999999999999999
1	1	lane1	FOXK2	3	1	NM_004514	-	847	+	0.98231549389680992923	500	489.9999999999999999
1	1	lane1	ATP6V0A2	8	6	NM_012463	-	896	+	0.96682031490409272746	400	390.0000000000000000
1	1	lane3	PTPN2	7	5	NM_080422	-	945	+	0.98606162934167538118	550	544.9999999999999998
1	1	lane3	RBL1	8	6	NM_002895	-	1008	+	0.97150521863166828268	400	404.0000000000000001
1	1	lane1	ATXN10	8	6	NM_013236	-	1023	+	0.97623313929633808596	450	445.0000000000000002
1	5	lane3	RANBP9	8	5	NM_005493	-	1185	+	0.94381902548683755572	600	597.9999999999999999
1	1	lane1	GLCCI1	4	1	NM_138426	-	1195	+	0.98231549389680992923	500	508.9999999999999998
1	5	lane3	RANBP9	8	5	NM_005493	-	1326	+	0.94381902548683755572	600	597.9999999999999999
1	1	lane1	RAPGEF6	15	5	NM_016340	-	1935	+	0.998842830033849625596988	1750	1729.9999999999999998
1	1	lane3	C11orf30	13	9	NM_020193	-	2122	+	0.99428648843526142423	850	831.0000000000000000
1	1	lane1	BAZ2B	26	25	NM_013450	-	4479	+	0.40801139860498512668	200	208.0000000000000002
1	1	lane3	ANKRD32	3	1	NM_032290	-	299	+	0.97800135700098304197	450	430.9999999999999998
1	1	lane3	CMPK1	4	1	NM_016308	-	465	+	0.97800135700098304197	450	474.0000000000000000
1	1	lane3	ASXL1	2	1	NM_015338	-	504	+	0.58904255295326855856	200	195.0000000000000000
1	2	lane1	WWC3	7	1	NM_015691	-	558	+	0.99054073413939825513	850	825.0000000000000000
1	1	lane1	RNF115	7	1	NM_014455	-	559	+	0.99276688634731767362	700	681.0000000000000000
1	1	lane1	AGTPBP1	7	1	NM_015239	-	569	+	0.99276688634731767362	700	695.0000000000000001
1	2	lane1	WWC3	7	1	NM_015691	-	571	+	0.99054073413939825513	850	825.0000000000000000
1	1	lane3	TM7SF3	3	2	NM_016551	-	645	+	0.79551271572620825711	250	272.0000000000000001
1	1	lane2	APPL1	9	6	NM_012096	-	654	+	0.96615128307564153782	450	448.0000000000000002
1	1	lane2	PCCA	11	8	NM_000282	-	714	+	0.96615128307564153782	450	428.0000000000000001
1	5	lane3	XPO1	3	1	NM_003400	-	760	+	0.62333814048271725744	300	306.9999999999999999
1	5	lane3	XPO1	3	1	NM_003400	-	812	+	0.62333814048271725744	300	306.9999999999999999
1	5	lane3	XPO1	3	1	NM_003400	-	828	+	0.62333814048271725744	300	306.9999999999999999
1	1	lane3	KIF15	9	4	NM_020242	-	894	+	0.99373114809896702219	800	775.0000000000000002
1	1	lane3	OMA1	6	2	NM_145243	-	981	+	0.99196547932812776411	700	714.9999999999999999
1	3	lane1	RNF13	8	2	NM_007282	-	1185	+	0.97845723441973460225	700	716.0000000000000001
1	3	lane1	RNF13	8	2	NM_007282	-	1188	+	0.97845723441973460225	700	716.0000000000000001
1	3	lane1	RNF13	8	2	NM_007282	-	1244	+	0.97845723441973460225	700	716.0000000000000001
1	1	lane2	AKAP8	11	9	NM_005858	-	1285	+	0.92283186141593070797	350	366.9999999999999999
1	1	lane1	BRAF	12	7	NM_004333	-	1441	+	0.99276688634731767362	700	714.0000000000000000
1	3	lane3	FGD4	9	4	NM_139241	-	1467	+	0.97907386650026948414	750	738.0000000000000000
1	3	lane3	FGD4	9	4	NM_139241	-	1551	+	0.97907386650026948414	750	738.0000000000000000
1	1	lane1	NIPBL	8	1	NM_015384	-	1638	+	0.998329956918658323931219	1550	1574.0000000000000001
1	1	lane3	KIF15	23	20	NM_020242	-	2793	+	0.97150521863166828268	400	394.0000000000000002
1	3	lane3	AFF4	12	11	NM_014423	-	2810	+	0.88321954043588694603	350	330.0000000000000000
1	1	lane2	CABIN1	28	26	NM_012295	-	4416	+	0.98883949441974720987	650	628.9999999999999998
1	3	lane3	DOPEY2	20	19	NM_005128	-	4869	+	0.75306804693003350896	300	300.9999999999999999
1	1	lane1	ZCCHC10	1	1	NM_017665	-	123	+	0.13489684839470714945	150	162.0000000000000000
1	1	lane1	RHBDD1	1	1	NM_032276	-	195	+	0.98231549389680992923	500	523.0000000000000002
1	1	lane1	NFYB	4	2	NM_006166	-	214	+	0.96682031490409272746	400	423.0000000000000000
1	1	lane3	ARMC1	2	1	NM_018120	-	243	+	0.90979750231205200494	300	309.9999999999999999
1	1	lane2	RECQL4	5	4	NM_004260	-	269	+	0.99512269756134878068	900	903.9999999999999999
1	1	lane3	ZNF512	6	3	NM_032434	-	473	+	0.97150521863166828268	400	392.0000000000000001
1	1	lane1	CTDP1	3	1	NM_004715	-	475	+	0.82016264488665504154	300	306.9999999999999999
1	1	lane2	EIF2AK1	5	2	NM_014413	-	478	+	0.92283186141593070797	350	353.0000000000000001
1	1	lane3	OSBPL1A	6	4	NM_080597	-	527	+	0.95945119834831035464	350	342.9999999999999999
1	1	lane3	TMEM181	5	2	NM_020823	-	647	+	0.97150521863166828268	400	380.0000000000000001
1	1	lane1	RHBDD1	5	1	NM_032276	-	663	+	0.99609254795363627039	950	946.0000000000000002
1	1	lane2	RAB6A	5	3	NM_198896	-	742	+	0.81110610555305277653	300	312.0000000000000000
1	1	lane1	BTBD10	5	2	NM_032320	-	797	+	0.99276688634731767362	700	707.0000000000000001
1	1	lane2	USP48	6	5	NM_032236	-	926	+	0.64218892109446054723	250	243.0000000000000000
1	1	lane1	DDX26B	6	2	NM_182540	-	931	+	0.99276688634731767362	700	717.0000000000000000
1	2	lane2	ASH2L	9	5	NM_004674	-	949	+	0.97273343071718753382	600	580.0000000000000002
1	1	lane2	INTS8	8	6	NM_017864	-	980	+	0.92283186141593070797	350	365.0000000000000001
1	2	lane1	CRKL	1	1	NM_005207	-	996	+	0.95303114226038344081	450	466.0000000000000002
1	2	lane1	CRKL	1	1	NM_005207	-	1010	+	0.95303114226038344081	450	466.0000000000000002
1	1	lane1	TFCP2	7	1	NM_005653	-	1079	+	0.99455072315109241975	800	795.0000000000000000
1	1	lane2	RNF13	8	2	NM_007282	-	1123	+	0.99076049538024769012	700	716.0000000000000001
1	1	lane2	GPSM1	8	1	NM_001145638	-	1199	+	0.99672069836034918019	1150	1139.0000000000000001
1	1	lane2	ME2	11	1	NM_002396	-	1270	+	0.99756899878449939228	1350	1326.0000000000000000
1	1	lane1	ATP13A3	10	7	NM_024524	-	1275	+	0.98231549389680992923	500	519.9999999999999999
1	1	lane1	C2orf67	4	1	NM_152519	-	1346	+	0.998479010667760795981219	1600	1578.9999999999999999
1	2	lane1	SAFB	12	9	NM_002967	-	1375	+	0.95303114226038344081	450	462.0000000000000000
1	2	lane1	SAFB	12	9	NM_002967	-	1498	+	0.95303114226038344081	450	462.0000000000000000
1	1	lane3	PARG	6	2	NM_003631	-	1543	+	0.99686725350614569177	1450	1452.9999999999999999
1	2	lane1	RANBP9	11	5	NM_005493	-	1717	+	0.99290932154620201860	1000	1020.0000000000000000
1	1	lane1	C2orf67	7	5	NM_152519	-	1808	+	0.98231549389680992923	500	479.0000000000000001
1	1	lane2	YTHDF2	3	3	NM_016258	-	1816	+	0.99837989918994959501	1600	1584.0000000000000000
1	1	lane1	ATP9B	23	17	NM_198531	-	2415	+	0.99455072315109241975	800	810.0000000000000000
1	1	lane1	CEP135	20	19	NM_025009	-	2849	+	0.82016264488665504154	300	297.0000000000000000
1	1	lane2	IPO7	23	22	NM_006391	-	2889	+	0.81110610555305277653	300	324.0000000000000000
1	1	lane1	CEP135	22	21	NM_025009	-	3137	+	0.96682031490409272746	400	413.0000000000000001
1	2	lane3	BPTF	28	22	NM_004459	-	8487	+	0.99490766909154878844	1600	1596.9999999999999999
1	2	lane3	BPTF	28	22	NM_004459	-	8547	+	0.99490766909154878844	1600	1596.9999999999999999
1	1	lane3	MLL	30	28	NM_005933	-	10904	+	0.90979750231205200494	300	311.0000000000000001
0	1	lane1	PITPNB	2	1	NM_012399	-	188	+	0.40801139860498512668	200	177.0000000000000000
0	1	lane2	ASB3	8	2	NM_016115	-	408	+	0.99672069836034918019	1150	1173.0000000000000000
0	1	lane1	PKN2	1	1	NM_006256	-	429	+	0.82016264488665504154	300	300.9999999999999999
0	1	lane3	FAM125B	6	1	NM_033446	-	508	+	0.99196547932812776411	700	675.9999999999999999
0	1	lane1	TMEM131	14	11	NM_015348	-	1386	+	0.98663003897835675455	550	543.0000000000000000
0	2	lane1	CCAR1	18	10	NM_018237	-	2209	+	0.996662702881210185062508	1550	1532.0000000000000001
0	2	lane3	EPHB4	11	10	NM_004444	-	2355	+	0.92054660201200877819	350	362.0000000000000001
0	2	lane3	EPHB4	11	10	NM_004444	-	2369	+	0.92054660201200877819	350	362.0000000000000001
0	1	lane1	NPEPPS	20	18	NM_006310	-	2485	+	0.82016264488665504154	300	321.0000000000000000
0	1	lane3	MDN1	22	15	NM_014611	-	2958	+	0.99579799943122401042	1100	1083.0000000000000000
0	2	lane1	GCN1L1	30	28	NM_006836	-	3382	+	0.93474152131124902611	400	389.0000000000000001
0	2	lane1	GCN1L1	30	28	NM_006836	-	3393	+	0.93474152131124902611	400	389.0000000000000001
0	1	lane3	THADA	25	22	NM_001083953	-	3893	+	0.97800135700098304197	450	462.0000000000000000
0	1	lane1	YLPM1	5	2	NM_019589	-	4275	+	0.999629769719971279099913	3400	3411.0000000000000000
0	1	lane3	C12orf51	56	55	NM_001109662	-	9878	+	0.97150521863166828268	400	376.0000000000000002
0	1	lane1	EZH1	3	2	NM_001991	-	138	+	0.64380962149964098882	250	256.9999999999999998
0	1	lane3	TMEM184B	2	1	NM_012264	-	173	+	0.97150521863166828268	400	416.0000000000000001
0	1	lane1	PTCD3	6	1	NM_017952	-	285	+	0.97623313929633808596	450	433.9999999999999998
0	1	lane1	NMT1	2	1	NM_021079	-	324	+	0.64380962149964098882	250	253.9999999999999998
0	5	lane3	PRKCB	4	3	NM_002738	-	489	+	0.31859256004434912845	250	240.9999999999999999
0	5	lane3	PRKCB	4	3	NM_002738	-	494	+	0.31859256004434912845	250	240.9999999999999999
0	5	lane3	PRKCB	4	3	NM_002738	-	500	+	0.31859256004434912845	250	240.9999999999999999
0	5	lane3	PRKCB	4	3	NM_002738	-	502	+	0.31859256004434912845	250	240.9999999999999999
0	1	lane1	KIAA1704	6	1	NM_018559	-	521	+	0.99276688634731767362	700	715.9999999999999998
0	1	lane1	VPS24	4	3	NM_016079	-	538	+	0.64380962149964098882	250	237.0000000000000000
0	1	lane3	KDM1A	3	1	NM_001009999	-	575	+	0.95945119834831035464	350	360.0000000000000000
0	1	lane1	CLASP2	5	1	NM_015097	-	626	+	0.97623313929633808596	450	449.0000000000000001
0	1	lane1	STAT3	7	4	NM_003150	-	630	+	0.97623313929633808596	450	424.9999999999999998
0	5	lane3	PRKCB	4	3	NM_002738	-	641	+	0.31859256004434912845	250	240.9999999999999999
0	1	lane3	WDR37	8	1	NM_014023	-	650	+	0.99297539260098572910	750	766.0000000000000002
0	4	lane1	STRBP	5	2	NM_018387	-	667	+	0.97137994203888742842	700	699.0000000000000000
0	4	lane1	STRBP	5	2	NM_018387	-	668	+	0.97137994203888742842	700	699.0000000000000000
0	4	lane1	STRBP	5	2	NM_018387	-	686	+	0.97137994203888742842	700	699.0000000000000000
0	4	lane1	STRBP	5	2	NM_018387	-	697	+	0.97137994203888742842	700	699.0000000000000000
0	1	lane1	RAD18	6	4	NM_020165	-	697	+	0.98957264847676684789	600	622.9999999999999998
0	2	lane1	NUDC	5	4	NM_006600	-	757	+	0.67266676406747342316	300	312.0000000000000000
0	3	lane3	VRK1	10	1	NM_003384	-	768	+	0.98689076466129242469	1050	1072.9999999999999998
0	1	lane1	PI4K2B	6	1	NM_018323	-	805	+	0.99455072315109241975	800	810.0000000000000000
0	3	lane3	VRK1	10	1	NM_003384	-	838	+	0.98689076466129242469	1050	1072.9999999999999998
0	1	lane2	ITGAL	8	7	NM_002209	-	925	+	0.81110610555305277653	300	284.0000000000000001
0	3	lane1	MAN1A2	2	1	NM_006699	-	1115	+	0.82367882867669257134	350	353.0000000000000001
0	1	lane1	DHTKD1	6	1	NM_018706	-	1116	+	0.99729940250282080213	1200	1204.0000000000000002
0	3	lane1	MAN1A2	3	1	NM_006699	-	1226	+	0.93038058385602910633	450	471.9999999999999999
0	1	lane2	PANK2	5	3	NM_153638	-	1407	+	0.96615128307564153782	450	426.9999999999999999
0	1	lane1	ZDHHC17	15	1	NM_015336	-	1441	+	0.998645694430197969021219	1650	1667.0000000000000001
0	1	lane1	BRIP1	13	11	NM_032043	-	1942	+	0.97623313929633808596	450	468.9999999999999999
0	1	lane1	PHF8	15	14	NM_015107	-	2252	+	0.64380962149964098882	250	264.9999999999999999
0	3	lane3	TBC1D1	14	12	NM_015173	-	2699	+	0.94874108707317241585	500	507.0000000000000000
0	1	lane1	MDN1	22	21	NM_014611	-	3093	+	0.64380962149964098882	250	262.9999999999999998
0	1	lane3	TRPM7	28	25	NM_017672	-	4438	+	0.99505232067321580123	950	948.9999999999999999
0	1	lane1	CNOT6L	3	1	NM_144571	-	230	+	0.96682031490409272746	400	395.0000000000000001
0	1	lane1	SAPS2	2	1	NM_014678	-	251	+	0.93738780900605190276	350	374.0000000000000001
0	1	lane1	MLL3	2	1	NM_170606	-	393	+	0.64380962149964098882	250	228.0000000000000000
0	1	lane1	GMIP	6	4	NM_016573	-	401	+	0.82016264488665504154	300	299.0000000000000001
0	1	lane2	ZEB2	1	1	NM_014795	-	437	+	0.15629807814903907452	150	141.9999999999999999
0	1	lane1	RSL1D1	4	3	NM_015659	-	557	+	0.64380962149964098882	250	251.0000000000000001
0	1	lane1	RBM33	4	1	NM_053043	-	620	+	0.98231549389680992923	500	524.0000000000000001
0	1	lane3	FAM188A	7	1	NM_024948	-	704	+	0.99033752600358731943	650	636.0000000000000000
0	1	lane3	ATF2	9	4	NM_001880	-	721	+	0.99297539260098572910	750	726.0000000000000000
0	1	lane2	CLIP2	2	2	NM_032421	-	729	+	0.98223669111834555917	550	557.0000000000000001
0	1	lane1	SP140	9	8	NM_007237	-	772	+	0.13489684839470714945	150	165.0000000000000000
0	1	lane3	DNAJB12	4	3	NM_001002762	-	780	+	0.79551271572620825711	250	266.0000000000000001
0	1	lane3	CDADC1	4	1	NM_030911	-	812	+	0.99470411332525701286	900	918.0000000000000000
0	2	lane3	RABGEF1	7	5	NM_014504	-	852	+	0.96552859271761560057	500	481.9999999999999998
0	4	lane1	VRK1	10	1	NM_003384	-	900	+	0.98701112943606149561	1050	1072.9999999999999998
0	1	lane1	DENND5A	3	1	NM_015213	-	954	+	0.99525912914145040518	850	840.0000000000000000
0	1	lane2	CRKL	1	1	NM_005207	-	972	+	0.96615128307564153782	450	466.0000000000000002
0	1	lane2	SHKBP1	11	10	NM_138392	-	1009	+	0.41609050804525402263	200	205.0000000000000002
0	1	lane1	HAUS6	9	4	NM_017645	-	1058	+	0.99382628987588470614	750	754.9999999999999998
0	1	lane3	XYLT1	4	3	NM_022166	-	1171	+	0.97150521863166828268	400	375.9999999999999999
0	1	lane1	FTO	5	4	NM_001080432	-	1188	+	0.40801139860498512668	200	224.0000000000000001
0	1	lane1	RBM33	7	6	NM_053043	-	1234	+	0.97623313929633808596	450	462.0000000000000000
0	1	lane1	NSD1	3	2	NM_022455	-	1275	+	0.82016264488665504154	300	309.0000000000000000
0	1	lane1	EHMT1	8	6	NM_024757	-	1275	+	0.93738780900605190276	350	331.0000000000000002
0	1	lane3	FLVCR1	7	1	NM_014053	-	1489	+	0.99373114809896702219	800	786.9999999999999999
0	1	lane2	ZC3H7B	12	11	NM_017590	-	1565	+	0.64218892109446054723	250	261.9999999999999999
0	2	lane3	PDE3B	3	1	NM_000922	-	1647	+	0.95648665429576428176	450	436.9999999999999998
0	1	lane1	EPS15	17	14	NM_001981	-	1683	+	0.98957264847676684789	600	606.9999999999999999
0	4	lane3	PTPN22	17	14	NM_015967	-	2071	+	0.84740604647585568392	350	355.9999999999999998
0	1	lane1	USP25	17	16	NM_013396	-	2237	+	0.93738780900605190276	350	343.9999999999999998
0	1	lane3	EHMT1	17	15	NM_024757	-	2467	+	0.95945119834831035464	350	330.0000000000000000
0	1	lane3	STAU2	4	1	NM_014393	-	238	+	0.98261314499533111048	500	475.0000000000000002
0	2	lane3	SCYL2	3	1	NM_017988	-	272	+	0.96552859271761560057	500	508.0000000000000002
0	2	lane3	SCYL2	3	1	NM_017988	-	280	+	0.96552859271761560057	500	508.0000000000000002
0	1	lane1	MRPS36	2	1	NM_033281	-	294	+	0.64380962149964098882	250	252.0000000000000000
0	1	lane1	NUP54	2	1	NM_017426	-	327	+	0.64380962149964098882	250	228.0000000000000000
0	1	lane1	ZCCHC17	6	3	NM_016505	-	339	+	0.97623313929633808596	450	439.9999999999999998
0	1	lane1	ZCCHC17	4	3	NM_016505	-	355	+	0.40801139860498512668	200	192.9999999999999999
0	1	lane2	MRPL2	5	2	NM_015950	-	429	+	0.96615128307564153782	450	440.0000000000000001
0	2	lane1	PRKCB	4	3	NM_002738	-	505	+	0.41449082873551099255	250	240.9999999999999999
0	2	lane1	PRKCB	4	3	NM_002738	-	509	+	0.41449082873551099255	250	240.9999999999999999
0	1	lane1	WDR41	3	2	NM_018268	-	512	+	0.40801139860498512668	200	181.0000000000000002
0	1	lane1	FOXN2	2	2	NM_002158	-	593	+	0.98663003897835675455	550	551.0000000000000001
0	1	lane3	SH3GLB1	4	2	NM_016009	-	628	+	0.95945119834831035464	350	356.0000000000000001
0	1	lane3	APPL1	9	6	NM_012096	-	639	+	0.97800135700098304197	450	448.0000000000000002
0	1	lane3	ZBTB11	2	1	NM_014415	-	643	+	0.97800135700098304197	450	468.0000000000000000
0	1	lane3	EIF3I	8	6	NM_003757	-	664	+	0.90979750231205200494	300	275.0000000000000001
0	1	lane1	ANKRD27	8	5	NM_032139	-	791	+	0.64380962149964098882	250	257.0000000000000001
0	1	lane3	ARID3B	3	2	NM_006465	-	793	+	0.26863133239134475215	150	144.9999999999999999
0	1	lane1	PPP2R3C	9	6	NM_017917	-	933	+	0.96682031490409272746	400	402.0000000000000000
0	1	lane1	BARD1	3	2	NM_000465	-	1088	+	0.99699167863370602113	1100	1098.9999999999999999
0	1	lane1	PIK3C2B	2	2	NM_002646	-	1153	+	0.99644835367730023592	1000	1017.0000000000000000
0	3	lane1	SLC38A1	4	1	NM_030674	-	1164	+	0.94787917627527637199	500	522.0000000000000000
0	1	lane3	NACC2	4	2	NM_144653	-	1189	+	0.95945119834831035464	350	369.0000000000000000
0	1	lane1	FNBP4	7	4	NM_015308	-	1202	+	0.99455072315109241975	800	819.0000000000000000
0	1	lane1	OMA1	7	2	NM_145243	-	1203	+	0.99525912914145040518	850	864.9999999999999999
0	2	lane1	SMC3	19	18	NM_005445	-	2135	+	0.67266676406747342316	300	305.0000000000000001
0	2	lane1	SMC3	19	18	NM_005445	-	2151	+	0.67266676406747342316	300	305.0000000000000001
0	1	lane1	TBCK	22	18	NM_033115	-	2291	+	0.99276688634731767362	700	711.0000000000000000
0	1	lane1	INPP5B	22	19	NM_005540	-	2419	+	0.97623313929633808596	450	439.0000000000000002
0	3	lane1	TBC1D1	14	12	NM_015173	-	2475	+	0.94787917627527637199	500	507.0000000000000000
0	3	lane1	TBC1D1	14	12	NM_015173	-	2656	+	0.94787917627527637199	500	507.0000000000000000
0	1	lane1	NUP133	20	16	NM_018230	-	2695	+	0.99455072315109241975	800	780.9999999999999999
0	1	lane3	UBR1	34	23	NM_174916	-	3788	+	0.99686725350614569177	1450	1461.9999999999999999
0	1	lane1	NBAS	37	35	NM_015909	-	4395	+	0.96682031490409272746	400	402.9999999999999999
0	1	lane1	KNTC1	62	43	NM_014708	-	6432	+	0.999190622115088727043290	2250	2250.9999999999999999
0	1	lane1	PHF15	3	1	NM_015288	-	378	+	0.82016264488665504154	300	310.9999999999999998
0	2	lane2	CLNS1A	3	2	NM_001293	-	380	+	0.17313131088535760253	200	210.0000000000000000
0	2	lane2	CLNS1A	3	2	NM_001293	-	407	+	0.17313131088535760253	200	210.0000000000000000
0	6	lane2	FKBP8	3	2	NM_012181	-	415	+	0.07014179143280472740	250	258.9999999999999999
0	1	lane1	SNX25	5	1	NM_031953	-	425	+	0.99382628987588470614	750	732.9999999999999999
0	2	lane1	RAB2A	5	2	NM_002865	-	440	+	0.87869590447316644074	350	355.9999999999999998
0	2	lane3	UGP2	2	1	NM_006759	-	458	+	0.63284048088208703007	250	236.0000000000000001
0	1	lane3	PIWIL4	3	1	NM_152431	-	490	+	0.97800135700098304197	450	426.0000000000000000
0	3	lane1	CTBP1	4	1	NM_001012614	-	553	+	0.97845723441973460225	700	702.0000000000000000
0	2	lane1	GNB1	6	5	NM_002074	-	573	+	0.41449082873551099255	250	227.0000000000000001
0	1	lane3	RNF169	3	1	NM_001098638	-	574	+	0.95945119834831035464	350	339.9999999999999999
0	2	lane3	TNPO3	3	1	NM_012470	-	584	+	0.95648665429576428176	450	432.0000000000000000
0	3	lane1	CTBP1	4	1	NM_001012614	-	587	+	0.97845723441973460225	700	702.0000000000000000
0	1	lane1	RARS	6	1	NM_002887	-	626	+	0.99455072315109241975	800	777.0000000000000000
0	2	lane1	GNB1	6	5	NM_002074	-	637	+	0.41449082873551099255	250	227.0000000000000001
0	1	lane1	PCGF3	7	6	NM_006315	-	692	+	0.40801139860498512668	200	199.9999999999999998
0	1	lane3	DNAH1	5	3	NM_015512	-	708	+	0.97800135700098304197	450	465.0000000000000000
0	1	lane3	ARHGAP12	2	1	NM_018287	-	711	+	0.99373114809896702219	800	794.0000000000000001
0	1	lane1	CDKAL1	7	5	NM_017774	-	720	+	0.64380962149964098882	250	267.0000000000000000
0	1	lane1	CEP192	10	1	NM_032142	-	783	+	0.998329956918658323931219	1550	1538.0000000000000001
0	1	lane3	SUCLG1	7	1	NM_003849	-	789	+	0.99470411332525701286	900	916.9999999999999998
0	1	lane1	TMEM209	7	5	NM_032842	-	791	+	0.97623313929633808596	450	450.0000000000000000
0	1	lane2	VRK1	10	1	NM_003384	-	839	+	0.99623449811724905864	1050	1072.9999999999999998
0	1	lane1	MGA	1	1	NM_001080541	-	924	+	0.99717919786644784080	1150	1131.0000000000000000
0	1	lane3	CEP192	10	1	NM_032142	-	931	+	0.99727032310506904809	1550	1538.0000000000000001
0	1	lane1	ARAP2	1	1	NM_015230	-	947	+	0.99673684480459534311	1050	1063.9999999999999998
0	1	lane1	ELF2	5	1	NM_006874	-	973	+	0.99569346856087803878	900	919.0000000000000002
0	1	lane1	SUZ12	9	6	NM_015355	-	1103	+	0.98957264847676684789	600	609.9999999999999999
0	1	lane1	ITCH	11	5	NM_031483	-	1167	+	0.99525912914145040518	850	873.0000000000000000
0	1	lane1	PANK3	5	5	NM_024594	-	1233	+	0.13489684839470714945	150	126.0000000000000000
0	3	lane3	IFNGR2	5	4	NM_005534	-	1305	+	0.75306804693003350896	300	318.0000000000000000
0	3	lane3	IFNGR2	5	4	NM_005534	-	1306	+	0.75306804693003350896	300	318.0000000000000000
0	3	lane3	IFNGR2	5	4	NM_005534	-	1310	+	0.75306804693003350896	300	318.0000000000000000
0	1	lane1	ELP3	13	10	NM_018091	-	1445	+	0.97623313929633808596	450	467.0000000000000001
0	3	lane1	RALBP1	5	4	NM_006788	-	1483	+	0.55169615234492657477	300	294.0000000000000000
0	2	lane3	IFI16	7	7	NM_005531	-	1550	+	0.07216279274234914824	150	168.0000000000000000
0	1	lane1	KLHL24	6	1	NM_017644	-	1591	+	0.998842830033849625596988	1750	1725.9999999999999999
0	1	lane1	GUSB	10	9	NM_000181	-	1600	+	0.82016264488665504154	300	313.0000000000000002
0	2	lane1	SMARCC1	17	13	NM_003074	-	1659	+	0.97925402661332276852	600	576.0000000000000000
0	2	lane1	SMARCC1	17	13	NM_003074	-	1717	+	0.97925402661332276852	600	576.0000000000000000
0	2	lane3	RANBP9	11	5	NM_005493	-	1745	+	0.99073082527347418888	1000	1020.0000000000000000
0	1	lane1	NSUN2	16	14	NM_017755	-	1765	+	0.93738780900605190276	350	356.0000000000000001
0	1	lane1	YARS	11	8	NM_003680	-	1976	+	0.98663003897835675455	550	570.0000000000000000
0	1	lane1	MGA	4	2	NM_001080541	-	2118	+	0.99699167863370602113	1100	1124.0000000000000001
0	1	lane3	IKBKB	20	19	NM_001556	-	2202	+	0.58904255295326855856	200	219.0000000000000000
0	1	lane1	UBE3C	16	13	NM_014671	-	2233	+	0.96682031490409272746	400	423.9999999999999999
0	1	lane1	MIB1	16	1	NM_020774	-	2254	+	0.999272361267822340747260	2350	2357.0000000000000001
0	1	lane2	MGEA5	11	1	NM_012215	-	2266	+	0.999049699524849762470035	2000	1976.0000000000000001
0	1	lane1	CDC2L5	4	2	NM_031267	-	2333	+	0.98231549389680992923	500	481.9999999999999998
0	1	lane3	ATAD2	23	19	NM_014109	-	3182	+	0.99297539260098572910	750	759.9999999999999999
0	1	lane3	KIAA0368	32	29	NM_001080398	-	3709	+	0.97800135700098304197	450	435.0000000000000000
0	1	lane1	ATM	46	43	NM_000051	-	6920	+	0.99133725253872192021	650	627.9999999999999999
0	1	lane3	BPTF	24	22	NM_004459	-	7582	+	0.99373114809896702219	800	796.9999999999999998
0	1	lane1	SMG1	54	49	NM_015092	-	9744	+	0.997926069340445173861219	1400	1410.9999999999999999
0	1	lane1	SNAP23	6	4	NM_003825	-	264	+	0.96682031490409272746	400	421.9999999999999998
0	1	lane3	GALNT7	1	1	NM_017423	-	370	+	0.97800135700098304197	450	460.9999999999999998
0	1	lane1	RAB30	4	2	NM_014488	-	390	+	0.93738780900605190276	350	369.0000000000000000
0	2	lane3	UGP2	2	1	NM_001001521	-	402	+	0.63284048088208703007	250	235.9999999999999998
0	3	lane3	RAB11FIP1	1	1	NM_001002814	-	451	+	0.93544524585458761344	450	443.0000000000000001
0	1	lane2	STT3B	2	1	NM_178862	-	451	+	0.95217047608523804262	400	396.9999999999999999
0	1	lane1	ARL8B	3	2	NM_018184	-	455	+	0.13489684839470714945	150	168.0000000000000000
0	1	lane1	STAG1	3	3	NM_005862	-	465	+	0.13489684839470714945	150	165.0000000000000000
0	1	lane2	SEC11A	3	1	NM_014300	-	501	+	0.95217047608523804262	400	379.9999999999999998
0	2	lane1	SEC11A	3	1	NM_014300	-	507	+	0.93474152131124902611	400	379.9999999999999998
0	3	lane3	RAB11FIP1	1	1	NM_001002814	-	592	+	0.93544524585458761344	450	443.0000000000000001
0	1	lane2	LETMD1	6	4	NM_015416	-	622	+	0.96615128307564153782	450	442.0000000000000002
0	1	lane3	ESYT2	5	1	NM_020728	-	642	+	0.97150521863166828268	400	417.0000000000000000
0	2	lane3	RELL1	5	3	NM_001085400	-	648	+	0.95648665429576428176	450	434.0000000000000001
0	1	lane1	PICALM	6	1	NM_001008660	-	660	+	0.99133725253872192021	650	634.9999999999999998
0	1	lane1	NDUFA10	8	4	NM_004544	-	687	+	0.97623313929633808596	450	452.0000000000000001
0	3	lane3	RAB11FIP1	1	1	NM_001002814	-	712	+	0.93544524585458761344	450	443.0000000000000001
0	1	lane2	ATL2	8	4	NM_022374	-	809	+	0.96615128307564153782	450	468.0000000000000000
0	1	lane1	EPC2	6	4	NM_015630	-	815	+	0.97623313929633808596	450	474.0000000000000000
0	1	lane1	ELMO1	9	1	NM_014800	-	843	+	0.99525912914145040518	850	852.9999999999999999
0	3	lane3	ASAP1	11	8	NM_018482	-	897	+	0.88321954043588694603	350	333.9999999999999999
0	1	lane3	ASH2L	9	5	NM_004674	-	911	+	0.98850243969071126109	600	580.0000000000000002
0	1	lane1	OGDH	8	6	NM_002541	-	921	+	0.96682031490409272746	400	417.9999999999999999
0	1	lane3	NPEPL1	8	1	NM_024663	-	955	+	0.99535462287240831847	1000	975.0000000000000000
0	1	lane3	HERPUD2	5	3	NM_022373	-	1094	+	0.97150521863166828268	400	391.9999999999999998
0	1	lane3	WAC	6	6	NR_024557	-	1122	+	0.90979750231205200494	300	309.0000000000000000
0	1	lane3	SNX13	11	9	NM_015132	-	1125	+	0.95945119834831035464	350	327.9999999999999999
0	1	lane3	ESYT2	12	1	NM_020728	-	1406	+	0.99579799943122401042	1100	1089.0000000000000000
0	1	lane1	MORC3	13	12	NM_015358	-	1489	+	0.40801139860498512668	200	213.0000000000000000
0	1	lane2	CAPRIN1	14	9	NM_203364	-	1510	+	0.99219359609679804840	750	738.9999999999999999
0	1	lane3	PRPF40A	16	5	NM_017892	-	1656	+	0.99727032310506904809	1550	1534.0000000000000002
0	1	lane1	STAG1	15	9	NM_005862	-	1670	+	0.99382628987588470614	750	747.9999999999999999
0	1	lane3	FMR1	15	2	NM_002024	-	1695	+	0.99758606095755901054	1650	1632.9999999999999999
0	1	lane3	TTC17	14	8	NM_018259	-	1739	+	0.99535462287240831847	1000	1006.0000000000000002
0	1	lane1	SAFB2	12	11	NM_014649	-	1811	+	0.40801139860498512668	200	223.0000000000000002
0	1	lane3	SBF2	21	19	NM_030962	-	2552	+	0.97800135700098304197	450	442.9999999999999998
0	1	lane1	UBR1	26	23	NM_174916	-	2754	+	0.96682031490409272746	400	405.0000000000000000
0	1	lane1	CCAR1	20	19	NM_018237	-	2788	+	0.64380962149964098882	250	230.0000000000000001
0	1	lane3	CEP110	23	23	NM_007018	-	4102	+	0.58904255295326855856	200	209.0000000000000001
0	1	lane3	HEATR5B	30	28	NM_019024	-	4777	+	0.98606162934167538118	550	528.0000000000000000
0	1	lane3	BPTF	26	20	NM_182641	-	8538	+	0.998216417024764148335065	2050	2025.9999999999999999
0	1	lane2	GRHPR	3	1	NM_012203	-	188	+	0.81110610555305277653	300	321.0000000000000000
0	1	lane1	MED13L	1	1	NM_015335	-	190	+	0.64380962149964098882	250	238.0000000000000002
0	2	lane1	SCNM1	4	2	NM_024041	-	263	+	0.67266676406747342316	300	276.0000000000000000
0	1	lane1	PROSC	3	1	NM_007198	-	273	+	0.40801139860498512668	200	219.9999999999999999
0	2	lane1	REL	3	1	NM_002908	-	279	+	0.93474152131124902611	400	384.0000000000000000
0	2	lane1	REL	3	1	NM_002908	-	349	+	0.93474152131124902611	400	384.0000000000000000
0	1	lane2	PTGES3	4	1	NM_006601	-	358	+	0.92283186141593070797	350	372.9999999999999999
0	2	lane1	SCNM1	4	2	NM_024041	-	361	+	0.67266676406747342316	300	276.0000000000000000
0	1	lane3	SCNM1	4	2	NM_024041	-	379	+	0.90979750231205200494	300	276.0000000000000000
0	1	lane3	TCEA1	3	1	NM_006756	-	395	+	0.79551271572620825711	250	256.9999999999999998
0	1	lane2	LAMP1	2	1	NM_005561	-	398	+	0.92283186141593070797	350	342.0000000000000000
0	1	lane3	KDM4B	4	2	NM_015015	-	421	+	0.97800135700098304197	450	456.9999999999999999
0	1	lane1	PPIG	8	1	NM_004792	-	475	+	0.98957264847676684789	600	616.0000000000000002
0	1	lane3	ARL8B	3	2	NM_018184	-	480	+	0.26863133239134475215	150	168.0000000000000000
0	1	lane2	MOBKL1B	3	2	NM_018221	-	484	+	0.64218892109446054723	250	228.0000000000000000
0	1	lane1	SRP68	3	1	NM_014230	-	509	+	0.96682031490409272746	400	377.0000000000000001
0	1	lane3	ADAP1	5	2	NM_006869	-	594	+	0.97800135700098304197	450	435.0000000000000000
0	1	lane1	STRN	6	3	NM_003162	-	605	+	0.98231549389680992923	500	519.0000000000000000
0	2	lane1	CAPZA1	6	3	NM_006135	-	608	+	0.95303114226038344081	450	430.0000000000000002
0	1	lane1	PNN	7	6	NM_002687	-	609	+	0.82016264488665504154	300	295.0000000000000002
0	1	lane3	SLC15A4	1	1	NM_145648	-	671	+	0.90979750231205200494	300	295.9999999999999998
0	1	lane1	USP7	5	1	NM_003470	-	692	+	0.99133725253872192021	650	640.9999999999999998
0	1	lane2	AHSA1	5	4	NM_012111	-	700	+	0.41609050804525402263	200	217.9999999999999998
0	1	lane2	METTL3	2	1	NM_019852	-	713	+	0.98627249313624656812	600	623.0000000000000001
0	1	lane1	KIF15	7	5	NM_020242	-	714	+	0.98231549389680992923	500	488.0000000000000001
0	1	lane1	FKBP8	5	4	NM_012181	-	758	+	0.96682031490409272746	400	394.0000000000000002
0	1	lane2	OGDH	7	4	NM_002541	-	780	+	0.97546388773194386597	500	509.0000000000000001
0	1	lane3	REL	6	4	NM_002908	-	804	+	0.97800135700098304197	450	459.0000000000000000
0	1	lane2	STARD7	5	1	NM_020151	-	816	+	0.98223669111834555917	550	553.0000000000000002
0	1	lane1	WHSC1L1	1	1	NM_017778	-	840	+	0.99276688634731767362	700	719.0000000000000001
0	1	lane3	SNX27	6	1	NM_030918	-	953	+	0.99428648843526142423	850	837.9999999999999999
0	1	lane3	GATAD2A	6	2	NM_017660	-	956	+	0.99033752600358731943	650	654.9999999999999999
0	1	lane1	STRN	9	1	NM_003162	-	979	+	0.99699167863370602113	1100	1089.0000000000000000
0	1	lane1	PPP1CB	5	4	NM_002709	-	1010	+	0.40801139860498512668	200	224.0000000000000001
0	1	lane2	PCCB	13	5	NM_000532	-	1107	+	0.99557659778829889416	950	954.9999999999999999
0	1	lane2	CPT1A	9	9	NM_001876	-	1138	+	0.41609050804525402263	200	195.9999999999999999
0	1	lane3	TOP1	12	8	NM_003286	-	1212	+	0.99196547932812776411	700	693.9999999999999999
0	1	lane1	SDCCAG1	15	10	NM_004713	-	1338	+	0.99276688634731767362	700	694.9999999999999998
0	1	lane3	SCLT1	13	6	NM_144643	-	1391	+	0.99373114809896702219	800	792.0000000000000000
0	1	lane3	XRN2	16	14	NM_012255	-	1526	+	0.97150521863166828268	400	387.0000000000000000
0	1	lane3	USP10	10	1	NM_005153	-	1690	+	0.998164913687123941694717	2000	1977.0000000000000000
0	1	lane3	EPS15	17	14	NM_001981	-	1700	+	0.98850243969071126109	600	606.9999999999999999
0	1	lane1	ACSS1	6	2	NM_032501	-	1723	+	0.99455072315109241975	800	815.0000000000000001
0	2	lane1	MGEA5	8	1	NM_012215	-	1866	+	0.996960334744070377422184	1600	1610.0000000000000001
0	2	lane1	MGEA5	8	1	NM_012215	-	1873	+	0.996960334744070377422184	1600	1610.0000000000000001
0	1	lane3	STAT5A	11	10	NM_003152	-	1930	+	0.58904255295326855856	200	210.9999999999999999
0	1	lane1	EPRS	14	13	NM_004446	-	1951	+	0.93738780900605190276	350	345.0000000000000000
0	1	lane1	SMC5	16	10	NM_015110	-	2134	+	0.99609254795363627039	950	933.0000000000000000
0	1	lane3	RIF1	19	15	NM_018151	-	2149	+	0.98850243969071126109	600	597.0000000000000000
0	1	lane1	SF3B3	16	13	NM_012426	-	2232	+	0.98957264847676684789	600	578.0000000000000001
0	1	lane3	KIAA1012	15	14	NM_014939	-	2471	+	0.95945119834831035464	350	325.9999999999999998
0	1	lane1	BIRC6	9	8	NM_016252	-	2599	+	0.998035054877423325471219	1450	1454.0000000000000001
0	1	lane3	TOPBP1	18	16	NM_007027	-	2976	+	0.95945119834831035464	350	373.9999999999999998
0	1	lane1	KDM3B	10	7	NM_016604	-	3084	+	0.998897322802338701399634	1800	1818.9999999999999999
0	1	lane1	ROCK1	20	16	NM_005406	-	3119	+	0.99133725253872192021	650	674.0000000000000001
0	1	lane1	SFRS2IP	10	10	NM_004719	-	3485	+	0.999461483229049133238799	2700	2718.0000000000000000
0	1	lane1	ROCK1	24	21	NM_005406	-	3583	+	0.97623313929633808596	450	444.0000000000000000
0	1	lane1	CHD2	25	14	NM_001271	-	3753	+	0.998748269053236229351219	1700	1693.9999999999999998
0	1	lane3	SPG11	31	28	NM_025137	-	5922	+	0.99639252708963596099	1300	1299.0000000000000000
0	1	lane1	BIRC6	36	35	NM_016252	-	7341	+	0.93738780900605190276	350	339.9999999999999999
0	1	lane3	ATM	55	49	NM_000051	-	8336	+	0.99505232067321580123	950	960.9999999999999999
0	1	lane3	TMED2	2	1	NM_006815	-	328	+	0.90979750231205200494	300	300.9999999999999999
0	1	lane1	SF3A3	3	2	NM_006802	-	336	+	0.13489684839470714945	150	159.0000000000000000
0	1	lane3	GDI2	3	1	NM_001494	-	378	+	0.95945119834831035464	350	342.9999999999999999
0	2	lane1	BACH2	3	1	NM_021813	-	451	+	0.67266676406747342316	300	284.0000000000000001
0	1	lane3	RAB2A	5	3	NM_002865	-	473	+	0.90979750231205200494	300	288.0000000000000000
0	1	lane1	PDIA4	2	1	NM_004911	-	480	+	0.96682031490409272746	400	387.0000000000000000
0	2	lane3	USP3	6	3	NM_006537	-	482	+	0.92054660201200877819	350	363.0000000000000000
0	1	lane3	AMD1	3	1	NM_001634	-	485	+	0.90979750231205200494	300	317.0000000000000001
0	2	lane1	BACH2	3	1	NM_021813	-	508	+	0.67266676406747342316	300	284.0000000000000001
0	2	lane3	USP3	6	3	NM_006537	-	523	+	0.92054660201200877819	350	363.0000000000000000
0	1	lane3	C3orf1	5	1	NM_016589	-	524	+	0.98261314499533111048	500	513.0000000000000000
0	1	lane1	M6PR	4	3	NM_002355	-	552	+	0.64380962149964098882	250	240.9999999999999999
0	2	lane3	ARFGEF1	3	1	NM_006421	-	567	+	0.92054660201200877819	350	335.0000000000000001
0	1	lane3	NOTCH2NL	3	3	NM_203458	-	626	+	0.95945119834831035464	350	336.0000000000000000
0	3	lane3	AGTPBP1	7	1	NM_015239	-	663	+	0.97608957989505313936	700	695.0000000000000001
0	1	lane3	DHX34	1	1	NM_014681	-	693	+	0.99535462287240831847	1000	981.9999999999999999
0	1	lane1	RFC2	9	5	NM_181471	-	700	+	0.98231549389680992923	500	519.9999999999999999
0	3	lane3	AGTPBP1	7	1	NM_015239	-	717	+	0.97608957989505313936	700	695.0000000000000001
0	1	lane3	DCP2	7	1	NM_152624	-	750	+	0.99470411332525701286	900	888.9999999999999999
0	1	lane3	GDI2	5	3	NM_001494	-	757	+	0.97800135700098304197	450	466.0000000000000002
0	1	lane1	DDX21	5	3	NM_004728	-	878	+	0.98231549389680992923	500	483.0000000000000000
0	1	lane1	CTCF	3	2	NM_006565	-	943	+	0.99609254795363627039	950	960.9999999999999999
0	1	lane1	CRLF3	6	5	NM_015986	-	1054	+	0.64380962149964098882	250	246.0000000000000000
0	1	lane1	PLCG2	12	8	NM_002661	-	1071	+	0.98231549389680992923	500	501.0000000000000000
0	1	lane1	GPBP1L1	3	2	NM_021639	-	1140	+	0.99717919786644784080	1150	1157.0000000000000001
0	1	lane1	FOXP1	10	7	NM_032682	-	1160	+	0.98957264847676684789	600	587.0000000000000001
0	1	lane1	GLYR1	14	12	NM_032569	-	1309	+	0.97623313929633808596	450	468.0000000000000000
0	1	lane1	ARFGAP2	14	10	NM_032389	-	1329	+	0.98957264847676684789	600	603.9999999999999999
0	1	lane1	MLL5	11	6	NM_182931	-	1355	+	0.99382628987588470614	750	750.9999999999999999
0	1	lane1	MLL5	11	6	NM_182931	-	1432	+	0.99382628987588470614	750	750.9999999999999999
0	1	lane3	NCOR1	13	6	NM_006311	-	1439	+	0.99373114809896702219	800	777.0000000000000000
0	1	lane3	PGM1	9	7	NM_002633	-	1450	+	0.97800135700098304197	450	455.0000000000000001
0	1	lane1	MAP3K1	5	3	NM_005921	-	1519	+	0.97623313929633808596	450	467.0000000000000001
0	1	lane1	ITGA4	9	4	NM_000885	-	1596	+	0.98957264847676684789	600	597.0000000000000000
0	1	lane1	NDUFS1	15	14	NM_005006	-	1732	+	0.93738780900605190276	350	330.9999999999999999
0	2	lane3	DOCK11	18	14	NM_144658	-	1792	+	0.97231753685995960703	550	543.9999999999999999
0	2	lane3	DOCK11	18	14	NM_144658	-	1845	+	0.97231753685995960703	550	543.9999999999999999
0	1	lane1	ZC3H11A	14	14	NM_014827	-	1904	+	0.98231549389680992923	500	504.0000000000000000
0	1	lane3	ITGAL	16	15	NM_002209	-	2088	+	0.90979750231205200494	300	313.0000000000000002
0	1	lane1	AP3B1	21	15	NM_003664	-	2323	+	0.99609254795363627039	950	927.0000000000000000
0	1	lane3	KIAA0317	17	8	NM_001039479	-	2356	+	0.99579799943122401042	1100	1113.0000000000000000
0	1	lane3	AP3B1	21	15	NM_003664	-	2395	+	0.99505232067321580123	950	927.0000000000000000
0	1	lane1	MAP3K1	12	9	NM_005921	-	2407	+	0.99276688634731767362	700	683.0000000000000001
0	1	lane1	TBC1D1	14	11	NM_015173	-	2451	+	0.99133725253872192021	650	647.0000000000000001
0	1	lane1	MYCBP2	21	16	NM_015057	-	2733	+	0.99276688634731767362	700	675.9999999999999999
0	1	lane3	CHD1	25	12	NM_001270	-	3546	+	0.998085419405114057532442	1900	1910.0000000000000001
0	1	lane3	CHD1	29	25	NM_001270	-	4017	+	0.99196547932812776411	700	676.9999999999999998
0	1	lane1	UBR5	36	35	NM_015902	-	4767	+	0.64380962149964098882	250	243.9999999999999999
0	1	lane3	ASH1L	4	3	NM_018489	-	6013	+	0.99428648843526142423	850	844.0000000000000002
0	1	lane3	BAT2D1	19	17	NM_015172	-	6109	+	0.99595027016859505614	1150	1145.0000000000000001
0	1	lane2	POLD1	2	1	NM_002691	-	76	+	0.81110610555305277653	300	317.0000000000000001
0	1	lane3	DNAJA1	6	2	NM_001539	-	192	+	0.99297539260098572910	750	741.9999999999999999
0	1	lane1	DNAJA1	6	2	NM_001539	-	225	+	0.99382628987588470614	750	741.9999999999999999
0	1	lane1	ARPC1B	4	2	NM_005720	-	279	+	0.97623313929633808596	450	435.9999999999999999
0	1	lane3	ATP8B4	7	3	NM_024837	-	315	+	0.97150521863166828268	400	419.0000000000000001
0	1	lane3	RICTOR	6	3	NM_152756	-	327	+	0.97150521863166828268	400	388.0000000000000002
0	3	lane3	TMEM49	4	1	NM_030938	-	335	+	0.93544524585458761344	450	440.0000000000000001
0	1	lane3	GNB1	4	1	NM_002074	-	336	+	0.90979750231205200494	300	297.9999999999999999
0	1	lane3	STK38	3	1	NM_007271	-	353	+	0.90979750231205200494	300	310.9999999999999998
0	1	lane3	PTGES3	4	1	NM_006601	-	388	+	0.95945119834831035464	350	372.9999999999999999
0	1	lane3	DNAJC5	3	1	NM_025219	-	392	+	0.98261314499533111048	500	504.0000000000000000
0	2	lane1	GDI2	3	1	NM_001494	-	408	+	0.87869590447316644074	350	342.9999999999999999
0	1	lane1	STT3B	2	1	NM_178862	-	446	+	0.96682031490409272746	400	396.9999999999999999
0	1	lane1	ST13	7	4	NM_003932	-	466	+	0.93738780900605190276	350	366.0000000000000000
0	1	lane1	SNX2	6	3	NM_003100	-	488	+	0.93738780900605190276	350	332.0000000000000001
0	1	lane3	JHDM1D	4	2	NM_030647	-	488	+	0.97150521863166828268	400	420.9999999999999999
0	1	lane1	CD38	2	1	NM_001775	-	494	+	0.64380962149964098882	250	266.0000000000000001
0	2	lane1	GDI2	3	1	NM_001494	-	519	+	0.87869590447316644074	350	342.9999999999999999
0	1	lane1	PAX5	2	1	NM_016734	-	546	+	0.93738780900605190276	350	363.9999999999999999
0	1	lane1	CTBP1	4	2	NM_001012614	-	577	+	0.98231549389680992923	500	507.0000000000000000
0	1	lane2	GDI2	5	3	NM_001115156	-	577	+	0.96615128307564153782	450	431.0000000000000001
0	1	lane2	CCT2	7	6	NM_006431	-	580	+	0.81110610555305277653	300	303.9999999999999999
0	1	lane3	USP3	7	3	NM_006537	-	587	+	0.98261314499533111048	500	477.0000000000000000
0	1	lane1	P4HB	3	2	NM_000918	-	590	+	0.64380962149964098882	250	272.0000000000000001
0	1	lane1	SHOC2	1	1	NM_007373	-	657	+	0.99609254795363627039	950	937.0000000000000002
0	1	lane1	PAX5	4	1	NM_016734	-	699	+	0.98663003897835675455	550	558.0000000000000000
0	2	lane1	FLI1	3	1	NM_002017	-	700	+	0.97343883381443376880	550	570.9999999999999999
0	2	lane2	FKBP8	5	4	NM_012181	-	709	+	0.90662861552838887124	400	394.0000000000000002
0	2	lane2	FKBP8	5	4	NM_012181	-	726	+	0.90662861552838887124	400	394.0000000000000002
0	1	lane3	MLL3	5	3	NM_170606	-	764	+	0.97800135700098304197	450	459.9999999999999999
0	1	lane2	CANX	7	6	NM_001746	-	767	+	0.95217047608523804262	400	383.0000000000000001
0	1	lane3	CRLF3	5	4	NM_015986	-	788	+	0.95945119834831035464	350	356.0000000000000001
0	1	lane3	HP1BP3	8	4	NM_016287	-	800	+	0.99033752600358731943	650	631.0000000000000002
0	1	lane1	LRMP	8	5	NM_006152	-	1073	+	0.82016264488665504154	300	291.0000000000000000
0	1	lane3	RFWD2	8	8	NM_001001740	-	1082	+	0.08372875207412897780	100	115.0000000000000002
0	1	lane1	DDX6	8	6	NM_004397	-	1140	+	0.93738780900605190276	350	346.9999999999999998
0	1	lane3	CSF2RB	9	8	NM_000395	-	1264	+	0.90979750231205200494	300	303.0000000000000000
0	1	lane3	STXBP3	16	11	NM_007269	-	1389	+	0.98606162934167538118	550	572.0000000000000001
0	1	lane3	SP3	1	1	NM_001017371	-	1462	+	0.99651680688263732919	1350	1359.9999999999999999
0	1	lane3	TRIP12	10	6	NM_004238	-	1466	+	0.97800135700098304197	450	469.9999999999999998
0	1	lane3	NPEPPS	12	9	NM_006310	-	1502	+	0.97800135700098304197	450	441.0000000000000000
0	1	lane1	ADAM10	10	6	NM_001110	-	1511	+	0.99455072315109241975	800	776.0000000000000001
0	1	lane3	MAP3K1	5	3	NM_005921	-	1573	+	0.97800135700098304197	450	467.0000000000000001
0	1	lane1	C13orf18	10	5	NM_025113	-	1746	+	0.99382628987588470614	750	743.0000000000000001
0	1	lane1	KIAA1407	14	12	NM_020817	-	2268	+	0.96682031490409272746	400	399.0000000000000000
0	1	lane1	MGEA5	11	3	NM_012215	-	2309	+	0.998937391014463021842756	1850	1826.0000000000000001
0	1	lane3	AHCTF1	19	16	NM_015446	-	2358	+	0.98261314499533111048	500	516.0000000000000000
0	1	lane3	UBR2	33	31	NM_015255	-	3596	+	0.95945119834831035464	350	345.0000000000000000
0	1	lane3	UBR2	33	30	NM_015255	-	3611	+	0.97800135700098304197	450	439.0000000000000002
0	1	lane1	IQGAP1	32	30	NM_003870	-	4034	+	0.93738780900605190276	350	327.0000000000000000
0	1	lane3	TET2	9	6	NM_001127208	-	4614	+	0.99297539260098572910	750	734.0000000000000001
0	3	lane3	MGAM	43	21	NM_004668	-	4924	+	0.996554361084745363207151	2700	2688.0000000000000000
0	3	lane3	MGAM	43	21	NM_004668	-	5002	+	0.996554361084745363207151	2700	2688.0000000000000000
0	1	lane3	WDFY3	31	29	NM_014991	-	5316	+	0.97800135700098304197	450	433.9999999999999998
0	1	lane1	SETX	13	10	NM_015046	-	5845	+	0.99276688634731767362	700	675.0000000000000000
0	1	lane3	SETX	14	11	NM_015046	-	5959	+	0.99297539260098572910	750	732.0000000000000000
0	1	lane1	UTRN	43	42	NM_007124	-	6449	+	0.82016264488665504154	300	286.0000000000000002
0	1	lane3	KIAA1109	78	75	NM_015312	-	13825	+	0.99373114809896702219	800	820.9999999999999998
0	1	lane3	SMAP2	3	1	NM_022733	-	247	+	0.90979750231205200494	300	299.0000000000000001
0	1	lane3	NFAM1	1	1	NM_145912	-	274	+	0.95945119834831035464	350	330.0000000000000000
0	1	lane3	AGTPBP1	5	1	NM_015239	-	381	+	0.97800135700098304197	450	468.9999999999999999
0	1	lane1	FLI1	2	1	NM_002017	-	414	+	0.93738780900605190276	350	366.9999999999999999
0	1	lane3	PLCG2	6	2	NM_002661	-	441	+	0.97800135700098304197	450	455.0000000000000001
0	1	lane3	MOBKL1B	4	1	NM_018221	-	531	+	0.98606162934167538118	550	559.0000000000000002
0	1	lane3	NCF1B	3	3	NR_003186	-	545	+	0.99196547932812776411	700	694.0000000000000002
0	1	lane3	OSTF1	8	2	NM_012383	-	554	+	0.98261314499533111048	500	505.0000000000000002
0	1	lane3	TM9SF2	5	3	NM_004800	-	575	+	0.97150521863166828268	400	383.0000000000000001
0	1	lane1	GDI2	5	1	NM_001494	-	707	+	0.99133725253872192021	650	674.0000000000000001
0	1	lane2	GDI2	6	4	NM_001494	-	712	+	0.96615128307564153782	450	431.0000000000000001
0	1	lane2	P4HB	3	2	NM_000918	-	730	+	0.64218892109446054723	250	272.0000000000000001
0	1	lane3	PADI4	7	6	NM_012387	-	733	+	0.90979750231205200494	300	282.9999999999999999
0	1	lane3	NADK	6	5	NM_023018	-	762	+	0.58904255295326855856	200	189.0000000000000000
0	1	lane3	PICALM	6	1	NM_007166	-	817	+	0.99033752600358731943	650	634.9999999999999998
0	1	lane2	GNB2L1	6	5	NM_006098	-	879	+	0.64218892109446054723	250	252.0000000000000000
0	1	lane3	PAK2	6	5	NM_002577	-	939	+	0.79551271572620825711	250	241.0000000000000002
0	1	lane3	RNF149	5	1	NM_173647	-	942	+	0.99196547932812776411	700	699.0000000000000000
0	1	lane3	ARHGAP15	11	6	NM_018460	-	1026	+	0.99033752600358731943	650	664.0000000000000002
0	1	lane3	ITGAX	11	9	NM_000887	-	1136	+	0.95945119834831035464	350	346.9999999999999998
0	1	lane3	PDZD8	3	1	NM_173791	-	1138	+	0.97150521863166828268	400	389.0000000000000001
0	1	lane3	SSH2	12	11	NM_033389	-	1142	+	0.95945119834831035464	350	348.0000000000000000
0	1	lane1	RCSD1	5	3	NM_052862	-	1142	+	0.99644835367730023592	1000	1020.0000000000000000
0	1	lane3	SMCHD1	18	11	NM_015295	-	1391	+	0.99535462287240831847	1000	994.9999999999999998
0	1	lane3	PARP8	13	7	NM_024615	-	1463	+	0.99561101992283456457	1050	1056.9999999999999999
0	1	lane1	FAM129C	12	10	NM_173544	-	1498	+	0.96682031490409272746	400	384.0000000000000000
0	2	lane3	MYO1F	18	15	NM_012335	-	1946	+	0.95648665429576428176	450	432.9999999999999999
0	1	lane3	PICALM	18	13	NM_007166	-	2006	+	0.98606162934167538118	550	535.9999999999999998
0	2	lane3	MYO1F	18	15	NM_012335	-	2067	+	0.95648665429576428176	450	432.9999999999999999
0	1	lane3	AGTPBP1	16	13	NM_015239	-	2241	+	0.99561101992283456457	1050	1032.9999999999999999
0	1	lane3	SOS2	17	13	NM_006939	-	2687	+	0.99373114809896702219	800	797.0000000000000001
0	1	lane3	AGTPBP1	22	17	NM_015239	-	3093	+	0.99428648843526142423	850	830.0000000000000001
0	1	lane3	ROCK1	31	29	NM_005406	-	4747	+	0.98606162934167538118	550	549.0000000000000000
0	1	lane3	LYST	18	16	NM_000081	-	5563	+	0.98606162934167538118	550	570.0000000000000000
0	1	lane3	LYST	24	11	NM_000081	-	7097	+	0.998931865562853105795548	3100	3113.0000000000000001
0	1	lane3	ABCA13	54	50	NM_152701	-	14147	+	0.99428648843526142423	850	830.0000000000000001
100	2	lane3	ZEB1	4	2	NR_024285	+	545	-	0.95648665429576428176	450	461.0000000000000001
100	2	lane3	ZEB1	4	2	NR_024285	+	589	-	0.95648665429576428176	450	461.0000000000000001
74	1	lane3	MDGA1	13	12	NM_153487	+	3568	-	0.90979750231205200494	300	288.0000000000000000
57	1	lane1	HECW2	27	19	NM_020760	+	3955	-	0.99699167863370602113	1100	1078.0000000000000002
43	1	lane2	WHAMML2	4	1	NR_026589	+	1149	-	0.98883949441974720987	650	654.0000000000000000
32	1	lane2	APLF	7	1	NM_173545	+	434	-	0.99690769845384922694	1200	1189.9999999999999998
29	1	lane2	L3MBTL4	4	1	NM_173464	+	130	-	0.81110610555305277653	300	309.0000000000000000
23	1	lane3	PGAP1	9	5	NM_024989	+	1067	-	0.95945119834831035464	350	366.0000000000000000
21	1	lane2	IQCK	6	4	NM_153208	+	1096	-	0.64218892109446054723	250	229.0000000000000002
19	1	lane2	DISP1	5	3	NM_032890	+	900	-	0.92283186141593070797	350	349.9999999999999998
19	25	lane2	KIAA0182	1	1	NM_014615	+	83	-	0.00000000030178330953	200	219.0000000000000000
19	25	lane2	KIAA0182	1	1	NM_014615	+	85	-	0.00000000030178330953	200	219.0000000000000000
19	25	lane2	KIAA0182	1	1	NM_014615	+	92	-	0.00000000030178330953	200	219.0000000000000000
19	25	lane2	KIAA0182	1	1	NM_014615	+	93	-	0.00000000030178330953	200	219.0000000000000000
19	25	lane2	KIAA0182	1	1	NM_014615	+	108	-	0.00000000030178330953	200	219.0000000000000000
19	25	lane2	KIAA0182	1	1	NM_014615	+	119	-	0.00000000030178330953	200	219.0000000000000000
19	25	lane2	KIAA0182	1	1	NM_014615	+	120	-	0.00000000030178330953	200	219.0000000000000000
19	25	lane2	KIAA0182	1	1	NM_014615	+	124	-	0.00000000030178330953	200	219.0000000000000000
19	25	lane2	KIAA0182	1	1	NM_014615	+	129	-	0.00000000030178330953	200	219.0000000000000000
19	25	lane2	KIAA0182	1	1	NM_014615	+	143	-	0.00000000030178330953	200	219.0000000000000000
19	25	lane2	KIAA0182	1	1	NM_014615	+	147	-	0.00000000030178330953	200	219.0000000000000000
19	25	lane2	KIAA0182	1	1	NM_014615	+	159	-	0.00000000030178330953	200	219.0000000000000000
18	2	lane1	ZNF607	3	1	NM_032689	+	542	-	0.67266676406747342316	300	309.0000000000000000
18	2	lane1	ZNF607	3	1	NM_032689	+	551	-	0.67266676406747342316	300	309.0000000000000000
16	1	lane2	PDZD7	8	7	NM_024895	+	1342	-	0.98627249313624656812	600	594.0000000000000000
16	1	lane3	C6orf182	4	3	NM_001083535	+	761	-	0.95945119834831035464	350	343.0000000000000002
16	1	lane1	WDR78	3	1	NM_024763	+	570	-	0.97623313929633808596	450	473.0000000000000001
15	1	lane2	MFSD8	11	6	NM_152778	+	937	-	0.99337679668839834420	800	796.9999999999999998
14	1	lane2	LCORL	3	1	NM_153686	+	303	-	0.81110610555305277653	300	276.0000000000000000
14	1	lane2	FUT10	3	3	NM_032664	+	942	-	0.99446479723239861620	850	836.0000000000000001
12	2	lane1	APLF	7	1	NM_173545	+	487	-	0.99460609823248337481	1200	1189.9999999999999998
11	1	lane2	GTDC1	3	2	NM_001006636	+	336	-	0.64218892109446054723	250	267.0000000000000000
11	2	lane1	ZNF720	2	1	NM_001130913	+	261	-	0.16647330139159605898	200	222.9999999999999999
9	1	lane2	EHD2	3	3	NM_014601	+	944	-	0.95217047608523804262	400	412.9999999999999998
9	1	lane2	FAM188A	8	1	NM_024948	+	717	-	0.99076049538024769012	700	707.0000000000000001
9	6	lane3	NEIL3	7	7	NM_018248	+	1332	-	0.84075764887769942441	400	421.0000000000000002
9	6	lane3	NEIL3	7	7	NM_018248	+	1369	-	0.84075764887769942441	400	421.0000000000000002
9	6	lane3	NEIL3	7	7	NM_018248	+	1371	-	0.84075764887769942441	400	421.0000000000000002
9	6	lane3	NEIL3	7	7	NM_018248	+	1379	-	0.84075764887769942441	400	421.0000000000000002
9	6	lane3	NEIL3	7	7	NM_018248	+	1383	-	0.84075764887769942441	400	421.0000000000000002
9	2	lane3	DNA2	2	1	NM_001080449	+	457	-	0.92054660201200877819	350	366.9999999999999999
9	4	lane1	CCDC126	2	2	NM_138771	+	486	-	0.87374171166326821725	400	383.0000000000000001
9	4	lane1	CCDC126	2	2	NM_138771	+	516	-	0.87374171166326821725	400	383.0000000000000001
9	4	lane1	CCDC126	2	2	NM_138771	+	528	-	0.87374171166326821725	400	383.0000000000000001
9	2	lane3	DNA2	2	1	NM_001080449	+	558	-	0.92054660201200877819	350	366.9999999999999999
9	1	lane1	MTRF1	4	1	NM_004294	+	244	-	0.99276688634731767362	700	705.0000000000000000
9	1	lane2	VPS53	10	4	NM_001128159	+	655	-	0.99446479723239861620	850	831.0000000000000000
8	6	lane1	RELL1	5	3	NM_001085400	+	579	-	0.86560803081628560775	450	434.0000000000000001
8	6	lane1	RELL1	5	3	NM_001085400	+	799	-	0.86560803081628560775	450	434.0000000000000001
8	6	lane1	RELL1	5	3	NM_001085400	+	810	-	0.86560803081628560775	450	434.0000000000000001
8	1	lane2	C18orf45	4	3	NM_032933	+	357	-	0.15629807814903907452	150	159.9999999999999999
8	6	lane1	MANBA	4	1	NM_005908	+	475	-	0.89847493281629645738	500	496.0000000000000002
8	6	lane1	MANBA	4	1	NM_005908	+	499	-	0.89847493281629645738	500	496.0000000000000002
8	1	lane2	UBN2	6	2	NM_173569	+	845	-	0.99512269756134878068	900	905.0000000000000001
7	1	lane2	POLR3A	15	14	NM_007055	+	2034	-	0.92283186141593070797	350	337.9999999999999998
7	2	lane1	FNDC3B	5	4	NM_022763	+	577	-	0.97343883381443376880	550	526.0000000000000002
7	2	lane1	FNDC3B	5	4	NM_022763	+	718	-	0.97343883381443376880	550	526.0000000000000002
6	1	lane2	ZNF236	2	1	NM_007345	+	321	-	0.81110610555305277653	300	308.0000000000000001
6	1	lane2	ALS2	3	3	NM_020919	+	785	-	0.99557659778829889416	950	938.0000000000000001
6	2	lane3	DPY19L1	12	7	NM_015283	+	987	-	0.96552859271761560057	500	498.0000000000000000
6	1	lane2	ZNF131	5	1	NM_003432	+	267	-	0.99557659778829889416	950	966.9999999999999999
6	1	lane2	LNX2	3	1	NM_153371	+	400	-	0.99557659778829889416	950	954.9999999999999999
6	1	lane2	SEC24A	17	13	NM_021982	+	2626	-	0.99219359609679804840	750	741.0000000000000000
6	1	lane2	MYST4	2	1	NM_012330	+	434	-	0.99557659778829889416	950	948.9999999999999999
6	1	lane3	APOOL	7	5	NM_198450	+	608	-	0.90979750231205200494	300	324.0000000000000000
6	3	lane3	TMEM56	4	1	NM_152487	+	522	-	0.91692837717986426402	400	410.0000000000000001
6	4	lane3	NEIL3	8	7	NM_018248	+	1258	-	0.95479685996743262713	600	596.0000000000000001
6	4	lane1	NEIL3	8	7	NM_018248	+	1328	-	0.95893844863840625699	600	596.0000000000000001
6	4	lane1	NEIL3	8	7	NM_018248	+	1351	-	0.95893844863840625699	600	596.0000000000000001
6	4	lane1	NEIL3	8	7	NM_018248	+	1371	-	0.95893844863840625699	600	596.0000000000000001
6	2	lane2	MAN2A1	3	1	NM_002372	+	1376	-	0.96478891737911618188	550	572.0000000000000001
6	2	lane2	MAN2A1	3	1	NM_002372	+	1412	-	0.96478891737911618188	550	572.0000000000000001
5	2	lane2	UBAP2	5	2	NM_018449	+	397	-	0.90662861552838887124	400	420.9999999999999999
5	2	lane2	UBAP2	5	2	NM_018449	+	456	-	0.90662861552838887124	400	420.9999999999999999
5	1	lane2	BRCA2	6	3	NM_000059	+	753	-	0.81110610555305277653	300	315.0000000000000000
5	1	lane1	TEX9	8	4	NM_198524	+	582	-	0.98663003897835675455	550	565.0000000000000002
5	1	lane2	STK3	8	6	NM_006281	+	1077	-	0.96615128307564153782	450	456.9999999999999999
5	3	lane1	STAU2	4	3	NM_014393	+	273	-	0.55169615234492657477	300	296.0000000000000001
5	3	lane1	STAU2	4	3	NM_014393	+	299	-	0.55169615234492657477	300	296.0000000000000001
5	1	lane1	TMEM116	10	6	NM_138341	+	874	-	0.98231549389680992923	500	522.9999999999999999
5	7	lane3	AFF2	2	2	NM_002025	+	883	-	0.96068445676080990370	850	861.0000000000000000
5	7	lane3	AFF2	2	2	NM_002025	+	934	-	0.96068445676080990370	850	861.0000000000000000
5	1	lane1	ZNF445	2	2	NM_181489	+	396	-	0.98957264847676684789	600	576.0000000000000000
5	1	lane1	LRP6	1	1	NM_002336	+	465	-	0.96682031490409272746	400	393.9999999999999999
5	2	lane2	SRBD1	13	9	NM_018079	+	1556	-	0.96478891737911618188	550	569.0000000000000001
5	19	lane1	MAN1A2	4	1	NM_006699	+	1186	-	0.77434115800548879035	550	552.9999999999999999
5	19	lane1	MAN1A2	4	1	NM_006699	+	1241	-	0.77434115800548879035	550	552.9999999999999999
5	19	lane1	MAN1A2	4	1	NM_006699	+	1367	-	0.77434115800548879035	550	552.9999999999999999
5	1	lane2	RTTN	25	23	NM_173630	+	3217	-	0.98223669111834555917	550	574.0000000000000002
5	10	lane3	CCDC126	2	2	NM_138771	+	465	-	0.74894750512832428787	400	383.0000000000000001
5	10	lane3	CCDC126	2	2	NM_138771	+	480	-	0.74894750512832428787	400	383.0000000000000001
5	10	lane3	CCDC126	2	2	NM_138771	+	483	-	0.74894750512832428787	400	383.0000000000000001
5	10	lane3	CCDC126	2	2	NM_138771	+	486	-	0.74894750512832428787	400	383.0000000000000001
5	10	lane3	CCDC126	2	2	NM_138771	+	487	-	0.74894750512832428787	400	383.0000000000000001
5	10	lane3	CCDC126	2	2	NM_138771	+	501	-	0.74894750512832428787	400	383.0000000000000001
5	10	lane3	CCDC126	2	2	NM_138771	+	520	-	0.74894750512832428787	400	383.0000000000000001
5	1	lane2	DPY19L1	5	1	NM_015283	+	570	-	0.96615128307564153782	450	465.9999999999999999
5	1	lane1	CLIP4	7	4	NM_024692	+	846	-	0.99133725253872192021	650	654.0000000000000000
5	3	lane2	CORO1C	7	6	NM_014325	+	848	-	0.26484295616988707710	250	251.0000000000000001
5	3	lane2	CORO1C	7	6	NM_014325	+	914	-	0.26484295616988707710	250	251.0000000000000001
5	1	lane1	PHLPP2	6	4	NM_015020	+	960	-	0.98663003897835675455	550	533.0000000000000001
5	3	lane2	CORO1C	7	6	NM_014325	+	1016	-	0.26484295616988707710	250	251.0000000000000001
4	1	lane2	ATM	16	1	NM_000051	+	635	-	0.999396499698249849170079	2650	2668.0000000000000002
4	1	lane1	FGD4	9	7	NM_139241	+	1695	-	0.93738780900605190276	350	345.0000000000000000
4	1	lane1	FAM73A	11	8	NM_198549	+	1286	-	0.96682031490409272746	400	378.0000000000000000
4	1	lane1	DENND5B	10	8	NM_144973	+	2499	-	0.93738780900605190276	350	363.9999999999999999
4	1	lane2	RCAN3	1	1	NM_013441	+	306	-	0.64218892109446054723	250	253.9999999999999998
4	1	lane2	ZDHHC2	9	8	NM_016353	+	1244	-	0.41609050804525402263	200	219.9999999999999999
4	1	lane2	NCOA2	3	2	NM_006540	+	170	-	0.81110610555305277653	300	277.9999999999999998
4	1	lane1	DGKE	4	2	NM_003647	+	881	-	0.96682031490409272746	400	423.9999999999999999
4	4	lane1	SCLT1	8	5	NM_144643	+	996	-	0.87374171166326821725	400	396.0000000000000000
4	4	lane1	SCLT1	8	5	NM_144643	+	998	-	0.87374171166326821725	400	396.0000000000000000
4	4	lane1	SCLT1	8	5	NM_144643	+	1000	-	0.87374171166326821725	400	396.0000000000000000
4	1	lane3	C17orf57	12	10	NM_152347	+	1454	-	0.99196547932812776411	700	705.0000000000000000
4	1	lane2	MPP6	5	2	NM_016447	+	506	-	0.98883949441974720987	650	653.0000000000000001
4	4	lane1	PHC3	6	4	NM_024947	+	680	-	0.93111640119734947005	500	505.0000000000000002
4	4	lane1	PHC3	6	4	NM_024947	+	762	-	0.93111640119734947005	500	505.0000000000000002
4	4	lane1	PHC3	6	4	NM_024947	+	797	-	0.93111640119734947005	500	505.0000000000000002
4	1	lane2	KPNA5	3	1	NM_002269	+	291	-	0.92283186141593070797	350	336.0000000000000000
4	1	lane2	KPNA5	6	4	NM_002269	+	685	-	0.81110610555305277653	300	315.9999999999999999
4	1	lane3	INADL	23	22	NM_176877	+	3377	-	0.79551271572620825711	250	249.9999999999999999
4	2	lane1	FAM188A	7	1	NM_024948	+	530	-	0.98274954827102172024	650	636.0000000000000000
4	2	lane1	FAM188A	7	1	NM_024948	+	667	-	0.98274954827102172024	650	636.0000000000000000
4	1	lane2	BARD1	5	3	NM_000465	+	669	-	0.99690769845384922694	1200	1204.0000000000000002
4	1	lane2	EYA3	5	2	NM_001990	+	391	-	0.92283186141593070797	350	327.9999999999999999
4	1	lane1	WDR67	7	1	NM_145647	+	316	-	0.99717919786644784080	1150	1131.9999999999999999
4	1	lane1	ASAP1	11	6	NM_018482	+	735	-	0.98663003897835675455	550	549.9999999999999999
4	1	lane1	BBS1	7	3	NM_024649	+	376	-	0.98663003897835675455	550	564.0000000000000000
4	1	lane2	SMYD3	7	5	NM_022743	+	669	-	0.81110610555305277653	300	282.0000000000000000
4	1	lane1	TUBGCP5	21	16	NM_052903	+	2686	-	0.99276688634731767362	700	701.0000000000000001
3	1	lane1	ING5	4	1	NM_032329	+	396	-	0.97623313929633808596	450	444.9999999999999999
3	1	lane1	KIAA0564	11	9	NM_015058	+	1332	-	0.93738780900605190276	350	345.0000000000000000
3	1	lane2	XPO4	21	19	NM_022459	+	3182	-	0.92283186141593070797	350	342.0000000000000000
3	1	lane2	DOPEY2	20	19	NM_005128	+	4994	-	0.81110610555305277653	300	300.9999999999999999
3	2	lane1	STAU2	4	1	NM_014393	+	209	-	0.96494372954973362532	500	475.0000000000000002
3	1	lane2	SIK3	5	3	NM_025164	+	564	-	0.95217047608523804262	400	411.0000000000000000
3	1	lane1	EPB41L5	9	3	NM_020909	+	616	-	0.98231549389680992923	500	518.0000000000000001
3	1	lane2	NEK4	14	12	NM_003157	+	2536	-	0.96615128307564153782	450	429.0000000000000000
3	1	lane1	HABP4	1	1	NM_014282	+	544	-	0.13489684839470714945	150	162.9999999999999999
3	5	lane1	RBM33	4	2	NM_053043	+	687	-	0.88668167056919388048	450	445.0000000000000002
3	5	lane1	RBM33	4	2	NM_053043	+	742	-	0.88668167056919388048	450	445.0000000000000002
3	1	lane1	RELB	6	4	NM_006509	+	779	-	0.93738780900605190276	350	329.0000000000000001
3	5	lane1	RBM33	4	2	NM_053043	+	828	-	0.88668167056919388048	450	445.0000000000000002
3	1	lane2	C6orf150	2	2	NM_138441	+	1100	-	0.64218892109446054723	250	237.0000000000000000
3	2	lane2	NR2C2	11	10	NM_003298	+	1546	-	0.41240661037646727481	250	262.0000000000000002
3	1	lane2	SRCAP	26	25	NM_006662	+	6305	-	0.96615128307564153782	450	469.0000000000000002
3	1	lane3	PHAX	1	1	NM_032177	+	313	-	0.98850243969071126109	600	614.0000000000000001
3	1	lane1	GTDC1	3	1	NM_001006636	+	361	-	0.93738780900605190276	350	329.0000000000000001
3	4	lane3	C3orf63	20	18	NM_001112736	+	4125	-	0.89080070354170483038	400	391.9999999999999998
3	1	lane3	ATXN2	13	11	NM_002973	+	2399	-	0.97150521863166828268	400	377.0000000000000001
3	1	lane1	MAP2K4	2	1	NM_003010	+	253	-	0.82016264488665504154	300	278.0000000000000001
3	1	lane1	MAP2K4	3	2	NM_003010	+	391	-	0.82016264488665504154	300	294.9999999999999999
3	2	lane2	ILKAP	8	5	NM_030768	+	773	-	0.90662861552838887124	400	411.0000000000000000
3	1	lane2	TCFL5	3	2	NM_006602	+	1153	-	0.95217047608523804262	400	407.0000000000000001
3	2	lane2	WDFY1	7	6	NM_020830	+	688	-	0.41240661037646727481	250	233.0000000000000001
3	1	lane1	STAM2	5	2	NM_005843	+	735	-	0.96682031490409272746	400	392.0000000000000001
3	4	lane1	ZKSCAN1	2	1	NM_003439	+	285	-	0.96579667462689725019	650	667.9999999999999998
3	5	lane3	STAU2	4	3	NM_014393	+	356	-	0.62333814048271725744	300	296.0000000000000001
3	5	lane3	STAU2	4	3	NM_014393	+	381	-	0.62333814048271725744	300	296.0000000000000001
3	1	lane1	ATP7A	5	1	NM_000052	+	451	-	0.998842830033849625596988	1750	1728.0000000000000000
3	5	lane1	PCMTD1	1	1	NM_052937	+	536	-	0.84475123681512196727	400	402.0000000000000000
3	5	lane1	PCMTD1	1	1	NM_052937	+	538	-	0.84475123681512196727	400	402.0000000000000000
3	5	lane1	PCMTD1	1	1	NM_052937	+	555	-	0.84475123681512196727	400	402.0000000000000000
3	1	lane2	FAM178A	11	9	NM_018121	+	3122	-	0.81110610555305277653	300	321.0000000000000000
3	7	lane3	N4BP2L2	5	2	NM_033111	+	148	-	0.81680044348917677487	400	387.9999999999999999
3	7	lane3	N4BP2L2	5	2	NM_033111	+	149	-	0.81680044348917677487	400	387.9999999999999999
3	7	lane3	N4BP2L2	5	2	NM_033111	+	216	-	0.81680044348917677487	400	387.9999999999999999
3	7	lane1	RBM23	2	1	NM_001077351	+	223	-	0.00188237468203096504	200	189.0000000000000000
3	7	lane1	RBM23	2	1	NM_001077351	+	240	-	0.00188237468203096504	200	189.0000000000000000
3	7	lane1	RBM23	2	1	NM_001077351	+	241	-	0.00188237468203096504	200	189.0000000000000000
3	7	lane1	RBM23	2	1	NM_001077351	+	246	-	0.00188237468203096504	200	189.0000000000000000
3	7	lane1	RBM23	2	1	NM_001077351	+	250	-	0.00188237468203096504	200	189.0000000000000000
3	7	lane3	N4BP2L2	5	2	NM_033111	+	254	-	0.81680044348917677487	400	387.9999999999999999
3	7	lane1	RBM23	2	1	NM_001077351	+	274	-	0.00188237468203096504	200	189.0000000000000000
3	1	lane1	DCUN1D2	3	1	NM_001014283	+	364	-	0.98231549389680992923	500	516.9999999999999999
3	1	lane2	ANKRD52	7	7	NM_173595	+	915	-	0.41609050804525402263	200	213.0000000000000000
3	1	lane2	RNF144A	7	5	NM_014746	+	918	-	0.96615128307564153782	450	445.9999999999999998
3	1	lane3	AEBP2	4	2	NM_153207	+	1195	-	0.97150521863166828268	400	420.0000000000000000
3	1	lane2	SNHG12	2	1	NR_024127	+	383	-	0.41609050804525402263	200	206.0000000000000001
3	1	lane3	RPH3AL	4	2	NM_006987	+	384	-	0.97150521863166828268	400	387.0000000000000000
3	2	lane3	ILKAP	8	5	NM_030768	+	747	-	0.94382238982856558974	400	411.0000000000000000
3	2	lane3	ILKAP	8	5	NM_030768	+	801	-	0.94382238982856558974	400	411.0000000000000000
3	1	lane2	MCTP2	10	7	NM_018349	+	1393	-	0.98627249313624656812	600	576.9999999999999999
2	1	lane2	PRELID2	5	1	NM_138492	+	282	-	0.98627249313624656812	600	602.0000000000000001
2	1	lane1	SELI	5	1	NM_033505	+	406	-	0.99133725253872192021	650	624.9999999999999999
2	1	lane1	RIOK1	13	12	NM_031480	+	1377	-	0.40801139860498512668	200	186.0000000000000000
2	1	lane2	TTC7B	2	1	NM_001010854	+	307	-	0.81110610555305277653	300	324.0000000000000000
2	1	lane1	PIP5K1C	7	2	NM_012398	+	350	-	0.99644835367730023592	1000	1001.0000000000000001
2	1	lane1	KLHL28	1	1	NM_017658	+	393	-	0.99569346856087803878	900	898.9999999999999998
2	2	lane1	LMBRD2	5	1	NM_001007527	+	547	-	0.98913114092036087963	800	804.0000000000000000
2	1	lane2	LOC91316	2	1	NR_024448	+	593	-	0.92283186141593070797	350	342.0000000000000000
2	2	lane1	LMBRD2	5	1	NM_001007527	+	743	-	0.98913114092036087963	800	804.0000000000000000
2	1	lane3	LCMT1	8	5	NM_016309	+	815	-	0.97150521863166828268	400	417.9999999999999999
2	1	lane2	TIMELESS	8	6	NM_003920	+	911	-	0.95217047608523804262	400	378.0000000000000000
2	1	lane2	PACS1	20	19	NM_018026	+	2438	-	0.41609050804525402263	200	178.9999999999999998
2	1	lane3	SDAD1	13	1	NM_018115	+	335	-	0.99579799943122401042	1100	1090.9999999999999998
2	1	lane1	YIPF4	4	3	NM_032312	+	733	-	0.40801139860498512668	200	192.0000000000000000
2	1	lane3	UBE2Q2	4	2	NM_173469	+	858	-	0.90979750231205200494	300	306.0000000000000000
2	1	lane2	VPS33A	10	8	NM_022916	+	1420	-	0.92283186141593070797	350	344.0000000000000001
2	1	lane1	SIDT1	17	6	NM_017699	+	1654	-	0.99699167863370602113	1100	1110.0000000000000000
2	1	lane2	SRBD1	13	10	NM_018079	+	1826	-	0.96615128307564153782	450	465.0000000000000000
2	1	lane1	PDPR	16	13	NM_017990	+	2708	-	0.97623313929633808596	450	447.0000000000000000
2	1	lane2	SETD2	8	5	NM_014159	+	5119	-	0.96615128307564153782	450	427.0000000000000002
2	1	lane3	RNF219	4	1	NM_024546	+	438	-	0.98606162934167538118	550	565.9999999999999998
2	1	lane2	UBE2G1	4	2	NM_003342	+	753	-	0.95217047608523804262	400	401.0000000000000001
2	3	lane1	TIMELESS	8	6	NM_003920	+	908	-	0.90372709198807248663	400	378.0000000000000000
2	3	lane1	TIMELESS	8	6	NM_003920	+	925	-	0.90372709198807248663	400	378.0000000000000000
2	3	lane1	TIMELESS	8	6	NM_003920	+	982	-	0.90372709198807248663	400	378.0000000000000000
2	5	lane1	MAN2A1	3	1	NM_002372	+	1320	-	0.93491401322154946929	550	572.0000000000000001
2	5	lane1	MAN2A1	3	1	NM_002372	+	1335	-	0.93491401322154946929	550	572.0000000000000001
2	5	lane1	MAN2A1	3	1	NM_002372	+	1375	-	0.93491401322154946929	550	572.0000000000000001
2	5	lane1	MAN2A1	3	1	NM_002372	+	1379	-	0.93491401322154946929	550	572.0000000000000001
2	1	lane1	LMBR1	3	1	NM_022458	+	335	-	0.64380962149964098882	250	252.9999999999999999
2	1	lane1	IDE	3	1	NM_004969	+	379	-	0.98663003897835675455	550	563.0000000000000001
2	1	lane1	LMBR1	8	1	NM_022458	+	507	-	0.99276688634731767362	700	690.9999999999999999
2	1	lane1	FAM126B	6	5	NM_173822	+	626	-	0.40801139860498512668	200	196.9999999999999998
2	1	lane2	RBM33	4	2	NM_053043	+	781	-	0.96615128307564153782	450	445.0000000000000002
2	8	lane3	SCLT1	8	5	NM_144643	+	940	-	0.79352589343039629674	400	396.0000000000000000
2	8	lane3	SCLT1	8	5	NM_144643	+	996	-	0.79352589343039629674	400	396.0000000000000000
2	8	lane3	SCLT1	8	5	NM_144643	+	1004	-	0.79352589343039629674	400	396.0000000000000000
2	8	lane3	SCLT1	8	5	NM_144643	+	1050	-	0.79352589343039629674	400	396.0000000000000000
2	1	lane2	GLS	5	3	NM_014905	+	1123	-	0.92283186141593070797	350	373.9999999999999998
2	1	lane2	PIKFYVE	34	31	NM_015040	+	5274	-	0.96615128307564153782	450	443.0000000000000001
2	1	lane2	GON4L	1	1	NM_001037533	+	296	-	0.98223669111834555917	550	531.0000000000000000
2	1	lane3	SKA3	4	1	NM_145061	+	378	-	0.99297539260098572910	750	726.0000000000000000
2	1	lane3	SKA3	3	3	NM_145061	+	577	-	0.97150521863166828268	400	411.9999999999999999
2	2	lane1	ANKRD13C	8	3	NM_030816	+	1194	-	0.98274954827102172024	650	638.0000000000000001
2	1	lane2	AGTPBP1	16	8	NM_015239	+	1244	-	0.99822689911344955676	1550	1552.9999999999999998
2	2	lane3	SDCCAG8	15	13	NM_006642	+	1929	-	0.92054660201200877819	350	369.0000000000000000
2	2	lane3	SDCCAG8	15	13	NM_006642	+	1955	-	0.92054660201200877819	350	369.0000000000000000
2	5	lane1	SETD2	8	5	NM_014159	+	5012	-	0.88668167056919388048	450	427.0000000000000002
2	5	lane1	SETD2	8	5	NM_014159	+	5020	-	0.88668167056919388048	450	427.0000000000000002
2	5	lane1	SETD2	8	5	NM_014159	+	5032	-	0.88668167056919388048	450	427.0000000000000002
2	5	lane1	SETD2	8	5	NM_014159	+	5063	-	0.88668167056919388048	450	427.0000000000000002
2	5	lane1	SETD2	8	5	NM_014159	+	5075	-	0.88668167056919388048	450	427.0000000000000002
2	1	lane2	GALNT7	1	1	NM_017423	+	478	-	0.96615128307564153782	450	460.9999999999999998
2	1	lane3	ST6GALNAC3	2	2	NM_152996	+	524	-	0.97150521863166828268	400	410.0000000000000001
2	1	lane3	CCNYL1	7	2	NM_152523	+	545	-	0.97150521863166828268	400	419.0000000000000001
2	1	lane1	SEC63	3	2	NM_007214	+	598	-	0.64380962149964098882	250	228.0000000000000000
2	1	lane2	SIGLEC12	1	1	NM_053003	+	664	-	0.95217047608523804262	400	381.0000000000000000
2	2	lane1	PPFIA1	18	16	NM_003626	+	2587	-	0.93474152131124902611	400	419.0000000000000001
2	2	lane3	OMA1	7	1	NM_145243	+	310	-	0.99337380041926435997	1400	1380.9999999999999999
2	3	lane1	HDGFRP3	4	1	NM_016073	+	481	-	0.94787917627527637199	500	522.0000000000000000
2	2	lane2	TNPO3	3	1	NM_012470	+	641	-	0.93344830178870842663	450	432.0000000000000000
2	2	lane2	TNPO3	3	1	NM_012470	+	815	-	0.93344830178870842663	450	432.0000000000000000
2	1	lane1	NAIP	8	6	NM_004536	+	1509	-	0.64380962149964098882	250	272.0000000000000001
2	1	lane1	COG1	8	7	NM_018714	+	2321	-	0.82016264488665504154	300	309.0000000000000000
2	10	lane1	SMARCA5	15	14	NM_003601	+	2528	-	0.01223417328912911822	250	269.0000000000000001
2	10	lane1	SMARCA5	15	14	NM_003601	+	2531	-	0.01223417328912911822	250	269.0000000000000001
2	10	lane1	SMARCA5	15	14	NM_003601	+	2533	-	0.01223417328912911822	250	269.0000000000000001
2	10	lane1	SMARCA5	15	14	NM_003601	+	2534	-	0.01223417328912911822	250	269.0000000000000001
2	10	lane1	SMARCA5	15	14	NM_003601	+	2536	-	0.01223417328912911822	250	269.0000000000000001
2	2	lane1	DOPEY2	20	19	NM_005128	+	4994	-	0.67266676406747342316	300	300.9999999999999999
2	1	lane3	RARS2	4	1	NM_020320	+	288	-	0.95945119834831035464	350	359.0000000000000001
2	1	lane2	MBOAT2	3	1	NM_138799	+	348	-	0.81110610555305277653	300	320.0000000000000001
2	2	lane1	AMOTL1	2	1	NM_130847	+	507	-	0.99348433779101998262	1050	1071.9999999999999999
2	1	lane1	HELQ	7	6	NM_133636	+	1768	-	0.64380962149964098882	250	244.9999999999999998
2	2	lane3	FAM114A2	3	1	NM_018691	+	241	-	0.94382238982856558974	400	417.0000000000000000
2	2	lane3	FAM114A2	3	1	NM_018691	+	333	-	0.94382238982856558974	400	417.0000000000000000
2	1	lane3	INTS7	3	1	NM_015434	+	381	-	0.97150521863166828268	400	415.0000000000000002
2	1	lane3	C12orf48	6	3	NM_017915	+	547	-	0.99033752600358731943	650	668.0000000000000001
2	2	lane2	RELL1	5	3	NM_001085400	+	714	-	0.93344830178870842663	450	434.0000000000000001
2	1	lane2	CREB3L2	3	2	NM_194071	+	724	-	0.64218892109446054723	250	264.0000000000000000
2	1	lane1	STAM	7	4	NM_003473	+	756	-	0.98663003897835675455	550	525.9999999999999999
2	1	lane1	SETDB2	1	1	NM_031915	+	806	-	0.93738780900605190276	350	357.0000000000000000
2	2	lane2	USP48	6	3	NM_032236	+	896	-	0.95152979626911838667	500	495.9999999999999999
2	2	lane2	ESYT2	12	8	NM_020728	+	1348	-	0.95152979626911838667	500	495.0000000000000000
2	1	lane3	UBN2	8	6	NM_173569	+	1557	-	0.90979750231205200494	300	320.0000000000000001
2	1	lane1	SESTD1	15	13	NM_178123	+	1832	-	0.96682031490409272746	400	396.9999999999999999
2	1	lane1	TAF4B	10	9	NM_005640	+	2529	-	0.82016264488665504154	300	300.9999999999999999
1	1	lane1	CCT6P1	3	2	NR_003110	+	499	-	0.82016264488665504154	300	279.0000000000000000
1	1	lane1	UBAC2	3	1	NM_001144072	+	705	-	0.93738780900605190276	350	357.9999999999999999
1	1	lane1	CCT6P1	6	4	NR_003110	+	790	-	0.93738780900605190276	350	333.9999999999999999
1	1	lane3	N4BP2	7	5	NM_018177	+	1993	-	0.90979750231205200494	300	321.9999999999999999
1	1	lane1	PKD2	12	9	NM_000297	+	2392	-	0.98231549389680992923	500	503.0000000000000001
1	1	lane2	TNS3	26	20	NM_022748	+	3198	-	0.99736669868334934170	1300	1278.0000000000000000
1	1	lane1	YPEL2	1	1	NM_001005404	+	186	-	0.82016264488665504154	300	312.0000000000000000
1	10	lane3	MBOAT2	3	1	NM_138799	+	311	-	0.38855043738045175503	300	320.0000000000000001
1	10	lane3	MBOAT2	3	1	NM_138799	+	373	-	0.38855043738045175503	300	320.0000000000000001
1	10	lane3	MBOAT2	3	1	NM_138799	+	374	-	0.38855043738045175503	300	320.0000000000000001
1	10	lane3	MBOAT2	3	1	NM_138799	+	375	-	0.38855043738045175503	300	320.0000000000000001
1	10	lane3	MBOAT2	3	1	NM_138799	+	377	-	0.38855043738045175503	300	320.0000000000000001
1	1	lane2	ZNF346	4	1	NM_012279	+	390	-	0.98223669111834555917	550	528.0000000000000000
1	10	lane3	MBOAT2	3	1	NM_138799	+	391	-	0.38855043738045175503	300	320.0000000000000001
1	1	lane3	ASCC3	2	1	NM_006828	+	410	-	0.90979750231205200494	300	282.0000000000000000
1	3	lane1	SETD3	5	1	NM_032233	+	478	-	0.97845723441973460225	700	683.0000000000000001
1	1	lane1	PITPNA	9	1	NM_006224	+	518	-	0.99382628987588470614	750	747.9999999999999999
1	1	lane2	CLASP2	5	1	NM_015097	+	882	-	0.96615128307564153782	450	449.0000000000000001
1	1	lane2	APBB1IP	10	8	NM_019043	+	1302	-	0.92283186141593070797	350	342.0000000000000000
1	1	lane2	EIF2C1	10	9	NM_012199	+	1497	-	0.64218892109446054723	250	257.0000000000000001
1	1	lane1	MCPH1	11	9	NM_024596	+	2194	-	0.82016264488665504154	300	279.0000000000000000
1	1	lane1	UBAP2	3	1	NM_018449	+	82	-	0.93738780900605190276	350	329.0000000000000001
1	1	lane1	ENGASE	2	1	NM_001042573	+	164	-	0.64380962149964098882	250	270.0000000000000000
1	1	lane1	UBAP2	5	2	NM_018449	+	387	-	0.96682031490409272746	400	420.9999999999999999
1	3	lane1	MIB1	5	1	NM_020774	+	439	-	0.97845723441973460225	700	679.0000000000000002
1	1	lane1	UBAP2	5	1	NM_018449	+	445	-	0.98663003897835675455	550	561.0000000000000000
1	3	lane1	MIB1	5	1	NM_020774	+	445	-	0.97845723441973460225	700	679.0000000000000002
1	1	lane1	FBXO30	1	1	NM_032145	+	451	-	0.999055992922351010354398	2050	2049.9999999999999999
1	1	lane3	ATP6V0A2	10	1	NM_012463	+	525	-	0.99606335358384855333	1200	1209.0000000000000000
1	5	lane3	RBM33	4	2	NM_053043	+	651	-	0.89474089348433316820	450	445.0000000000000002
1	5	lane3	RBM33	4	2	NM_053043	+	777	-	0.89474089348433316820	450	445.0000000000000002
1	5	lane3	RBM33	4	2	NM_053043	+	795	-	0.89474089348433316820	450	445.0000000000000002
1	2	lane1	ILKAP	8	5	NM_030768	+	827	-	0.93474152131124902611	400	411.0000000000000000
1	1	lane1	C2orf86	9	6	NM_015910	+	980	-	0.99673684480459534311	1050	1050.9999999999999999
1	1	lane1	UBAP2	13	10	NM_018449	+	1096	-	0.99382628987588470614	750	747.0000000000000000
1	1	lane1	UBAP2	12	10	NM_018449	+	1148	-	0.97623313929633808596	450	471.9999999999999999
1	1	lane1	AP2A2	9	7	NM_012305	+	1225	-	0.97623313929633808596	450	454.9999999999999998
1	1	lane1	PLXNC1	8	5	NM_005761	+	1963	-	0.97623313929633808596	450	426.0000000000000000
1	1	lane2	SMARCA5	15	14	NM_003601	+	2549	-	0.64218892109446054723	250	269.0000000000000001
1	1	lane1	R3HDM1	19	18	NM_015361	+	2582	-	0.82016264488665504154	300	306.9999999999999999
1	1	lane2	C3orf63	20	18	NM_001112736	+	4123	-	0.95217047608523804262	400	391.9999999999999998
1	1	lane1	MYO9A	32	26	NM_006901	+	5863	-	0.99609254795363627039	950	948.9999999999999999
1	7	lane3	PCMTD1	1	1	NM_052937	+	460	-	0.81680044348917677487	400	402.0000000000000000
1	5	lane3	FNDC3B	5	4	NM_022763	+	549	-	0.93222403745606090937	550	526.0000000000000002
1	1	lane2	SEC23A	6	1	NM_006364	+	568	-	0.99446479723239861620	850	849.0000000000000000
1	1	lane2	ZNF133	5	1	NM_003434	+	589	-	0.98883949441974720987	650	648.0000000000000000
1	5	lane3	FNDC3B	5	4	NM_022763	+	594	-	0.93222403745606090937	550	526.0000000000000002
1	5	lane3	FNDC3B	5	4	NM_022763	+	660	-	0.93222403745606090937	550	526.0000000000000002
1	1	lane2	RPRD1B	5	1	NM_021215	+	746	-	0.99076049538024769012	700	680.0000000000000001
1	1	lane2	BRD7	8	5	NM_013263	+	766	-	0.98223669111834555917	550	564.9999999999999999
1	1	lane3	ZC3H13	7	4	NM_015070	+	769	-	0.98850243969071126109	600	604.9999999999999998
1	1	lane2	SLC15A4	1	1	NM_145648	+	786	-	0.81110610555305277653	300	295.9999999999999998
1	1	lane2	FOXK2	3	1	NM_004514	+	865	-	0.97546388773194386597	500	489.9999999999999999
1	1	lane2	RPRD1B	5	3	NM_021215	+	1067	-	0.95217047608523804262	400	416.0000000000000001
1	2	lane3	ZCCHC2	4	1	NM_017742	+	1089	-	0.92054660201200877819	350	374.0000000000000001
1	1	lane2	PLCG2	16	12	NM_002661	+	1430	-	0.98883949441974720987	650	661.0000000000000002
1	1	lane2	IKBKB	20	19	NM_001556	+	2283	-	0.41609050804525402263	200	219.0000000000000000
1	1	lane2	ANKRD28	22	21	NM_015199	+	2517	-	0.15629807814903907452	150	171.9999999999999999
1	1	lane1	ATP10D	20	18	NM_020453	+	3778	-	0.96682031490409272746	400	387.0000000000000000
1	1	lane1	ZFYVE26	30	28	NM_015346	+	5827	-	0.82016264488665504154	300	306.0000000000000000
1	1	lane1	ZFYVE26	34	32	NM_015346	+	6335	-	0.98957264847676684789	600	576.9999999999999999
1	1	lane1	TMEM8A	10	1	NM_021259	+	488	-	0.998897322802338701399634	1800	1781.0000000000000001
1	1	lane1	HTT	5	1	NM_002111	+	502	-	0.98231549389680992923	500	483.9999999999999999
1	2	lane2	C19orf29	1	1	NM_001080543	+	508	-	0.95152979626911838667	500	475.0000000000000002
1	2	lane2	C19orf29	1	1	NM_001080543	+	519	-	0.95152979626911838667	500	475.0000000000000002
1	1	lane1	EXOC6B	5	2	NM_015189	+	676	-	0.96682031490409272746	400	390.0000000000000000
1	1	lane1	DNA2	4	3	NM_001080449	+	862	-	0.82016264488665504154	300	278.0000000000000001
1	2	lane2	USP48	6	3	NM_001032730	+	896	-	0.95152979626911838667	500	495.9999999999999999
1	1	lane3	KATNA1	8	6	NM_007044	+	1079	-	0.97150521863166828268	400	389.0000000000000001
1	1	lane1	FLJ40330	14	12	NR_015424	+	1231	-	0.93738780900605190276	350	372.0000000000000000
1	3	lane1	MGA	8	2	NM_001080541	+	1535	-	0.997818671792586479076054	2350	2366.0000000000000001
1	3	lane1	MGA	8	2	NM_001080541	+	1554	-	0.997818671792586479076054	2350	2366.0000000000000001
1	3	lane1	MGA	8	2	NM_001080541	+	1564	-	0.997818671792586479076054	2350	2366.0000000000000001
1	1	lane1	UIMC1	2	1	NM_016290	+	167	-	0.64380962149964098882	250	240.0000000000000000
1	1	lane3	ZNF430	3	2	NM_025189	+	347	-	0.79551271572620825711	250	225.9999999999999999
1	1	lane1	KPNA5	3	1	NM_002269	+	350	-	0.93738780900605190276	350	336.0000000000000000
1	1	lane3	RPRD1A	5	1	NM_018170	+	379	-	0.99033752600358731943	650	638.0000000000000001
1	2	lane1	USP25	2	1	NM_013396	+	398	-	0.16647330139159605898	200	223.0000000000000002
1	2	lane1	USP25	2	1	NM_013396	+	406	-	0.16647330139159605898	200	223.0000000000000002
1	1	lane3	FAM190B	2	1	NM_018999	+	406	-	0.99758606095755901054	1650	1653.0000000000000000
1	1	lane1	LZIC	5	2	NM_032368	+	480	-	0.96682031490409272746	400	412.9999999999999998
1	1	lane2	PGAM5	4	1	NM_138575	+	488	-	0.98223669111834555917	550	528.0000000000000000
1	1	lane1	POLE2	9	5	NM_002692	+	592	-	0.93738780900605190276	350	337.9999999999999998
1	1	lane2	DYM	5	3	NM_017653	+	600	-	0.81110610555305277653	300	300.9999999999999999
1	1	lane1	B3GALNT2	5	1	NM_152490	+	665	-	0.99133725253872192021	650	649.9999999999999998
1	1	lane3	KLHDC10	4	3	NM_014997	+	752	-	0.90979750231205200494	300	304.0000000000000002
1	1	lane1	CCDC45	16	5	NM_138363	+	835	-	0.998479010667760795981219	1600	1596.9999999999999999
1	1	lane1	PTPN22	10	7	NM_015967	+	848	-	0.96682031490409272746	400	375.0000000000000000
1	3	lane3	ESYT2	12	8	NM_020728	+	1293	-	0.94874108707317241585	500	495.0000000000000000
1	1	lane3	LRIG1	12	9	NM_015541	+	1432	-	0.99033752600358731943	650	629.0000000000000001
1	1	lane1	NCAPH	13	10	NM_015341	+	1568	-	0.98231549389680992923	500	524.0000000000000001
1	1	lane1	CLEC16A	17	10	NM_015226	+	1758	-	0.99455072315109241975	800	813.0000000000000000
1	1	lane1	APC	13	10	NM_001127511	+	1983	-	0.97623313929633808596	450	431.0000000000000001
1	1	lane1	MCTP2	18	16	NM_018349	+	2151	-	0.82016264488665504154	300	274.9999999999999998
1	1	lane2	LTBP3	22	22	NM_001130144	+	3278	-	0.15629807814903907452	150	138.0000000000000000
1	1	lane1	ZNF766	2	1	NM_001010851	+	70	-	0.64380962149964098882	250	256.0000000000000002
1	6	lane1	UBR5	4	1	NM_015902	+	230	-	0.30436864451219643217	300	324.0000000000000000
1	3	lane3	UBXN7	4	2	NM_015562	+	402	-	0.50343264956798863080	250	246.9999999999999999
1	3	lane3	UBXN7	4	2	NM_015562	+	426	-	0.50343264956798863080	250	246.9999999999999999
1	1	lane3	RARS	4	1	NM_002887	+	437	-	0.98606162934167538118	550	534.0000000000000000
1	2	lane2	HPCAL1	2	2	NM_002149	+	522	-	0.90662861552838887124	400	402.0000000000000000
1	2	lane2	HPCAL1	2	2	NM_002149	+	533	-	0.90662861552838887124	400	402.0000000000000000
1	3	lane1	RBM16	5	1	NM_014892	+	777	-	0.96904300064728413967	600	576.0000000000000000
1	3	lane1	RBM16	5	1	NM_014892	+	886	-	0.96904300064728413967	600	576.0000000000000000
1	3	lane1	RBM16	5	1	NM_014892	+	892	-	0.96904300064728413967	600	576.0000000000000000
1	1	lane1	PDE3B	3	1	NM_000922	+	1599	-	0.97623313929633808596	450	436.9999999999999998
1	1	lane3	CCDC21	8	7	NM_022778	+	1624	-	0.90979750231205200494	300	307.9999999999999998
1	1	lane2	POLR2A	9	8	NM_000937	+	1770	-	0.92283186141593070797	350	336.0000000000000000
1	1	lane2	KDM3B	10	7	NM_016604	+	1913	-	0.998866099433049716570012	1800	1818.9999999999999999
1	1	lane2	DOCK11	22	14	NM_144658	+	1926	-	0.99557659778829889416	950	966.9999999999999999
1	3	lane1	SMC1A	14	13	NM_006306	+	2290	-	0.06792300453117432481	200	224.0000000000000001
1	3	lane1	SMC1A	14	13	NM_006306	+	2314	-	0.06792300453117432481	200	224.0000000000000001
1	3	lane1	SMC1A	14	13	NM_006306	+	2363	-	0.06792300453117432481	200	224.0000000000000001
1	1	lane3	ITGB3BP	3	1	NM_014288	+	92	-	0.79551271572620825711	250	249.0000000000000000
1	3	lane1	TBC1D14	1	1	NM_020773	+	422	-	0.98159297840865505605	750	739.0000000000000002
1	1	lane2	YTHDF1	3	3	NM_017798	+	460	-	0.99806369903184951596	1500	1521.0000000000000000
1	1	lane1	ANKRD28	7	1	NM_015199	+	478	-	0.99569346856087803878	900	879.0000000000000000
1	6	lane3	MANBA	4	1	NM_005908	+	489	-	0.90010965030078492371	500	496.0000000000000002
1	3	lane1	TBC1D14	1	1	NM_020773	+	500	-	0.98159297840865505605	750	739.0000000000000002
1	3	lane1	TBC1D14	1	1	NM_020773	+	505	-	0.98159297840865505605	750	739.0000000000000002
1	1	lane1	C14orf145	6	3	NM_152446	+	541	-	0.96682031490409272746	400	411.0000000000000000
1	6	lane3	MANBA	4	1	NM_005908	+	545	-	0.90010965030078492371	500	496.0000000000000002
1	6	lane3	MANBA	4	1	NM_005908	+	554	-	0.90010965030078492371	500	496.0000000000000002
1	1	lane3	PPIL4	6	4	NM_139126	+	572	-	0.95945119834831035464	350	357.0000000000000000
1	1	lane2	FNDC3B	5	4	NM_022763	+	577	-	0.98223669111834555917	550	526.0000000000000002
1	6	lane3	MANBA	4	1	NM_005908	+	597	-	0.90010965030078492371	500	496.0000000000000002
1	1	lane1	C14orf145	7	3	NM_152446	+	644	-	0.98663003897835675455	550	528.0000000000000000
1	1	lane1	FBXO7	3	1	NM_012179	+	649	-	0.99133725253872192021	650	665.0000000000000001
1	1	lane3	EVI5	8	2	NM_005665	+	650	-	0.99505232067321580123	950	948.0000000000000000
1	1	lane2	MYST2	6	4	NM_007067	+	743	-	0.64218892109446054723	250	272.0000000000000001
1	2	lane1	NBAS	11	9	NM_015909	+	1001	-	0.87869590447316644074	350	337.0000000000000002
1	1	lane1	OXR1	6	5	NM_181354	+	1025	-	0.99609254795363627039	950	948.9999999999999999
1	2	lane1	NBAS	11	9	NM_015909	+	1026	-	0.87869590447316644074	350	337.0000000000000002
1	5	lane3	RANBP9	8	5	NM_005493	+	1164	-	0.94381902548683755572	600	597.9999999999999999
1	5	lane3	RANBP9	8	5	NM_005493	+	1307	-	0.94381902548683755572	600	597.9999999999999999
1	1	lane3	ALMS1	9	6	NM_015120	+	1658	-	0.999592451849977495313046	8200	8198.0000000000000001
1	1	lane1	TUBGCP3	16	11	NM_006322	+	1700	-	0.99382628987588470614	750	751.0000000000000002
1	1	lane1	ESPL1	8	7	NM_012291	+	1974	-	0.96682031490409272746	400	384.9999999999999999
1	1	lane1	COG3	19	16	NM_031431	+	1982	-	0.96682031490409272746	400	420.9999999999999999
1	1	lane3	ALMS1	14	13	NM_015120	+	10310	-	0.90979750231205200494	300	306.0000000000000000
1	1	lane3	KLHL8	1	1	NM_020803	+	227	-	0.95945119834831035464	350	366.9999999999999999
1	1	lane2	CCDC134	3	1	NM_024821	+	272	-	0.92283186141593070797	350	326.0000000000000001
1	2	lane1	FNTA	2	1	NM_002027	+	355	-	0.16647330139159605898	200	201.0000000000000000
1	2	lane1	FNTA	2	1	NM_002027	+	373	-	0.16647330139159605898	200	201.0000000000000000
1	2	lane1	UBR2	3	2	NM_015255	+	388	-	0.16647330139159605898	200	192.9999999999999999
1	2	lane1	AAGAB	4	1	NM_024666	+	405	-	0.95303114226038344081	450	462.0000000000000000
1	2	lane1	AAGAB	4	1	NM_024666	+	417	-	0.95303114226038344081	450	462.0000000000000000
1	2	lane1	UBR2	3	2	NM_015255	+	451	-	0.16647330139159605898	200	192.9999999999999999
1	2	lane1	GALNT7	1	1	NM_017423	+	454	-	0.95303114226038344081	450	460.9999999999999998
1	2	lane1	GALNT7	1	1	NM_017423	+	510	-	0.95303114226038344081	450	460.9999999999999998
1	1	lane3	LRCH3	5	2	NM_032773	+	666	-	0.98261314499533111048	500	480.0000000000000000
1	1	lane1	UBE3A	10	1	NM_130839	+	773	-	0.999358908606010872904405	2500	2518.0000000000000002
1	5	lane3	XPO1	3	1	NM_003400	+	875	-	0.62333814048271725744	300	306.9999999999999999
1	1	lane1	TERF2	7	5	NM_005652	+	1019	-	0.98957264847676684789	600	585.9999999999999999
1	3	lane3	FGD4	9	4	NM_139241	+	1216	-	0.97907386650026948414	750	738.0000000000000000
1	1	lane1	AGTPBP1	16	13	NM_015239	+	1729	-	0.99673684480459534311	1050	1032.9999999999999999
1	1	lane2	UBE3C	17	10	NM_014671	+	1883	-	0.99672069836034918019	1150	1149.9999999999999999
1	3	lane3	AFF4	12	11	NM_014423	+	2883	-	0.88321954043588694603	350	330.0000000000000000
1	3	lane3	AFF4	12	11	NM_014423	+	2888	-	0.88321954043588694603	350	330.0000000000000000
1	1	lane1	DOPEY2	18	18	NM_005128	+	3389	-	0.998645694430197969021219	1650	1629.9999999999999999
1	1	lane3	KIF15	27	24	NM_020242	+	3415	-	0.98261314499533111048	500	477.0000000000000000
1	2	lane1	PDCD11	26	25	NM_014976	+	3979	-	0.16647330139159605898	200	180.0000000000000000
1	2	lane1	PDCD11	26	25	NM_014976	+	4017	-	0.16647330139159605898	200	180.0000000000000000
1	3	lane3	DOPEY2	20	19	NM_005128	+	4934	-	0.75306804693003350896	300	300.9999999999999999
1	3	lane3	DOPEY2	20	19	NM_005128	+	4936	-	0.75306804693003350896	300	300.9999999999999999
1	1	lane2	ZFAND6	4	1	NM_019006	+	305	-	0.98223669111834555917	550	543.9999999999999999
1	1	lane1	C22orf30	1	1	NM_173566	+	411	-	0.98663003897835675455	550	525.0000000000000000
1	1	lane1	RAB3GAP2	3	2	NM_012414	+	472	-	0.40801139860498512668	200	205.9999999999999998
1	1	lane2	INTS8	3	2	NM_017864	+	546	-	0.41609050804525402263	200	213.0000000000000000
1	1	lane3	DTL	4	2	NM_016448	+	638	-	0.90979750231205200494	300	282.0000000000000000
1	1	lane1	RLF	4	3	NM_012421	+	639	-	0.93738780900605190276	350	336.0000000000000000
1	1	lane3	TMEM181	5	3	NM_020823	+	746	-	0.90979750231205200494	300	324.0000000000000000
1	1	lane2	RAB6A	5	2	NM_198896	+	782	-	0.92283186141593070797	350	366.0000000000000000
1	1	lane1	TFCP2	3	1	NM_005653	+	787	-	0.93738780900605190276	350	334.9999999999999998
1	1	lane1	ATP9B	7	4	NM_198531	+	802	-	0.82016264488665504154	300	315.0000000000000000
1	1	lane1	FBXW4	3	1	NM_022039	+	809	-	0.96682031490409272746	400	414.9999999999999999
1	1	lane1	RPRD1B	5	1	NM_021215	+	810	-	0.99276688634731767362	700	680.0000000000000001
1	1	lane3	RRAGD	3	2	NM_021244	+	853	-	0.90979750231205200494	300	315.0000000000000000
1	1	lane2	RAB6A	5	1	NM_198896	+	872	-	0.96615128307564153782	450	425.0000000000000001
1	1	lane2	RAB6A	5	2	NM_198896	+	874	-	0.92283186141593070797	350	366.0000000000000000
1	1	lane2	PRIM1	8	5	NM_000946	+	894	-	0.95217047608523804262	400	403.0000000000000002
1	1	lane1	CBL	10	3	NM_005188	+	904	-	0.99782830290286183198	1350	1350.9999999999999999
1	2	lane1	CORO1C	7	6	NM_014325	+	916	-	0.41449082873551099255	250	251.0000000000000001
1	1	lane1	USPL1	3	3	NM_005800	+	943	-	0.99133725253872192021	650	639.9999999999999999
1	2	lane1	CORO1C	7	6	NM_014325	+	1016	-	0.41449082873551099255	250	251.0000000000000001
1	1	lane1	SHKBP1	11	10	NM_138392	+	1104	-	0.40801139860498512668	200	205.0000000000000002
1	2	lane1	RANBP9	11	5	NM_005493	+	1256	-	0.99290932154620201860	1000	1020.0000000000000000
1	1	lane3	DTL	12	10	NM_016448	+	1429	-	0.95945119834831035464	350	339.0000000000000000
1	1	lane1	STK39	13	8	NM_013233	+	1432	-	0.96682031490409272746	400	402.0000000000000000
1	1	lane3	SMURF2	11	10	NM_022739	+	1568	-	0.90979750231205200494	300	300.0000000000000000
1	1	lane3	NSUN2	16	14	NM_017755	+	1838	-	0.95945119834831035464	350	356.0000000000000001
1	1	lane1	ZMYND8	13	12	NM_183048	+	1928	-	0.99133725253872192021	650	663.0000000000000000
1	1	lane3	CLASP2	34	33	NM_015097	+	4298	-	0.90979750231205200494	300	323.0000000000000001
0	1	lane1	MTM1	5	1	NM_000252	+	253	-	0.97623313929633808596	450	453.9999999999999999
0	1	lane3	DUSP16	2	1	NM_030640	+	443	-	0.99297539260098572910	750	732.0000000000000000
0	3	lane3	ZFAND6	4	2	NM_019006	+	462	-	0.91692837717986426402	400	381.0000000000000000
0	3	lane3	ZFAND6	4	2	NM_019006	+	494	-	0.91692837717986426402	400	381.0000000000000000
0	1	lane3	C6orf72	6	3	NM_138785	+	554	-	0.98850243969071126109	600	603.9999999999999999
0	1	lane1	DDB2	2	1	NM_000107	+	558	-	0.93738780900605190276	350	329.0000000000000001
0	1	lane3	C3orf63	10	1	NM_001112736	+	630	-	0.99561101992283456457	1050	1037.0000000000000001
0	1	lane3	C3orf63	4	1	NM_001112736	+	632	-	0.97150521863166828268	400	404.0000000000000001
0	1	lane2	SLC25A24	5	1	NM_013386	+	732	-	0.98883949441974720987	650	639.0000000000000000
0	1	lane1	RAB6A	5	3	NM_198896	+	748	-	0.82016264488665504154	300	312.0000000000000000
0	1	lane1	TEP1	6	2	NM_007110	+	761	-	0.99276688634731767362	700	699.0000000000000000
0	1	lane3	DDX26B	8	2	NM_182540	+	868	-	0.99535462287240831847	1000	1002.9999999999999999
0	1	lane2	TPX2	10	2	NM_012112	+	869	-	0.99713719856859928432	1250	1266.0000000000000000
0	1	lane1	PPP1R12C	5	3	NM_017607	+	874	-	0.96682031490409272746	400	379.9999999999999998
0	1	lane2	PEX26	2	1	NM_001127649	+	990	-	0.96615128307564153782	450	437.0000000000000001
0	1	lane1	BRF1	9	7	NM_001519	+	1159	-	0.64380962149964098882	250	259.9999999999999998
0	1	lane1	XPO5	12	11	NM_020750	+	1442	-	0.40801139860498512668	200	220.0000000000000002
0	1	lane3	NEK9	15	10	NM_033116	+	1481	-	0.99373114809896702219	800	820.0000000000000002
0	2	lane2	CAPRIN1	13	12	NM_005898	+	1513	-	0.41240661037646727481	250	261.0000000000000000
0	2	lane1	CCAR1	18	10	NM_018237	+	1531	-	0.996662702881210185062508	1550	1532.0000000000000001
0	1	lane1	ARHGEF9	7	4	NM_015185	+	1711	-	0.99382628987588470614	750	738.9999999999999999
0	1	lane1	AKAP10	13	12	NM_007202	+	2002	-	0.13489684839470714945	150	149.0000000000000001
0	1	lane3	MLLT10	21	17	NM_004641	+	2776	-	0.99470411332525701286	900	891.9999999999999999
0	1	lane3	FBN1	61	60	NM_000138	+	8031	-	0.79551271572620825711	250	246.0000000000000000
0	1	lane2	SDHAF2	2	1	NM_017841	+	262	-	0.92283186141593070797	350	334.0000000000000002
0	1	lane2	CEPT1	3	1	NM_006090	+	269	-	0.99076049538024769012	700	702.0000000000000000
0	1	lane2	RARS	6	1	NM_002887	+	294	-	0.99337679668839834420	800	777.0000000000000000
0	1	lane3	FAM105A	4	1	NM_019018	+	407	-	0.97800135700098304197	450	434.0000000000000001
0	3	lane3	VRK1	10	1	NM_003384	+	436	-	0.98689076466129242469	1050	1072.9999999999999998
0	1	lane3	TDG	2	1	NM_003211	+	464	-	0.97150521863166828268	400	384.9999999999999999
0	1	lane1	MTG1	8	1	NM_138384	+	480	-	0.99133725253872192021	650	639.9999999999999999
0	1	lane2	MTG1	8	1	NM_138384	+	497	-	0.98883949441974720987	650	639.9999999999999999
0	1	lane1	USP48	8	1	NM_001032730	+	583	-	0.99673684480459534311	1050	1037.0000000000000001
0	1	lane1	LOC728661	7	1	NM_001110781	+	601	-	0.99717919786644784080	1150	1126.9999999999999998
0	1	lane3	CPSF2	7	1	NM_017437	+	655	-	0.99505232067321580123	950	942.0000000000000000
0	2	lane1	NUDC	5	4	NM_006600	+	749	-	0.67266676406747342316	300	312.0000000000000000
0	1	lane3	AFF2	2	1	NM_002025	+	816	-	0.99535462287240831847	1000	994.0000000000000002
0	2	lane1	ASH2L	8	5	NM_001105214	+	892	-	0.87869590447316644074	350	362.0000000000000001
0	1	lane1	CHD1L	11	5	NM_004284	+	900	-	0.99455072315109241975	800	775.9999999999999998
0	1	lane1	HERC2	22	7	NM_004667	+	1222	-	0.999525592368448045947794	2800	2777.0000000000000001
0	3	lane1	MAN1A2	3	1	NM_006699	+	1238	-	0.93038058385602910633	450	471.9999999999999999
0	3	lane1	MAN1A2	2	1	NM_006699	+	1240	-	0.82367882867669257134	350	353.0000000000000001
0	3	lane1	MAN1A2	3	1	NM_006699	+	1259	-	0.93038058385602910633	450	471.9999999999999999
0	3	lane1	MAN1A2	2	1	NM_006699	+	1272	-	0.82367882867669257134	350	353.0000000000000001
0	1	lane3	TRPM7	9	7	NM_017672	+	1312	-	0.95945119834831035464	350	372.0000000000000000
0	2	lane2	CAPRIN1	13	12	NM_203364	+	1513	-	0.41240661037646727481	250	261.0000000000000000
0	2	lane3	UIMC1	9	6	NM_016290	+	1515	-	0.94382238982856558974	400	396.9999999999999999
0	2	lane3	UIMC1	9	6	NM_016290	+	1604	-	0.94382238982856558974	400	396.9999999999999999
0	1	lane1	CTPS	17	15	NM_001905	+	2170	-	0.93738780900605190276	350	336.0000000000000000
0	3	lane3	TBC1D1	14	12	NM_015173	+	2560	-	0.94874108707317241585	500	507.0000000000000000
0	3	lane3	TBC1D1	14	12	NM_015173	+	2673	-	0.94874108707317241585	500	507.0000000000000000
0	1	lane1	HERC2	19	17	NM_004667	+	2843	-	0.98663003897835675455	550	533.0000000000000001
0	1	lane1	BRWD1	36	25	NM_018963	+	3339	-	0.99782830290286183198	1350	1364.0000000000000001
0	1	lane1	BPTF	13	12	NM_182641	+	5526	-	0.82016264488665504154	300	279.9999999999999999
0	1	lane1	FAM114A2	3	1	NM_018691	+	247	-	0.96682031490409272746	400	417.0000000000000000
0	1	lane1	RICTOR	4	2	NM_152756	+	320	-	0.82016264488665504154	300	294.9999999999999999
0	4	lane1	VRK1	10	1	NM_003384	+	334	-	0.98701112943606149561	1050	1072.9999999999999998
0	1	lane3	ARCN1	4	1	NM_001655	+	365	-	0.99373114809896702219	800	814.9999999999999998
0	4	lane1	VRK1	10	1	NM_003384	+	368	-	0.98701112943606149561	1050	1072.9999999999999998
0	1	lane3	ZCCHC7	1	1	NM_032226	+	370	-	0.99033752600358731943	650	630.9999999999999999
0	1	lane1	MRPS35	4	1	NM_021821	+	449	-	0.96682031490409272746	400	410.0000000000000001
0	1	lane1	CEP70	5	3	NM_024491	+	453	-	0.96682031490409272746	400	396.0000000000000000
0	1	lane1	SETD8	4	2	NM_020382	+	459	-	0.97623313929633808596	450	465.0000000000000000
0	1	lane1	ATL2	3	2	NM_022374	+	476	-	0.64380962149964098882	250	240.0000000000000000
0	1	lane3	HBS1L	3	2	NM_001145207	+	478	-	0.90979750231205200494	300	321.0000000000000000
0	4	lane1	VRK1	10	1	NM_003384	+	484	-	0.98701112943606149561	1050	1072.9999999999999998
0	1	lane1	TRNT1	4	3	NM_182916	+	526	-	0.64380962149964098882	250	266.0000000000000001
0	1	lane3	SEC63	3	1	NM_007214	+	530	-	0.95945119834831035464	350	327.9999999999999999
0	1	lane3	SEC63	3	2	NM_007214	+	530	-	0.79551271572620825711	250	228.0000000000000000
0	1	lane3	UBE2G1	4	1	NM_003342	+	536	-	0.98261314499533111048	500	504.0000000000000000
0	1	lane1	INTS4	9	2	NM_033547	+	562	-	0.99569346856087803878	900	919.0000000000000002
0	1	lane3	KIAA0146	6	5	NM_001080394	+	713	-	0.95945119834831035464	350	351.9999999999999999
0	1	lane1	MLL3	8	3	NM_170606	+	748	-	0.99569346856087803878	900	909.9999999999999999
0	1	lane3	UBE2G1	4	2	NM_003342	+	751	-	0.97150521863166828268	400	401.0000000000000001
0	1	lane1	UBXN7	7	5	NM_015562	+	762	-	0.93738780900605190276	350	366.0000000000000000
0	1	lane1	HECA	1	1	NM_016217	+	771	-	0.99673684480459534311	1050	1041.0000000000000000
0	1	lane3	BARD1	8	3	NM_000465	+	815	-	0.99727032310506904809	1550	1539.0000000000000000
0	1	lane3	SEC63	10	2	NM_007214	+	861	-	0.99428648843526142423	850	830.0000000000000001
0	1	lane1	NPLOC4	7	5	NM_017921	+	866	-	0.96682031490409272746	400	399.0000000000000000
0	2	lane3	RABGEF1	7	5	NM_014504	+	1091	-	0.96552859271761560057	500	481.9999999999999998
0	1	lane2	KPNB1	14	7	NM_002265	+	1271	-	0.99672069836034918019	1150	1125.9999999999999999
0	1	lane1	LIMK1	9	7	NM_002314	+	1307	-	0.96682031490409272746	400	402.9999999999999999
0	1	lane1	EP300	9	2	NM_001429	+	1409	-	0.99767283823981946866	1300	1323.9999999999999999
0	1	lane2	GMPS	9	7	NM_003875	+	1465	-	0.96615128307564153782	450	432.0000000000000000
0	1	lane1	RFWD2	13	9	NM_022457	+	1466	-	0.98957264847676684789	600	586.0000000000000002
0	2	lane3	PDE3B	3	1	NM_000922	+	1523	-	0.95648665429576428176	450	436.9999999999999998
0	2	lane2	UBAP2L	13	12	NM_001127320	+	1586	-	0.93344830178870842663	450	450.9999999999999999
0	2	lane3	FGD4	9	7	NM_139241	+	1591	-	0.92054660201200877819	350	345.0000000000000000
0	2	lane2	UBAP2L	13	12	NM_014847	+	1647	-	0.93344830178870842663	450	450.9999999999999999
0	1	lane2	ANKRD27	16	13	NM_032139	+	1683	-	0.95217047608523804262	400	420.0000000000000000
0	2	lane3	FGD4	9	7	NM_139241	+	1687	-	0.92054660201200877819	350	345.0000000000000000
0	1	lane1	EP300	8	6	NM_001429	+	2161	-	0.93738780900605190276	350	350.0000000000000001
0	4	lane3	PTPN22	17	14	NM_015967	+	2197	-	0.84740604647585568392	350	355.9999999999999998
0	4	lane3	PTPN22	17	14	NM_015967	+	2221	-	0.84740604647585568392	350	355.9999999999999998
0	1	lane1	EIF4G3	14	13	NM_003760	+	2428	-	0.64380962149964098882	250	254.0000000000000001
0	1	lane1	YTHDC2	18	14	NM_022828	+	2459	-	0.98231549389680992923	500	477.9999999999999999
0	1	lane1	EHMT1	24	18	NM_024757	+	2782	-	0.99525912914145040518	850	828.0000000000000000
0	1	lane3	EHMT1	24	18	NM_024757	+	2854	-	0.99428648843526142423	850	828.0000000000000000
0	1	lane1	TNKS2	23	19	NM_025235	+	3245	-	0.98231549389680992923	500	483.0000000000000000
0	1	lane1	ZMYM4	27	26	NM_005095	+	4215	-	0.93738780900605190276	350	360.9999999999999999
0	1	lane1	KIF20B	28	23	NM_016195	+	4298	-	0.99569346856087803878	900	893.0000000000000001
0	1	lane1	MLL3	33	31	NM_170606	+	5065	-	0.96682031490409272746	400	422.0000000000000001
0	1	lane2	MACF1	21	20	NM_033044	+	9522	-	0.999022499511249755670032	1950	1968.0000000000000000
0	1	lane3	RNF160	2	1	NM_015565	+	321	-	0.90979750231205200494	300	303.0000000000000000
0	1	lane1	NUP43	3	2	NM_198887	+	334	-	0.64380962149964098882	250	258.9999999999999999
0	1	lane1	ZNF292	3	1	NM_015021	+	460	-	0.93738780900605190276	350	369.9999999999999999
0	1	lane1	MPP6	9	2	NM_016447	+	553	-	0.99699167863370602113	1100	1116.0000000000000000
0	1	lane1	BARD1	5	1	NM_000465	+	610	-	0.997926069340445173861219	1400	1410.0000000000000000
0	1	lane3	RNF111	5	1	NM_017610	+	636	-	0.997681230168415914114556	1700	1705.0000000000000002
0	1	lane1	SKA3	3	3	NM_145061	+	662	-	0.96682031490409272746	400	411.9999999999999999
0	1	lane1	PHIP	6	4	NM_017934	+	697	-	0.96682031490409272746	400	411.0000000000000000
0	1	lane1	TRPM7	6	3	NM_017672	+	707	-	0.99276688634731767362	700	709.9999999999999998
0	1	lane2	P2RX1	7	1	NM_002558	+	764	-	0.99219359609679804840	750	738.0000000000000000
0	1	lane1	OMA1	6	2	NM_145243	+	842	-	0.99276688634731767362	700	714.9999999999999999
0	1	lane1	SLC38A10	7	3	NM_001037984	+	848	-	0.99133725253872192021	650	648.9999999999999999
0	1	lane3	SSB	10	8	NM_003142	+	952	-	0.97800135700098304197	450	468.9999999999999999
0	1	lane2	NDUFA10	8	4	NM_004544	+	954	-	0.96615128307564153782	450	452.0000000000000001
0	1	lane2	CUX1	13	9	NM_181552	+	1029	-	0.97546388773194386597	500	498.9999999999999999
0	3	lane1	SLC38A1	4	1	NM_030674	+	1088	-	0.94787917627527637199	500	522.0000000000000000
0	3	lane1	SLC38A1	4	1	NM_030674	+	1123	-	0.94787917627527637199	500	522.0000000000000000
0	1	lane3	MIB1	9	6	NM_020774	+	1138	-	0.98606162934167538118	550	570.9999999999999999
0	1	lane1	USP9Y	5	2	NM_004654	+	1211	-	0.98231549389680992923	500	498.0000000000000000
0	1	lane1	TBCK	16	8	NM_033115	+	1289	-	0.99525912914145040518	850	843.0000000000000000
0	1	lane2	PICALM	11	8	NM_001008660	+	1322	-	0.96615128307564153782	450	451.0000000000000002
0	1	lane3	EIF2C1	10	8	NM_012199	+	1410	-	0.97150521863166828268	400	377.0000000000000001
0	1	lane1	STAT2	18	13	NM_005419	+	1470	-	0.98231549389680992923	500	515.0000000000000001
0	3	lane1	PLCG2	16	12	NM_002661	+	1497	-	0.97423623711666474710	650	661.0000000000000002
0	3	lane1	PLCG2	16	12	NM_002661	+	1506	-	0.97423623711666474710	650	661.0000000000000002
0	1	lane3	NAIP	7	6	NM_004536	+	1554	-	0.26863133239134475215	150	172.0000000000000002
0	1	lane3	CDC2L5	4	1	NM_031267	+	1731	-	0.99595027016859505614	1150	1141.9999999999999998
0	1	lane3	OSBP	8	7	NM_002556	+	1990	-	0.95945119834831035464	350	366.9999999999999999
0	3	lane1	TBC1D1	14	12	NM_015173	+	2747	-	0.94787917627527637199	500	507.0000000000000000
0	2	lane1	SF3B3	20	18	NM_012426	+	2852	-	0.96494372954973362532	500	489.0000000000000000
0	2	lane1	SF3B3	20	18	NM_012426	+	2893	-	0.96494372954973362532	500	489.0000000000000000
0	1	lane1	USP9Y	21	15	NM_004654	+	3184	-	0.99748531900707764899	1250	1251.0000000000000000
0	1	lane1	PIKFYVE	34	20	NM_015040	+	4164	-	0.998842830033849625596988	1750	1755.9999999999999999
0	1	lane1	TRPM7	37	32	NM_017672	+	5109	-	0.99455072315109241975	800	798.0000000000000000
0	1	lane1	ASH1L	4	3	NM_018489	+	5689	-	0.99525912914145040518	850	844.0000000000000002
0	1	lane2	MACF1	53	52	NM_012090	+	8090	-	0.999022499511249755670032	1950	1968.0000000000000000
0	1	lane1	RANGAP1	2	1	NM_002883	+	246	-	0.82016264488665504154	300	277.9999999999999998
0	1	lane1	PFTK1	1	1	NM_012395	+	270	-	0.64380962149964098882	250	246.0000000000000000
0	2	lane1	RSRC1	2	1	NM_016625	+	302	-	0.67266676406747342316	300	322.0000000000000002
0	1	lane2	SCAP	2	1	NM_012235	+	303	-	0.92283186141593070797	350	350.0000000000000001
0	2	lane1	RSRC1	2	1	NM_016625	+	337	-	0.67266676406747342316	300	322.0000000000000002
0	1	lane1	PRPF39	3	1	NM_017922	+	343	-	0.98957264847676684789	600	588.0000000000000000
0	1	lane1	CPSF6	8	1	NM_007007	+	361	-	0.998479010667760795981219	1600	1599.0000000000000000
0	1	lane1	WWC3	4	1	NM_015691	+	361	-	0.97623313929633808596	450	471.0000000000000000
0	1	lane1	FBXO11	10	1	NM_025133	+	379	-	0.99717919786644784080	1150	1166.0000000000000001
0	1	lane1	KLHL24	2	1	NM_017644	+	401	-	0.99673684480459534311	1050	1044.0000000000000000
0	1	lane1	LRIG1	8	1	NM_015541	+	421	-	0.99609254795363627039	950	942.0000000000000000
0	6	lane2	FKBP8	3	2	NM_012181	+	452	-	0.07014179143280472740	250	258.9999999999999999
0	1	lane1	ARIH2	2	1	NM_006321	+	459	-	0.96682031490409272746	400	416.0000000000000001
0	1	lane3	SMARCC1	5	1	NM_003074	+	485	-	0.97800135700098304197	450	451.0000000000000002
0	1	lane1	PCGF3	7	1	NM_006315	+	488	-	0.99133725253872192021	650	651.0000000000000000
0	2	lane1	RAB2A	5	2	NM_002865	+	505	-	0.87869590447316644074	350	355.9999999999999998
0	3	lane1	CTBP1	4	1	NM_001012614	+	519	-	0.97845723441973460225	700	702.0000000000000000
0	1	lane1	KLHL24	2	2	NM_017644	+	523	-	0.99644835367730023592	1000	981.0000000000000000
0	1	lane2	SETD3	5	1	NM_032233	+	524	-	0.99076049538024769012	700	683.0000000000000001
0	1	lane3	SMARCC1	4	1	NM_003074	+	536	-	0.97150521863166828268	400	381.0000000000000000
0	1	lane1	LRIG1	8	3	NM_015541	+	540	-	0.99455072315109241975	800	795.0000000000000000
0	1	lane1	METRNL	1	1	NM_001004431	+	552	-	0.96682031490409272746	400	386.0000000000000001
0	6	lane2	FKBP8	3	2	NM_012181	+	555	-	0.07014179143280472740	250	258.9999999999999999
0	6	lane2	FKBP8	3	2	NM_012181	+	561	-	0.07014179143280472740	250	258.9999999999999999
0	6	lane2	FKBP8	3	2	NM_012181	+	573	-	0.07014179143280472740	250	258.9999999999999999
0	2	lane3	RLF	4	2	NM_012421	+	578	-	0.94382238982856558974	400	417.9999999999999999
0	1	lane1	NUPL2	2	1	NM_007342	+	602	-	0.82016264488665504154	300	324.0000000000000000
0	1	lane3	ATP13A3	4	1	NM_024524	+	615	-	0.98606162934167538118	550	525.0000000000000000
0	1	lane1	TDG	3	1	NM_003211	+	623	-	0.97623313929633808596	450	455.0000000000000001
0	1	lane1	USP3	7	3	NM_006537	+	668	-	0.98231549389680992923	500	477.0000000000000000
0	1	lane1	PDS5B	7	3	NM_015032	+	673	-	0.98663003897835675455	550	534.0000000000000000
0	2	lane3	RLF	4	2	NM_012421	+	709	-	0.94382238982856558974	400	417.9999999999999999
0	1	lane1	KIAA0146	6	5	NM_001080394	+	712	-	0.93738780900605190276	350	351.9999999999999999
0	2	lane3	TNPO3	3	1	NM_012470	+	724	-	0.95648665429576428176	450	432.0000000000000000
0	1	lane1	ARFGEF1	3	1	NM_006421	+	732	-	0.93738780900605190276	350	335.0000000000000001
0	1	lane1	EIF2AK3	12	1	NM_004836	+	786	-	0.999358908606010872904405	2500	2508.9999999999999999
0	1	lane1	SUCLG2	8	7	NM_003848	+	791	-	0.82016264488665504154	300	304.9999999999999998
0	2	lane1	ASH2L	8	5	NM_004674	+	864	-	0.87869590447316644074	350	362.0000000000000001
0	1	lane3	IFNAR1	7	5	NM_000629	+	994	-	0.97800135700098304197	450	470.0000000000000001
0	1	lane1	SAMHD1	10	6	NM_015474	+	1158	-	0.98663003897835675455	550	574.0000000000000002
0	1	lane3	CNOT6	8	7	NM_015455	+	1209	-	0.90979750231205200494	300	310.0000000000000002
0	1	lane1	ITCH	11	8	NM_031483	+	1239	-	0.98663003897835675455	550	531.0000000000000000
0	2	lane3	RANBP9	11	5	NM_005493	+	1256	-	0.99073082527347418888	1000	1020.0000000000000000
0	1	lane1	SUZ12	9	8	NM_015355	+	1264	-	0.82016264488665504154	300	283.9999999999999998
0	1	lane3	CSE1L	20	10	NM_001316	+	1376	-	0.99639252708963596099	1300	1299.0000000000000000
0	3	lane1	RALBP1	5	4	NM_006788	+	1443	-	0.55169615234492657477	300	294.0000000000000000
0	3	lane1	RALBP1	5	4	NM_006788	+	1472	-	0.55169615234492657477	300	294.0000000000000000
0	1	lane3	ARMC8	18	13	NM_015396	+	1620	-	0.98850243969071126109	600	591.0000000000000000
0	2	lane3	IFI16	7	7	NM_005531	+	1933	-	0.07216279274234914824	150	168.0000000000000000
0	1	lane3	DIAPH2	16	14	NM_006729	+	2101	-	0.98606162934167538118	550	540.9999999999999999
0	1	lane1	IKBKB	20	19	NM_001556	+	2223	-	0.40801139860498512668	200	219.0000000000000000
0	1	lane1	MGA	6	5	NM_001080541	+	2365	-	0.64380962149964098882	250	237.0000000000000000
0	1	lane3	BPTF	8	5	NM_004459	+	2406	-	0.99428648843526142423	850	867.9999999999999999
0	1	lane1	NEK4	14	12	NM_003157	+	2502	-	0.97623313929633808596	450	429.0000000000000000
0	1	lane1	WAPAL	13	10	NM_015045	+	3268	-	0.97623313929633808596	450	466.9999999999999998
0	1	lane3	BRWD1	36	33	NM_033656	+	4234	-	0.98261314499533111048	500	506.0000000000000001
0	1	lane3	LRBA	35	31	NM_006726	+	6061	-	0.97800135700098304197	450	449.0000000000000001
0	1	lane1	ATM	42	40	NM_000051	+	6408	-	0.93738780900605190276	350	341.0000000000000001
0	1	lane1	SMG1	40	38	NM_015092	+	6679	-	0.99276688634731767362	700	699.9999999999999999
0	1	lane3	TRRAP	50	46	NM_003496	+	7435	-	0.99428648843526142423	850	863.0000000000000001
0	1	lane3	TMEM14B	4	1	NM_030969	+	283	-	0.95945119834831035464	350	336.9999999999999999
0	1	lane3	ILF2	7	3	NM_004515	+	336	-	0.97800135700098304197	450	468.9999999999999999
0	2	lane1	ZCCHC7	1	1	NM_032226	+	341	-	0.98274954827102172024	650	630.9999999999999999
0	1	lane3	WWC3	4	1	NM_015691	+	363	-	0.97800135700098304197	450	471.0000000000000000
0	1	lane3	EAF2	4	1	NM_018456	+	365	-	0.99033752600358731943	650	630.0000000000000000
0	1	lane1	ELMO1	12	1	NM_014800	+	382	-	0.99717919786644784080	1150	1158.9999999999999999
0	1	lane3	MTMR10	4	2	NM_017762	+	388	-	0.95945119834831035464	350	353.0000000000000001
0	1	lane3	UBE3C	3	1	NM_014671	+	404	-	0.90979750231205200494	300	276.0000000000000000
0	1	lane1	WASF2	5	1	NM_006990	+	428	-	0.99276688634731767362	700	711.0000000000000000
0	2	lane1	ZCCHC7	1	1	NM_032226	+	440	-	0.98274954827102172024	650	630.9999999999999999
0	1	lane1	CDC42SE1	3	2	NM_001038707	+	463	-	0.97623313929633808596	450	428.0000000000000001
0	1	lane3	GLT25D1	9	1	NM_024656	+	465	-	0.99595027016859505614	1150	1134.0000000000000000
0	1	lane2	CLN3	4	3	NM_001042432	+	489	-	0.15629807814903907452	150	169.0000000000000002
0	1	lane2	CLN3	6	3	NM_001042432	+	524	-	0.92283186141593070797	350	335.0000000000000001
0	1	lane1	RFC1	5	4	NM_002913	+	528	-	0.82016264488665504154	300	311.0000000000000001
0	1	lane1	SEC62	6	2	NM_003262	+	581	-	0.98957264847676684789	600	585.0000000000000000
0	1	lane1	USO1	5	2	NM_003715	+	604	-	0.96682031490409272746	400	381.0000000000000000
0	2	lane3	RELL1	5	3	NM_001085400	+	668	-	0.95648665429576428176	450	434.0000000000000001
0	2	lane1	SEC11A	3	1	NM_014300	+	673	-	0.93474152131124902611	400	379.9999999999999998
0	1	lane2	NUDC	5	4	NM_006600	+	747	-	0.81110610555305277653	300	312.0000000000000000
0	1	lane1	ZDHHC20	9	4	NM_153251	+	777	-	0.98663003897835675455	550	573.9999999999999999
0	1	lane2	PPP1R12C	5	3	NM_017607	+	786	-	0.95217047608523804262	400	379.9999999999999998
0	1	lane1	AFG3L2	8	5	NM_006796	+	834	-	0.98957264847676684789	600	612.0000000000000000
0	1	lane1	ADAM17	10	4	NM_003183	+	862	-	0.99569346856087803878	900	894.0000000000000000
0	3	lane3	ASAP1	11	8	NM_018482	+	880	-	0.88321954043588694603	350	333.9999999999999999
0	1	lane3	MPP7	10	5	NM_173496	+	891	-	0.98606162934167538118	550	534.0000000000000000
0	1	lane1	DDX20	9	2	NM_007204	+	955	-	0.99569346856087803878	900	915.9999999999999999
0	3	lane3	ASAP1	11	8	NM_018482	+	985	-	0.88321954043588694603	350	333.9999999999999999
0	1	lane1	RFC1	8	6	NM_002913	+	1052	-	0.97623313929633808596	450	453.0000000000000000
0	2	lane1	FOXP1	11	7	NM_032682	+	1070	-	0.98558609062774796671	700	692.0000000000000001
0	1	lane2	CFLAR	7	5	NM_001127183	+	1079	-	0.41609050804525402263	200	186.9999999999999999
0	2	lane1	FOXP1	11	7	NM_032682	+	1094	-	0.98558609062774796671	700	692.0000000000000001
0	1	lane1	PAK2	9	5	NM_002577	+	1099	-	0.97623313929633808596	450	467.0000000000000001
0	1	lane1	FOXO1	1	1	NM_002015	+	1252	-	0.99782830290286183198	1350	1352.0000000000000001
0	1	lane1	SFRS8	10	7	NM_004592	+	1412	-	0.99133725253872192021	650	639.0000000000000000
0	1	lane2	ARAP1	10	7	NM_001040118	+	1447	-	0.97546388773194386597	500	501.0000000000000000
0	1	lane1	XRN2	15	13	NM_012255	+	1525	-	0.82016264488665504154	300	295.9999999999999998
0	1	lane1	SAFB2	10	9	NM_014649	+	1573	-	0.64380962149964098882	250	262.9999999999999998
0	1	lane3	MGAT5	13	10	NM_002410	+	1708	-	0.98261314499533111048	500	489.0000000000000000
0	1	lane3	CPT1A	17	15	NM_001876	+	2216	-	0.95945119834831035464	350	360.0000000000000000
0	1	lane3	ESYT2	19	17	NM_020728	+	2454	-	0.95945119834831035464	350	336.9999999999999999
0	1	lane1	STK10	15	14	NM_005990	+	2514	-	0.82016264488665504154	300	314.0000000000000001
0	1	lane3	AQR	25	20	NM_014691	+	2673	-	0.99373114809896702219	800	783.9999999999999999
0	1	lane1	SMC4	16	14	NM_005496	+	2893	-	0.97623313929633808596	450	470.0000000000000001
0	1	lane3	RSF1	10	7	NM_016578	+	2996	-	0.95945119834831035464	350	350.0000000000000001
0	1	lane1	RSF1	10	7	NM_016578	+	3001	-	0.93738780900605190276	350	350.0000000000000001
0	1	lane3	RSF1	13	7	NM_016578	+	3121	-	0.99428648843526142423	850	846.9999999999999999
0	1	lane3	PSME4	33	27	NM_014614	+	3290	-	0.99428648843526142423	850	837.0000000000000000
0	1	lane1	PREX1	28	27	NM_020820	+	3691	-	0.13489684839470714945	150	174.0000000000000000
0	1	lane3	SBF2	29	26	NM_030962	+	3716	-	0.99196547932812776411	700	699.9999999999999999
0	1	lane1	ANKRD17	26	24	NM_032217	+	4772	-	0.99455072315109241975	800	776.0000000000000001
0	1	lane1	NCOR1	33	31	NM_006311	+	4924	-	0.98957264847676684789	600	588.0000000000000000
0	1	lane1	SETD2	8	6	NM_014159	+	5074	-	0.82016264488665504154	300	303.0000000000000000
0	1	lane1	SETD2	13	12	NM_014159	+	6135	-	0.64380962149964098882	250	232.9999999999999998
0	1	lane3	TARDBP	3	1	NM_007375	+	260	-	0.98606162934167538118	550	555.0000000000000000
0	1	lane3	PRKAA1	7	1	NM_006251	+	342	-	0.99639252708963596099	1300	1308.0000000000000000
0	1	lane3	USP25	2	1	NM_013396	+	365	-	0.58904255295326855856	200	223.0000000000000002
0	1	lane1	UXS1	5	1	NM_025076	+	388	-	0.93738780900605190276	350	363.0000000000000000
0	1	lane3	FNDC3B	5	1	NM_022763	+	397	-	0.99373114809896702219	800	818.0000000000000001
0	1	lane3	REL	3	1	NM_002908	+	434	-	0.97150521863166828268	400	384.0000000000000000
0	1	lane3	DDX21	1	1	NM_004728	+	435	-	0.97800135700098304197	450	444.0000000000000000
0	1	lane2	CLN3	3	2	NM_000086	+	453	-	0.15629807814903907452	150	169.0000000000000002
0	1	lane1	PCCB	4	3	NM_000532	+	479	-	0.13489684839470714945	150	171.0000000000000000
0	1	lane2	CLN3	5	2	NM_000086	+	488	-	0.92283186141593070797	350	335.0000000000000001
0	1	lane1	DOCK11	5	4	NM_144658	+	530	-	0.13489684839470714945	150	165.9999999999999999
0	1	lane1	PTGES3	4	1	NM_006601	+	539	-	0.93738780900605190276	350	372.9999999999999999
0	1	lane1	ASXL1	2	1	NM_015338	+	593	-	0.40801139860498512668	200	195.0000000000000000
0	1	lane3	PHC3	6	4	NM_024947	+	617	-	0.98261314499533111048	500	505.0000000000000002
0	1	lane3	RPS6KA5	4	3	NM_004755	+	632	-	0.58904255295326855856	200	224.0000000000000001
0	1	lane1	CARD11	3	2	NM_032415	+	641	-	0.93738780900605190276	350	351.0000000000000000
0	1	lane3	SH3KBP1	4	3	NM_031892	+	659	-	0.79551271572620825711	250	234.0000000000000000
0	1	lane3	PHIP	6	4	NM_017934	+	673	-	0.97150521863166828268	400	411.0000000000000000
0	1	lane3	CENPC1	6	5	NM_001812	+	676	-	0.98261314499533111048	500	499.0000000000000002
0	1	lane3	C2orf29	3	1	NM_017546	+	726	-	0.98261314499533111048	500	520.9999999999999998
0	1	lane3	SNX27	7	2	NM_030918	+	733	-	0.99196547932812776411	700	696.0000000000000000
0	2	lane3	FAM120A	4	1	NM_014612	+	738	-	0.97231753685995960703	550	556.0000000000000002
0	3	lane2	FARSA	6	4	NM_004461	+	748	-	0.78590081886912950133	350	337.9999999999999998
0	1	lane3	PHC3	10	4	NM_024947	+	749	-	0.998125726365006393164018	1950	1939.0000000000000002
0	2	lane3	ASAP1	11	6	NM_018482	+	750	-	0.97231753685995960703	550	549.9999999999999999
0	2	lane3	ASAP1	11	6	NM_018482	+	754	-	0.97231753685995960703	550	549.9999999999999999
0	3	lane2	FARSA	6	4	NM_004461	+	760	-	0.78590081886912950133	350	337.9999999999999998
0	1	lane3	STAG1	8	4	NM_005862	+	767	-	0.98850243969071126109	600	605.0000000000000001
0	3	lane2	FARSA	6	4	NM_004461	+	772	-	0.78590081886912950133	350	337.9999999999999998
0	1	lane1	APPL1	9	6	NM_012096	+	777	-	0.97623313929633808596	450	448.0000000000000002
0	1	lane3	PHC3	6	5	NM_024947	+	785	-	0.95945119834831035464	350	346.0000000000000002
0	1	lane1	DHRS7	5	3	NM_016029	+	804	-	0.98957264847676684789	600	579.0000000000000000
0	2	lane3	FAM120A	4	1	NM_014612	+	815	-	0.97231753685995960703	550	556.0000000000000002
0	1	lane1	PAFAH1B1	4	2	NM_000430	+	828	-	0.93738780900605190276	350	366.9999999999999999
0	1	lane3	WDFY1	9	6	NM_020830	+	844	-	0.97800135700098304197	450	466.0000000000000002
0	2	lane1	CAPZA1	6	3	NM_006135	+	851	-	0.95303114226038344081	450	430.0000000000000002
0	2	lane1	XPO1	3	1	NM_003400	+	859	-	0.67266676406747342316	300	306.9999999999999999
0	1	lane3	GSR	8	5	NM_000637	+	907	-	0.97150521863166828268	400	400.9999999999999998
0	1	lane3	HADHB	9	7	NM_000183	+	911	-	0.98261314499533111048	500	491.0000000000000001
0	1	lane3	KDM4B	8	5	NM_015015	+	916	-	0.98261314499533111048	500	486.0000000000000000
0	2	lane1	XPO1	3	1	NM_003400	+	934	-	0.67266676406747342316	300	306.9999999999999999
0	1	lane3	SCLT1	8	4	NM_144643	+	939	-	0.97800135700098304197	450	451.9999999999999998
0	1	lane3	ATM	6	4	NM_000051	+	979	-	0.98606162934167538118	550	570.0000000000000000
0	1	lane3	SDCCAG1	15	10	NM_004713	+	1088	-	0.99196547932812776411	700	694.9999999999999998
0	1	lane1	CCNB1	6	5	NM_031966	+	1109	-	0.96682031490409272746	400	378.0000000000000000
0	1	lane3	GALNS	12	9	NM_000512	+	1239	-	0.98261314499533111048	500	480.0000000000000000
0	1	lane1	AARS	12	7	NM_001605	+	1276	-	0.99455072315109241975	800	823.0000000000000002
0	1	lane1	NUP107	17	11	NM_020401	+	1312	-	0.98957264847676684789	600	607.0000000000000002
0	1	lane3	SCLT1	17	9	NM_144643	+	1323	-	0.99595027016859505614	1150	1143.0000000000000000
0	1	lane1	RAD23B	8	6	NM_002874	+	1353	-	0.97623313929633808596	450	435.0000000000000000
0	1	lane3	USP25	17	9	NM_013396	+	1355	-	0.99668139363553103302	1400	1405.9999999999999998
0	1	lane3	VAV3	14	12	NM_006113	+	1398	-	0.95945119834831035464	350	329.0000000000000001
0	1	lane1	USP1	7	5	NM_003368	+	1571	-	0.99673684480459534311	1050	1065.0000000000000000
0	1	lane3	SCLT1	17	11	NM_144643	+	1581	-	0.99505232067321580123	950	960.0000000000000000
0	1	lane3	DIP2B	18	11	NM_173602	+	1733	-	0.99470411332525701286	900	884.0000000000000001
0	1	lane3	TMCO3	8	7	NM_017905	+	1756	-	0.90979750231205200494	300	313.9999999999999998
0	1	lane3	HSPA4	12	11	NM_002154	+	1801	-	0.79551271572620825711	250	272.0000000000000001
0	1	lane3	LNPEP	7	4	NM_005575	+	1876	-	0.98261314499533111048	500	522.0000000000000000
0	1	lane3	FGD4	12	10	NM_139241	+	1957	-	0.90979750231205200494	300	297.0000000000000000
0	1	lane3	SDCCAG1	21	18	NM_004713	+	2009	-	0.95945119834831035464	350	351.0000000000000000
0	1	lane1	EPRS	17	13	NM_004446	+	2107	-	0.99609254795363627039	950	936.0000000000000000
0	1	lane3	HSPA4	16	12	NM_002154	+	2196	-	0.98850243969071126109	600	597.0000000000000000
0	1	lane1	KIF11	20	14	NM_004523	+	2381	-	0.99717919786644784080	1150	1164.0000000000000000
0	1	lane1	KIF11	17	14	NM_004523	+	2496	-	0.99133725253872192021	650	672.0000000000000000
0	1	lane1	BAZ1B	15	7	NM_032408	+	3174	-	0.99748531900707764899	1250	1251.0000000000000000
0	1	lane1	KIF15	27	24	NM_020242	+	3390	-	0.98231549389680992923	500	477.0000000000000000
0	1	lane1	ITPR2	44	26	NM_002223	+	4052	-	0.999584893322392040203615	2900	2880.0000000000000000
0	1	lane1	CHD2	30	28	NM_001271	+	4415	-	0.96682031490409272746	400	413.0000000000000001
0	1	lane1	CHD2	33	31	NM_001271	+	4866	-	0.96682031490409272746	400	405.0000000000000000
0	1	lane3	DYNC1H1	21	12	NM_001376	+	4966	-	0.99727032310506904809	1550	1552.9999999999999998
0	1	lane3	VPS13B	30	29	NM_017890	+	4994	-	0.90979750231205200494	300	316.0000000000000002
0	1	lane1	BIRC6	25	23	NM_016252	+	5156	-	0.98957264847676684789	600	603.0000000000000000
0	1	lane1	LRBA	53	49	NM_006726	+	7998	-	0.99133725253872192021	650	654.9999999999999999
0	1	lane3	UBR5	4	1	NM_015902	+	261	-	0.90979750231205200494	300	324.0000000000000000
0	1	lane3	DHX34	5	1	NM_014681	+	308	-	0.998013762587527683076306	1850	1869.9999999999999999
0	1	lane2	RBM4	1	1	NM_002896	+	318	-	0.95217047608523804262	400	423.9999999999999999
0	1	lane3	C1GALT1	2	1	NM_020156	+	345	-	0.99470411332525701286	900	904.9999999999999998
0	2	lane3	ATP8B4	6	3	NM_024837	+	374	-	0.92054660201200877819	350	348.0000000000000000
0	1	lane1	GNB1	4	2	NM_002074	+	390	-	0.64380962149964098882	250	249.0000000000000000
0	2	lane3	ATP8B4	6	3	NM_024837	+	397	-	0.92054660201200877819	350	348.0000000000000000
0	1	lane1	GNB1	4	1	NM_002074	+	399	-	0.82016264488665504154	300	297.9999999999999999
0	1	lane1	PSMA7	3	1	NM_002792	+	423	-	0.96682031490409272746	400	375.0000000000000000
0	1	lane3	MANBA	3	1	NM_005908	+	424	-	0.95945119834831035464	350	372.0000000000000000
0	3	lane3	AGTPBP1	7	1	NM_015239	+	426	-	0.97608957989505313936	700	695.0000000000000001
0	1	lane3	AP3S1	4	1	NM_001284	+	429	-	0.97150521863166828268	400	384.0000000000000000
0	1	lane1	PDLIM1	3	1	NM_020992	+	456	-	0.97623313929633808596	450	437.0000000000000001
0	1	lane2	BCKDHA	7	1	NM_000709	+	497	-	0.99623449811724905864	1050	1059.0000000000000000
0	1	lane1	DNAJA2	4	3	NM_005880	+	510	-	0.40801139860498512668	200	215.0000000000000001
0	1	lane2	CLNS1A	5	2	NM_001293	+	572	-	0.96615128307564153782	450	474.0000000000000000
0	1	lane1	RFC2	6	4	NM_181471	+	580	-	0.93738780900605190276	350	360.9999999999999999
0	2	lane1	WDR1	4	2	NM_017491	+	588	-	0.93474152131124902611	400	420.0000000000000000
0	1	lane1	PLCL2	3	2	NM_001144382	+	590	-	0.999461483229049133238799	2700	2691.0000000000000000
0	1	lane1	IL4R	6	5	NM_000418	+	629	-	0.82016264488665504154	300	309.0000000000000000
0	2	lane3	ARFGEF1	3	1	NM_006421	+	653	-	0.92054660201200877819	350	335.0000000000000001
0	2	lane1	WDR1	4	2	NM_017491	+	653	-	0.93474152131124902611	400	420.0000000000000000
0	1	lane1	HP1BP3	8	4	NM_016287	+	673	-	0.99133725253872192021	650	631.0000000000000002
0	1	lane1	CLNS1A	5	2	NM_001293	+	680	-	0.97623313929633808596	450	474.0000000000000000
0	1	lane3	MED13	4	3	NM_005121	+	680	-	0.95945119834831035464	350	344.0000000000000001
0	1	lane3	CANX	6	3	NM_001746	+	695	-	0.98261314499533111048	500	475.9999999999999998
0	1	lane2	TRA2B	5	4	NM_004593	+	804	-	0.41609050804525402263	200	200.0000000000000001
0	1	lane3	DECR1	7	6	NM_001359	+	815	-	0.58904255295326855856	200	219.9999999999999999
0	1	lane2	TRA2B	5	3	NM_004593	+	851	-	0.95217047608523804262	400	389.0000000000000001
0	1	lane3	BRAF	14	4	NM_004333	+	879	-	0.99623689743894055397	1250	1251.9999999999999999
0	1	lane1	LNPEP	3	1	NM_005575	+	899	-	0.99699167863370602113	1100	1111.9999999999999998
0	1	lane3	ME2	12	6	NM_002396	+	1051	-	0.99373114809896702219	800	787.0000000000000002
0	1	lane1	STIM2	9	3	NM_020860	+	1170	-	0.99699167863370602113	1100	1092.0000000000000000
0	1	lane1	SEL1L3	12	4	NM_015187	+	1302	-	0.99748531900707764899	1250	1235.0000000000000001
0	1	lane3	RALBP1	5	4	NM_006788	+	1306	-	0.90979750231205200494	300	294.0000000000000000
0	1	lane3	RNF13	8	6	NM_007282	+	1340	-	0.90979750231205200494	300	291.0000000000000000
0	1	lane3	AP3B1	16	11	NM_003664	+	1396	-	0.99373114809896702219	800	801.0000000000000000
0	1	lane1	PLCG2	14	12	NM_002661	+	1407	-	0.96682031490409272746	400	395.0000000000000001
0	1	lane1	AP3B1	16	11	NM_003664	+	1497	-	0.99455072315109241975	800	801.0000000000000000
0	1	lane3	AP3B1	20	11	NM_003664	+	1499	-	0.99639252708963596099	1300	1302.9999999999999999
0	1	lane1	MAN2B1	17	10	NM_000528	+	1655	-	0.99609254795363627039	950	957.9999999999999999
0	1	lane1	TBC1D1	11	6	NM_015173	+	1753	-	0.99525912914145040518	850	840.0000000000000000
0	1	lane1	STRBP	16	11	NM_018387	+	1802	-	0.99525912914145040518	850	852.0000000000000000
0	1	lane1	CTCF	9	7	NM_006565	+	1864	-	0.98231549389680992923	500	480.0000000000000000
0	1	lane3	BIRC6	14	9	NM_016252	+	1870	-	0.998313825511170626111375	2150	2154.0000000000000000
0	1	lane1	CTCF	9	8	NM_006565	+	1965	-	0.82016264488665504154	300	318.9999999999999999
0	1	lane3	TET3	2	1	NM_144993	+	2122	-	0.58904255295326855856	200	185.0000000000000001
0	1	lane1	STRBP	16	14	NM_018387	+	2177	-	0.96682031490409272746	400	400.0000000000000002
0	1	lane3	RC3H1	15	13	NM_172071	+	2718	-	0.97800135700098304197	450	438.0000000000000000
0	1	lane3	NLRC4	7	4	NM_021209	+	2736	-	0.98606162934167538118	550	525.0000000000000000
0	2	lane3	ARFGEF1	18	14	NM_006421	+	2746	-	0.98600013031108174424	750	726.9999999999999999
0	2	lane3	ARFGEF1	18	14	NM_006421	+	2761	-	0.98600013031108174424	750	726.9999999999999999
0	1	lane3	CHD1	24	22	NM_001270	+	3611	-	0.95945119834831035464	350	334.0000000000000002
0	1	lane3	DMXL2	32	31	NM_015263	+	8018	-	0.90979750231205200494	300	320.0000000000000001
0	1	lane1	PSMB1	3	1	NM_002793	+	213	-	0.82016264488665504154	300	319.9999999999999998
0	1	lane1	PAFAH1B2	3	1	NM_002572	+	253	-	0.82016264488665504154	300	294.9999999999999999
0	1	lane1	UGP2	2	1	NM_001001521	+	286	-	0.64380962149964098882	250	235.9999999999999998
0	1	lane3	CRISPLD2	1	1	NM_031476	+	305	-	0.90979750231205200494	300	314.0000000000000001
0	1	lane3	DOCK11	5	1	NM_144658	+	320	-	0.97800135700098304197	450	456.0000000000000000
0	1	lane1	RBM4	2	1	NM_002896	+	328	-	0.99699167863370602113	1100	1114.9999999999999998
0	1	lane2	ILF2	7	3	NM_004515	+	363	-	0.96615128307564153782	450	468.9999999999999999
0	1	lane1	PAFAH1B2	4	2	NM_002572	+	414	-	0.93738780900605190276	350	330.0000000000000000
0	1	lane1	PLEKHA2	4	3	NM_021623	+	439	-	0.13489684839470714945	150	147.0000000000000000
0	1	lane1	TCEA1	3	1	NM_006756	+	462	-	0.64380962149964098882	250	256.9999999999999998
0	1	lane2	CANX	6	1	NM_001746	+	471	-	0.99076049538024769012	700	723.9999999999999999
0	1	lane1	FAM53B	1	1	NM_014661	+	483	-	0.64380962149964098882	250	252.0000000000000000
0	1	lane1	SETX	3	2	NM_015046	+	486	-	0.96682031490409272746	400	394.9999999999999998
0	3	lane3	TMEM49	4	1	NM_030938	+	487	-	0.93544524585458761344	450	440.0000000000000001
0	2	lane1	FLI1	3	1	NM_002017	+	490	-	0.97343883381443376880	550	570.9999999999999999
0	1	lane3	MAP3K7IP2	2	2	NM_015093	+	498	-	0.99710349707662577006	1500	1501.0000000000000002
0	1	lane2	TSPAN3	5	1	NM_005724	+	544	-	0.98627249313624656812	600	606.0000000000000000
0	1	lane3	FKBP8	3	2	NM_012181	+	558	-	0.79551271572620825711	250	258.9999999999999999
0	3	lane3	TMEM49	4	1	NM_030938	+	566	-	0.93544524585458761344	450	440.0000000000000001
0	1	lane3	HP1BP3	9	4	NM_016287	+	592	-	0.99373114809896702219	800	791.0000000000000001
0	1	lane3	SEC11A	3	1	NM_014300	+	624	-	0.97150521863166828268	400	379.9999999999999998
0	1	lane1	VRK1	10	5	NM_003384	+	720	-	0.99276688634731767362	700	693.9999999999999999
0	1	lane3	LPGAT1	5	2	NM_014873	+	728	-	0.98850243969071126109	600	615.9999999999999999
0	1	lane1	LUC7L2	4	3	NM_016019	+	738	-	0.64380962149964098882	250	255.0000000000000000
0	3	lane3	IQGAP1	8	5	NM_003870	+	750	-	0.93544524585458761344	450	446.0000000000000001
0	1	lane3	ARFGEF1	6	1	NM_006421	+	752	-	0.99470411332525701286	900	903.0000000000000000
0	1	lane3	APBB1IP	7	4	NM_019043	+	759	-	0.99033752600358731943	650	653.0000000000000001
0	1	lane3	PRPF8	11	4	NM_006445	+	768	-	0.99639252708963596099	1300	1284.9999999999999999
0	1	lane3	PIAS1	6	2	NM_016166	+	783	-	0.97800135700098304197	450	465.0000000000000000
0	1	lane3	PTPN22	10	7	NM_015967	+	795	-	0.97150521863166828268	400	375.0000000000000000
0	3	lane3	IQGAP1	8	5	NM_003870	+	812	-	0.93544524585458761344	450	446.0000000000000001
0	1	lane3	ACAP2	8	4	NM_012287	+	815	-	0.97800135700098304197	450	459.0000000000000000
0	3	lane3	IQGAP1	8	5	NM_003870	+	821	-	0.93544524585458761344	450	446.0000000000000001
0	1	lane1	IQGAP1	8	5	NM_003870	+	833	-	0.97623313929633808596	450	446.0000000000000001
0	1	lane1	FAM53B	3	3	NM_014661	+	842	-	0.99382628987588470614	750	772.9999999999999998
0	1	lane3	FKBP8	5	4	NM_012181	+	872	-	0.97150521863166828268	400	394.0000000000000002
0	1	lane3	PTP4A1	4	1	NM_003463	+	912	-	0.99428648843526142423	850	849.0000000000000000
0	1	lane3	PAN3	10	7	NM_175854	+	976	-	0.98606162934167538118	550	547.0000000000000002
0	1	lane3	TRIM25	3	2	NM_005082	+	979	-	0.97150521863166828268	400	393.9999999999999999
0	1	lane1	PABPC1	3	1	NM_002568	+	993	-	0.97623313929633808596	450	450.0000000000000000
0	1	lane1	TTC7A	4	3	NM_020458	+	998	-	0.64380962149964098882	250	246.9999999999999999
0	1	lane1	HNRNPA3	6	5	NM_194247	+	1031	-	0.40801139860498512668	200	177.0000000000000000
0	1	lane3	IFNGR2	3	2	NM_005534	+	1076	-	0.95945119834831035464	350	354.9999999999999999
0	1	lane3	DOCK11	22	8	NM_144658	+	1138	-	0.997681230168415914114556	1700	1691.0000000000000001
0	1	lane1	EBF1	9	6	NM_024007	+	1158	-	0.98231549389680992923	500	482.0000000000000001
0	1	lane3	FAM120A	9	5	NM_014612	+	1180	-	0.99470411332525701286	900	879.0000000000000000
0	1	lane3	RNF10	5	4	NM_014868	+	1268	-	0.90979750231205200494	300	321.9999999999999999
0	1	lane3	SYNE1	11	8	NM_182961	+	1303	-	0.97800135700098304197	450	466.0000000000000002
0	1	lane3	MAP3K1	8	2	NM_005921	+	1323	-	0.99561101992283456457	1050	1053.0000000000000000
0	1	lane3	IFNGR2	5	3	NM_005534	+	1325	-	0.97800135700098304197	450	467.0000000000000001
0	1	lane3	NPEPPS	16	9	NM_006310	+	1548	-	0.99535462287240831847	1000	1000.0000000000000002
0	1	lane1	ANKRD44	15	13	NM_153697	+	1565	-	0.93738780900605190276	350	334.0000000000000002
0	1	lane1	UHRF1	9	6	NM_013282	+	1591	-	0.97623313929633808596	450	444.0000000000000000
0	1	lane1	KIAA1407	12	9	NM_020817	+	1733	-	0.99382628987588470614	750	750.0000000000000000
0	1	lane3	PARP4	14	12	NM_006437	+	1783	-	0.97800135700098304197	450	465.9999999999999999
0	1	lane3	PARP4	16	12	NM_006437	+	1846	-	0.99196547932812776411	700	684.9999999999999999
0	1	lane3	PRKCB	15	12	NM_002738	+	1888	-	0.97800135700098304197	450	469.0000000000000002
0	1	lane3	ZC3H11A	14	14	NM_014827	+	1907	-	0.98261314499533111048	500	504.0000000000000000
0	1	lane3	PAPOLA	18	17	NM_032632	+	2044	-	0.95945119834831035464	350	339.9999999999999999
0	1	lane1	DOCK2	26	25	NM_004946	+	2699	-	0.64380962149964098882	250	245.0000000000000001
0	3	lane3	MGAM	43	21	NM_004668	+	2785	-	0.996554361084745363207151	2700	2688.0000000000000000
0	1	lane3	SLK	14	11	NM_014720	+	3012	-	0.98606162934167538118	550	528.0000000000000000
0	1	lane3	SETD2	8	6	NM_014159	+	5047	-	0.90979750231205200494	300	303.0000000000000000
0	1	lane3	SETX	13	11	NM_015046	+	5880	-	0.98850243969071126109	600	575.0000000000000001
0	1	lane1	IRF4	1	1	NM_002460	+	83	-	0.64380962149964098882	250	271.0000000000000002
0	1	lane3	ANPEP	5	1	NM_001150	+	184	-	0.99668139363553103302	1400	1401.9999999999999999
0	1	lane1	SFRS18	3	1	NM_032870	+	328	-	0.96682031490409272746	400	387.9999999999999999
0	1	lane3	RALB	3	2	NM_002881	+	447	-	0.97150521863166828268	400	387.0000000000000000
0	1	lane3	VASP	2	1	NM_003370	+	468	-	0.95945119834831035464	350	337.9999999999999998
0	1	lane3	CFLAR	3	1	NM_001127183	+	472	-	0.99033752600358731943	650	660.0000000000000000
0	1	lane1	EIF4B	5	1	NM_001417	+	511	-	0.99133725253872192021	650	654.0000000000000000
0	1	lane1	YBX1	3	3	NM_004559	+	573	-	0.07725792388962970561	100	90.0000000000000000
0	1	lane3	PREX1	6	3	NM_020820	+	609	-	0.98261314499533111048	500	502.9999999999999998
0	1	lane1	C3orf1	5	2	NM_016589	+	660	-	0.93738780900605190276	350	347.0000000000000001
0	1	lane3	TMEM49	5	3	NM_030938	+	733	-	0.95945119834831035464	350	369.9999999999999999
0	1	lane3	LCP1	5	4	NM_002298	+	755	-	0.58904255295326855856	200	214.9999999999999998
0	1	lane3	RAD21	7	2	NM_006265	+	765	-	0.99373114809896702219	800	792.9999999999999999
0	1	lane3	SAMSN1	4	4	NM_022136	+	776	-	0.26863133239134475215	150	151.9999999999999998
0	1	lane3	TMEM49	6	3	NM_030938	+	790	-	0.98261314499533111048	500	501.9999999999999999
0	1	lane1	YBX1	4	4	NM_004559	+	851	-	0.82016264488665504154	300	303.0000000000000000
0	1	lane3	PLEK	7	4	NM_002664	+	901	-	0.97800135700098304197	450	444.0000000000000000
0	1	lane3	SELL	4	4	NM_000655	+	936	-	0.58904255295326855856	200	186.0000000000000000
0	1	lane1	ACTR3	9	6	NM_005721	+	1071	-	0.98663003897835675455	550	537.0000000000000000
0	1	lane3	FMNL1	10	7	NM_005892	+	1073	-	0.95945119834831035464	350	357.0000000000000000
0	1	lane1	EIF4B	7	7	NM_001417	+	1218	-	0.13489684839470714945	150	174.0000000000000000
0	1	lane3	PICALM	11	8	NM_007166	+	1257	-	0.97800135700098304197	450	451.0000000000000002
0	1	lane3	GRN	9	9	NM_002087	+	1441	-	0.79551271572620825711	250	246.0000000000000000
0	1	lane3	ACSL1	15	14	NM_001995	+	1618	-	0.26863133239134475215	150	162.0000000000000000
0	1	lane3	AGTPBP1	22	13	NM_015239	+	1658	-	0.998013762587527683076306	1850	1863.0000000000000000
0	1	lane3	ROCK1	27	5	NM_005406	+	1686	-	0.998899396067384279870111	2850	2833.0000000000000002
0	1	lane3	XPO6	13	11	NM_015171	+	2198	-	0.90979750231205200494	300	323.0000000000000001
0	1	lane3	ROCK1	21	13	NM_005406	+	2538	-	0.99623689743894055397	1250	1243.9999999999999998
0	1	lane3	SMCHD1	30	25	NM_015295	+	3707	-	0.99297539260098572910	750	731.0000000000000001
0	1	lane3	LYST	11	10	NM_000081	+	4350	-	0.98606162934167538118	550	537.0000000000000000
0	1	lane3	LYST	15	14	NM_000081	+	5219	-	0.95945119834831035464	350	351.9999999999999999
0	1	lane2	FLNA	45	45	NM_001110556	+	7747	-	0.41609050804525402263	200	219.0000000000000000
0	1	lane3	ABCA13	40	39	NM_152701	+	12310	-	0.97150521863166828268	400	389.0000000000000001
