# Supplementary material for: Circular RNAs Are the Predominant Transcript Isoform from Hundreds of Human Genes in Diverse Cell Types
Source: PLoS One. 2012 Feb 1;7(2):e30733. doi: 10.1371/journal.pone.0030733 (PMC3270023; doi:10.1371/journal.pone.0030733)
Supplement: Table S6 — Scrambled isoforms with evidence of being contained in linear RNA compiled from paired-end HeLa (poly-A selected), H9 (poly-A selected) and Leukoctye data with RefSeq exon enumeration beginning at exon 0 (see Text S1 for more details). (XLS) [file pone.0030733.s010.xls]

AASS	3	3	2	ESCELL
NPLOC4	14	14	1	ESCELL
CC2D1A	18	18	1	ESCELL
FAT1	23	23	1	ESCELL
FBN2	58	58	1	ESCELL
DNAJA1	3	3	1	ESCELL
POLR2A	12	12	3	ESCELL
INO80	27	27	1	ESCELL
ME2	1	1	1	ESCELL
ARHGAP1	4	4	3	ESCELL
TIMP2	1	1	1	ESCELL
SCPEP1	10	10	1	ESCELL
KIAA0495	2	2	2	ESCELL
SPRED1	1	1	1	ESCELL
SFRS7	3	3	3	ESCELL
PHF20	1	1	1	ESCELL
CAPZB	1	1	1	ESCELL
PPP5C	8	7	2	ESCELL
DDRGK1	3	3	1	ESCELL
SETD5	21	21	1	ESCELL
ACBD6	2	1	2	ESCELL
ACTN4	6	3	13	ESCELL
WBSCR17	5	5	1	ESCELL
GNL3L	5	5	1	ESCELL
DCAF15	10	3	1	ESCELL
PYGB	3	3	2	ESCELL
COL1A2	25	25	1	ESCELL
TMEFF1	1	1	1	ESCELL
LDLR	16	16	1	ESCELL
ITCH	2	1	1	ESCELL
SLC16A1	2	2	2	ESCELL
EIF3H	1	1	1	ESCELL
ODZ3	4	4	1	ESCELL
JAKMIP3	16	10	2	ESCELL
ATP5B	5	5	1	ESCELL
LDHB	1	1	1	ESCELL
ARGLU1	2	2	2	ESCELL
SATB2	2	2	1	ESCELL
THRAP3	1	1	1	ESCELL
EIF2AK4	4	4	1	ESCELL
SFRS2IP	1	1	1	ESCELL
GPC4	1	1	1	ESCELL
DDX39	3	3	1	ESCELL
IGFBPL1	3	2	1	ESCELL
YBX1	5	5	1	ESCELL
FAM120A	15	15	1	ESCELL
ANLN	6	6	1	ESCELL
POLR3F	6	6	1	ESCELL
ZNF410	7	7	1	ESCELL
CYYR1	1	1	1	ESCELL
APOC1	2	1	1	ESCELL
RAD51	6	6	1	ESCELL
EIF4A2	8	8	1	ESCELL
GAPDH	4	4	2	ESCELL
FAM158A	2	2	1	ESCELL
PDIA4	3	2	1	ESCELL
COL1A2	33	32	1	ESCELL
ARHGAP4	7	7	1	ESCELL
PTPN4	1	1	1	ESCELL
RHBDF1	14	14	4	ESCELL
STRBP	14	14	1	ESCELL
SLC44A1	1	1	1	ESCELL
SLFN13	1	1	5	ESCELL
MTA3	7	7	1	ESCELL
KIAA0564	39	39	1	ESCELL
EIF4B	7	7	1	ESCELL
COL1A1	10	10	1	ESCELL
WWC2	1	1	1	ESCELL
COL1A1	31	31	1	ESCELL
COPG	14	14	5	ESCELL
MTCH1	3	3	1	ESCELL
JARID2	1	1	1	ESCELL
SFRS11	8	7	1	ESCELL
AARS	1	1	1	ESCELL
SLC2A1	1	1	1	ESCELL
COL1A1	32	32	5	ESCELL
PGD	3	3	1	ESCELL
NCL	4	4	3	ESCELL
COL7A1	43	42	1	ESCELL
CBS	10	10	5	ESCELL
LRP1	50	50	1	ESCELL
SND1	10	9	1	ESCELL
MED16	13	13	1	ESCELL
RPL11	2	2	1	ESCELL
LHPP	5	5	1	ESCELL
ANKDD1A	6	3	4	ESCELL
POLR3E	1	1	1	ESCELL
LHFPL2	1	1	1	ESCELL
HNRNPA3	8	8	1	ESCELL
KLHDC10	5	5	1	ESCELL
HINT2	2	2	1	ESCELL
UBXN1	3	3	1	ESCELL
ARFGAP2	14	14	1	ESCELL
GULP1	1	1	1	ESCELL
RPS5	1	1	2	ESCELL
RICH2	5	5	1	ESCELL
JARID2	4	4	1	ESCELL
FSTL1	9	9	2	ESCELL
TMEM90B	2	2	1	ESCELL
AKIRIN2	2	2	1	ESCELL
LOC400927	1	1	1	ESCELL
CMC1	1	1	1	ESCELL
MDN1	55	45	1	ESCELL
KIF21B	16	16	2	ESCELL
CRAMP1L	15	15	1	ESCELL
SSR2	4	2	1	ESCELL
NUDC	1	1	1	ESCELL
C10orf68	4	4	1	HELA
IFI16	7	7	2	HELA
PLAA	9	9	1	HELA
HIF1A	13	13	1	HELA
HADHA	13	13	1	HELA
COL7A1	79	78	1	HELA
RPL5	6	6	1	HELA
MTPAP	6	3	1	HELA
TPR	6	6	1	HELA
AAGAB	4	4	1	HELA
FBN1	61	60	1	LEUK
YBX1	3	3	1	LEUK
IFI16	7	7	2	LEUK
UBAP2	7	6	2	LEUK
CCNI	3	1	1	LEUK
SAMSN1	4	4	1	LEUK
CHD2	30	28	1	LEUK
DYNC1H1	21	12	1	LEUK
EIF4B	7	7	1	LEUK
PDAP1	2	1	1	LEUK
STAU2	4	3	2	LEUK
RFC1	5	4	1	LEUK
DNAJC6	3	1	1	LEUK
HNRNPA3	6	5	1	LEUK
ASH2L	8	5	1	LEUK
ST13	3	2	1	LEUK
YBX1	4	4	1	LEUK
ARHGEF12	2	1	1	LEUK
GNB1	4	2	1	LEUK
GRN	9	9	1	LEUK
C3orf63	20	18	2	LEUK
ZCCHC2	4	1	1	LEUK
ZFAND6	4	2	1	LEUK
